# Supplementary material for: Downy mildew resistance induced by Trichoderma harzianum T39 in susceptible grapevines partially mimics transcriptional changes of resistant genotypes
Source: BMC Genomics. 2012 Nov 22;13:660. doi: 10.1186/1471-2164-13-660 (PMC3551682; doi:10.1186/1471-2164-13-660)
Supplement: Additional file 6 — Expression levels of grapevine genes. Gene expression values (FPKM) and standard errors are reported for all (33,514) Pinot Noir grapevine predicated genes [77] Release 3 [78] in control (C), Trichoderma harzianum T39-treated (T39), Plasmopara viticola-inoculated control (C+P.v.), and P. viticola-inoculated T39-treated (T39+P.v.) plants. Expression values in each biological replicate (numbered from 1 to 3) and each sequencing replicate (named A and B) are also listed. [file 1471-2164-13-660-S6.xls]

## Sheet: AF6
Expression levels of grapevine genes.
Predicted grapevine genes of the Pinot Noir grapevine genome Release 3 (http://genomics.research.iasma.it) (Column A). Expression values (bold) and standard errors, calculated as fragments per kilobase of transcript per million fragments mapped (FPKM), in control (C), Trichoderma harzianum T39-treated (T39), Plasmopara viticola-inoculated control (C+P.v.) and P. viticola-inoculated T39-treated (T…
Grapevine gene	C	Standard error	T39	Standard error	C+P.v.	Standard error	T39+P.v.	Standard error	C_1	C_2	C_3	T39_1	T39_2	T39_3	C+P.v._1	C+P.v._2	C+P.v._3	T39+P.v._1	T39+P.v._2	T39+P.v._3	C_1A	C_1B	C_2A	C_2B	C_3A	C_3B	T39_1A	T39_1B	T39_2A	T39_2B	T39_3A	T39_3B	C+P.v._1A	C+P.v._1B	C+P.v._2A	C+P.v._2B	C+P.v._3A	C+P.v._3B	T39+P.v._1A	T39+P.v._1B	T39+P.v._2A	T39+P.v._2B	T39+P.v._3A	T39+P.v._3B
fgenesh.VV78X045699.9_5	19.0944	2.56201	18.2825	1.74994	23.0451	2.63414	21.8765	1.81431	14.02	21	22.26	18.31	15.24	21.3	18.62	22.79	27.73	24.44	22.81	18.37	15.61	12.83	23.02	19.46	22.68	21.59	21.14	14.55	15.18	15.29	19.84	22.54	18.92	18.39	23.46	22.19	37.1	22.51	28.24	19.79	22.07	23.58	18.37	18.38
fgenesh.VV79X004141.2_2	0	0	0.00606574	0.00606574	0.00259851	0.00259851	0	0	0	0	0	0	0.02	0	0	0	0.01	0	0	0	0	0	0	0	0	0	0	0	0.04	0	0	0	0	0	0	0	0	0.01	0	0	0	0	0	0
glimmer.VV78X276199.10_2	0	0	0	0	0	0	0	0	0	0	0	0	0	0	0	0	0	0	0	0	0	0	0	0	0	0	0	0	0	0	0	0	0	0	0	0	0	0	0	0	0	0	0	0
glimmer.VV78X168063.9_3	38.8105	13.0718	48.1734	12.9051	15.4262	2.387	16.6006	3.08516	20.75	31.47	64.21	69.96	25.3	49.26	17.79	10.65	17.84	19.23	10.45	20.12	20.25	21.13	32.85	30.41	68.99	56.68	60.45	82.6	25.71	24.93	49.06	49.43	16.67	18.61	10.2	11.05	22.12	15.46	21.3	16.69	9.99	10.93	20.76	19.65
twinscan.VV78X007998.3_1	0	0	0	0	0	0	0	0	0	0	0	0	0	0	0	0	0	0	0	0	0	0	0	0	0	0	0	0	0	0	0	0	0	0	0	0	0	0	0	0	0	0	0	0
fgenesh.VV78X030940.3_1	9.7634	0.933423	9.80271	2.01186	9.24403	0.503808	10.441	0.633031	9.88	8.09	11.32	13.82	7.91	7.68	9.2	8.39	10.14	11.55	10.42	9.36	8.01	11.28	8.36	7.89	11.33	11.3	17.23	9.3	8.19	7.66	7.89	7.5	8.77	9.52	7.19	9.47	12.32	8.92	12.09	10.89	10.82	10	10.01	8.87
fgenesh.VV78X170687.8_4	0	0	0	0	0	0	0	0	0	0	0	0	0	0	0	0	0	0	0	0	0	0	0	0	0	0	0	0	0	0	0	0	0	0	0	0	0	0	0	0	0	0	0	0
fgenesh.VV79X004141.2_3	0	0	0.018195	0.018195	0.0150997	0.0150997	0	0	0	0	0	0.05	0	0	0	0.05	0	0	0	0	0	0	0	0	0	0	0.1	0	0	0	0	0	0	0	0.1	0	0	0	0	0	0	0	0	0
fgenesh.VV78X040790.20_2	6.2859	0.433363	7.86736	0.464696	9.83123	0.863764	10.2567	0.239787	7.01	6.34	5.51	8.78	7.57	7.25	11.16	10.12	8.21	10.71	9.89	10.17	6.46	7.42	6.64	6.11	4.96	6.38	9.47	7.86	8.57	6.7	7.68	6.89	9.9	12.08	11.42	8.97	8.67	7.96	11.14	10.18	10.26	9.51	10.51	9.91
fgenesh.VV78X052536.6_1	13.9599	1.37551	14.5903	1.36286	28.4692	7.906	30.9609	2.92278	12.07	13.18	16.63	15.84	16.06	11.87	44.17	22.24	19	29.34	26.91	36.63	11.92	12.17	13.26	13.11	17.09	15.91	15.76	15.96	16.07	16.05	10.19	13.29	41.15	46.38	26.48	18.47	19.25	18.86	28.27	30.65	28.91	24.82	42.25	32.49
glimmer.VV78X077414.5_1	1.3705	0.628869	0.513522	0.225717	0.625196	0.362301	0.0635101	0.0635101	2.61	0.93	0.57	0.58	0.87	0.09	0.45	1.32	0.1	0.19	0	0	2.17	2.94	0.27	1.44	0.65	0.43	0.78	0.31	1.15	0.62	0.21	0	0.71	0.26	1.88	0.83	0	0.16	0.35	0	0	0	0	0
glimmer.VV78X124302.5_2	1.72467	0.403742	1.87472	0.0782284	3.89165	0.614102	5.82377	1.09588	2.53	1.35	1.3	2.03	1.77	1.82	2.7	4.24	4.74	6.71	7.12	3.64	2.69	2.41	1.03	1.59	1.87	0.4	2.18	1.82	1.68	1.86	1.73	1.91	2.77	2.64	4.38	4.11	4.17	5.06	6.13	7.42	6.53	7.72	4.54	2.98
fgenesh.VV78X024796.7_1	0.204189	0.11344	0.16634	0.0613899	0.369336	0.183817	0.819599	0.390325	0.12	0.06	0.43	0.11	0.29	0.1	0.74	0.2	0.17	0.42	1.6	0.44	0.14	0.11	0	0.11	0.56	0.22	0.09	0.12	0.47	0.13	0.11	0.1	0.94	0.59	0.11	0.29	0.17	0.17	0.44	0.4	1.97	1.22	0.26	0.57
fgenesh.VV78X161110.7_1	5.76769	0.348309	6.6556	0.44704	4.55147	0.539173	6.8951	1.06769	5.77	5.16	6.37	7.53	6.39	6.05	5.45	3.59	4.61	8.71	6.97	5.01	5.98	5.61	4.76	5.47	6.96	5.43	7.64	7.38	6.34	6.43	6.36	5.78	5.38	5.51	3.68	3.51	4.27	4.8	11.15	5.7	7.03	6.91	5.24	4.84
glimmer.VV78X125273.5_2	416.15	78.2424	536.644	78.9657	390.249	31.5557	523.98	28.7878	270.28	440.01	538.15	450.65	464.92	694.36	449.05	380.7	341	474.24	523.74	573.96	267.19	272.61	441.37	438.98	545.97	525.82	490.79	397.32	476.99	454.25	723.55	669.6	469.46	434.11	382.55	379.05	386.72	315.55	540.27	393.3	501.55	546.78	613.09	545.06
fgenesh.VV78X071537.4_1	8.51581	0.618106	13.8882	3.49296	7.91719	0.688703	13.0022	1.34628	7.31	8.89	9.35	20.87	10.29	10.5	9.29	7.16	7.3	14.65	14.02	10.33	7.8	6.94	8.82	8.95	11.32	6.25	16.78	26.32	7.63	12.64	13.11	8.29	8.8	9.65	8.79	5.71	7.85	7	12.98	16.7	19.5	8.33	11.11	9.76
glimmer.VV78X125273.5_3	1.29006	0.260751	0.371328	0.168753	1.61405	0.844861	0.379692	0.15158	1.44	1.65	0.78	0.16	0.71	0.25	0.39	3.23	1.22	0.24	0.68	0.22	1.37	1.48	2.14	1.27	1.03	0.4	0.2	0.12	0.37	1	0.21	0.27	0.4	0.38	3.45	3.04	1.16	1.25	0.12	0.39	0.51	0.86	0.25	0.19
sim4.VV78X114175.20_1	0	0	0	0	0	0	0.0958019	0.0958019	0	0	0	0	0	0	0	0	0	0.29	0	0	0	0	0	0	0	0	0	0	0	0	0	0	0	0	0	0	0	0	0.52	0	0	0	0	0
fgenesh.VV78X227158.3_1	12.9695	0.676191	11.0058	0.621456	13.707	1.22236	14.5374	0.332926	13.72	11.62	13.57	12.25	10.37	10.4	11.76	13.4	15.96	15.2	14.24	14.17	13.84	13.62	11.03	12.07	14.43	12.21	15.4	8.06	10.69	10.08	12.31	8.79	10.58	12.63	13.08	13.68	15.76	16.07	16.69	13.37	15.41	13.03	12.81	15.17
glimmer.VV78X240774.7_1	14.7349	0.749642	17.3834	2.37347	20.6855	1.99449	22.2914	2.44425	14.09	13.89	16.23	22.13	15.06	14.96	24	17.11	20.94	27.13	20.44	19.3	15.77	12.82	14.12	13.71	18.32	12.93	23.59	20.19	15.46	14.7	15.51	14.5	21.92	25.53	15.84	18.23	23.93	19.28	30.92	22.49	20.54	20.34	18.95	19.55
glimmer.VV79X002186.13_4	9.12703	0.814738	9.57156	0.32448	9.26367	0.750026	11.96	1.51022	9.06	10.57	7.75	10.17	9.05	9.49	8.98	8.13	10.68	9.24	12.18	14.46	9	9.11	10.75	10.43	11.64	1.62	9.73	10.75	9.8	8.39	8.95	9.96	8.64	9.23	7.2	8.96	12.2	9.84	9.55	8.86	11.83	12.54	17.44	12.26
glimmer.VV78X259029.7_1	29.3503	2.26736	38.6121	3.88534	25.7083	1.38079	37.2856	0.859248	28.45	25.95	33.65	45.97	32.77	37.09	28.45	24.59	24.08	38.59	35.67	37.6	28.12	28.7	24.98	26.7	32.74	35.09	45.85	46.13	33.52	32.11	39.29	35.23	28.94	28.1	22.11	26.78	27.22	22.34	38.74	38.41	36.29	35.02	40.85	35.2
glimmer.VV78X098552.32_1	3.12626	0.115271	2.53494	0.281316	8.91671	0.287702	9.25813	1.06745	2.93	3.33	3.11	1.98	2.74	2.89	8.71	9.48	8.55	9.96	10.65	7.16	3.18	2.75	3.5	3.21	3.13	3.08	1.96	2	2.08	3.32	3.25	2.58	8.16	9.12	11.15	8.01	8.35	8.66	10.75	9	9.49	11.86	6.18	7.88
sim4.VV78X091245.8_2	0.0616385	0.0616385	0.225518	0.0624277	0.171228	0.171228	0.0925896	0.0511551	0	0	0.18	0.29	0.1	0.29	0.51	0	0	0	0.18	0.1	0	0	0	0	0.3	0	0.51	0	0.21	0	0.39	0.2	0.33	0.65	0	0	0	0	0	0	0.16	0.19	0.24	0
glimmer.VV78X112185.9_2	7.26952	0.276415	7.1712	0.525139	7.36946	0.383072	8.03859	0.782715	7.8	6.87	7.14	7.16	8.09	6.27	7.43	6.68	8	9.58	7.48	7.05	7.81	7.79	8.35	5.74	5.75	9.32	7.58	6.59	8.15	8.03	6.67	5.92	7.44	7.43	6.08	7.21	9.09	7.39	9.92	9.17	7.58	7.38	7.01	7.07
fgenesh.VV78X247803.11_11	0.0134135	0.0134135	0.00766821	0.00766821	0.103759	0.0186063	0.1008	0.0117963	0	0.04	0	0	0.02	0	0.14	0.1	0.07	0.08	0.12	0.11	0	0	0	0.07	0	0	0	0	0.05	0	0	0	0.08	0.18	0.14	0.06	0.11	0.06	0.14	0	0.17	0.06	0.09	0.13
sim4.VV78X126947.7_1	0	0	0	0	0	0	0	0	0	0	0	0	0	0	0	0	0	0	0	0	0	0	0	0	0	0	0	0	0	0	0	0	0	0	0	0	0	0	0	0	0	0	0	0
sim4.VV78X091245.8_3	0	0	0	0	0	0	0	0	0	0	0	0	0	0	0	0	0	0	0	0	0	0	0	0	0	0	0	0	0	0	0	0	0	0	0	0	0	0	0	0	0	0	0	0
glimmer.VV78X209163.7_1	182.924	4.81944	133.414	8.12001	57.626	5.25965	51.784	2.80752	177.71	178.51	192.55	118.66	146.67	134.92	48.15	66.32	58.41	47.34	51.03	56.98	184.33	172.73	149.51	200.76	184.92	204.59	122.3	113.82	145.87	147.38	136.51	133.57	48.12	48.17	67.57	65.21	63.8	55.4	48.98	45.34	51.27	50.78	58.44	55.9
fgenesh.VV78X227158.3_3	4.83055	0.542661	5.1083	0.321707	19.8804	0.451094	18.3463	0.625556	3.75	5.32	5.43	5.75	4.81	4.76	19.98	19.06	20.61	19.55	17.45	18.03	3.64	3.83	3.99	6.34	5.36	5.53	5.63	5.91	4.94	4.7	4.46	5.02	18.49	21.07	20.47	17.8	21.68	20.02	20.36	18.56	17.12	17.8	18.5	17.69
twinscan.VV78X225011.8_2	0	0	0	0	0	0	0	0	0	0	0	0	0	0	0	0	0	0	0	0	0	0	0	0	0	0	0	0	0	0	0	0	0	0	0	0	0	0	0	0	0	0	0	0
sim4.VV78X032832.1_1	0	0	0	0	0	0	0	0	0	0	0	0	0	0	0	0	0	0	0	0	0	0	0	0	0	0	0	0	0	0	0	0	0	0	0	0	0	0	0	0	0	0	0	0
sim4.VV78X091245.8_4	0	0	0	0	0	0	0	0	0	0	0	0	0	0	0	0	0	0	0	0	0	0	0	0	0	0	0	0	0	0	0	0	0	0	0	0	0	0	0	0	0	0	0	0
glimmer.VV78X125273.5_6	0.153323	0.036746	0.211558	0.105988	0.334987	0.193628	0.33595	0.237195	0.16	0.21	0.09	0.33	0.31	0	0.15	0.72	0.13	0.21	0.79	0	0.14	0.18	0.32	0.13	0	0.22	0.33	0.33	0.17	0.42	0	0	0.24	0.09	0.59	0.84	0	0.2	0.39	0	0.83	0.75	0	0
sim4.VV78X118309.12_1	10.8485	0.815455	15.3681	2.80338	22.7969	1.57869	21.6662	1.97886	9.49	12.31	10.75	9.78	18.54	17.79	23.48	19.79	25.13	25.62	19.63	19.75	7.86	10.71	9.98	14.09	10.92	10.49	11.01	8.14	17.9	19.1	12.87	21.96	18.66	27.01	16.27	22.9	25	25.2	24.98	26.42	18.6	20.7	21.68	18.32
twinscan.VV78X095727.11_5	4.32884	0.391325	4.80648	0.423272	6.68426	0.408121	6.15258	0.768329	3.65	5.01	4.33	4.39	4.37	5.65	6.01	7.42	6.62	4.63	6.71	7.12	3.52	3.74	4.7	5.24	3.94	4.95	4.77	3.88	4.26	4.48	6.14	5.24	6.38	5.74	6.79	7.97	7.67	6.04	8.41	0	6.39	7.03	6.72	7.41
glimmer.VV78X142678.12_1	0	0	0	0	0	0	0	0	0	0	0	0	0	0	0	0	0	0	0	0	0	0	0	0	0	0	0	0	0	0	0	0	0	0	0	0	0	0	0	0	0	0	0	0
sim4.VV78X126947.7_4	14.9146	0.779236	13.8691	0.461006	16.9227	0.606389	15.1123	0.429848	14.98	16.23	13.53	14.28	14.38	12.95	16.51	18.12	16.15	15.77	14.3	15.26	14.11	15.64	16.44	16.07	12.32	15.45	16.01	11.98	15.06	13.78	12.85	13.04	17.76	15.59	18.63	17.66	16.6	15.89	16.29	15.14	13.59	15.05	13.8	16.34
glimmer.VV78X226568.8_6	8.51719	0.495381	8.35662	0.44281	10.9483	0.327098	12.2922	0.622303	8.55	9.36	7.64	9.24	7.94	7.89	11.6	10.59	10.66	11.7	13.54	11.64	8.77	8.39	9.56	9.2	8.89	5.67	6.82	12.46	7.93	7.94	7.84	7.94	11.42	11.73	10.65	10.53	8.65	11.77	11.29	12.21	13.48	13.59	11.45	11.78
fgenesh.VV78X275342.12_1	0.0442263	0.0442263	0	0	0.0369786	0.0207503	5.5625e-07	5.5625e-07	0	0.13	0	0	0	0	0.07	0	0.04	0	0	0	0	0	0.1	0.16	0	0	0	0	0	0	0	0	0.17	0	0	0	0	0.06	0	0	0	0	0	0
glimmer.VV78X267901.8_1	0.045912	0.0265674	0.209758	0.196895	0.0660881	0.0265507	0.0887769	0.0140376	0.09	0	0.05	0.03	0.6	0	0.03	0.05	0.12	0.08	0.07	0.12	0.07	0.11	0	0	0.07	0	0	0.06	1.29	0	0	0	0	0.05	0.11	0	0.09	0.13	0.06	0.11	0	0.14	0.2	0.05
sim4.VV78X156762.2_1	0.0986109	0.0986109	0.267063	0.200667	0.117031	0.117031	0.232564	0.232564	0.3	0	0	0.66	0.14	0	0.35	0	0	0.7	0	0	0	0.52	0	0	0	0	1.16	0	0.3	0	0	0	0	0.61	0	0	0	0	1.27	0	0	0	0	0
twinscan.VV78X014485.3_1	12.3778	3.76352	4.85877	0.257349	154.627	32.6784	126.475	25.4195	19.53	6.77	10.83	4.75	4.48	5.35	110.22	135.3	218.36	176.86	107.12	95.44	23.71	16.39	9.28	4.85	9.15	13.48	3.86	5.94	3.94	4.94	4.64	5.95	137.78	90.04	126.29	143.28	364.77	136.86	259.19	75.95	131.06	82.28	90.85	98.83
fgenesh.VV78X165250.6_1	0.0655804	0.0655804	0	0	0	0	0	0	0	0	0.2	0	0	0	0	0	0	0	0	0	0	0	0	0	0.32	0	0	0	0	0	0	0	0	0	0	0	0	0	0	0	0	0	0	0
fgenesh.VV78X247803.11_15	13.431	0.69627	15.1512	0.492942	18.5931	0.521452	22.5114	1.41355	12.04	14.21	14.04	14.69	14.63	16.14	17.75	18.48	19.55	24.26	23.56	19.71	11.68	12.31	15.85	12.95	13.93	14.2	15.95	13.01	15.33	14.01	16.39	15.92	17.63	17.84	18.39	18.56	18.48	20.14	27.26	20.58	23.48	23.64	19.5	19.87
fgenesh.VV78X168410.7_1	25.6829	2.40709	20.1622	2.07426	22.7922	1.7061	24.2426	1.42876	24.98	21.91	30.16	16.47	20.37	23.65	19.77	25.68	22.92	21.7	26.65	24.38	17.36	30.71	24.83	19.66	35.64	21.51	17.33	15.33	23.22	17.85	24.49	22.93	19.54	19.94	20.51	30.26	23.48	22.61	25.02	17.64	26.58	26.72	25.1	23.85
fgenesh.VV78X192552.30_3	0	0	0	0	0	0	0	0	0	0	0	0	0	0	0	0	0	0	0	0	0	0	0	0	0	0	0	0	0	0	0	0	0	0	0	0	0	0	0	0	0	0	0	0
glimmer.VV78X253412.7_1	9.46575	1.03299	8.76733	1.20202	61.4737	11.3453	60.7994	8.91706	8.38	11.53	8.48	11.08	8.19	7.04	76.51	68.67	39.24	73.06	43.45	65.89	7.83	8.8	12.19	11.02	6.85	11.05	11.73	10.21	7.59	8.71	7.34	6.78	75.18	77.49	73.29	64.57	40.4	38.59	73.52	72.49	44.63	42.23	70.91	62.18
fgenesh.VV78X247803.11_16	0.598882	0.276384	0.4315	0.294022	0.163565	0.0614564	0.446946	0.320963	0.25	1.14	0.4	0.11	1.02	0.17	0.06	0.16	0.27	0.08	0.18	1.09	0.39	0.15	1.68	0.73	0.61	0.08	0.19	0	0.87	1.15	0	0.31	0	0.1	0.23	0.1	0.46	0.17	0	0.17	0.22	0.13	0.2	1.74
sim4.VV78X144195.10_1	70.5985	7.27616	66.3286	14.7531	29.1115	2.7797	25.7662	5.62679	80.35	56.37	75.08	95.15	57.38	46.46	31.81	31.98	23.55	36.46	23.45	17.39	78.7	81.59	61.13	52.72	81.28	65.29	103.9	83.52	53.92	60.43	52.44	41.38	32.65	31.19	36.74	27.75	31.86	18.93	37.07	35.72	26.73	20.04	16.61	17.96
twinscan.VV78X253415.9_6	0.0395263	0.00460557	0.0289512	0.015019	0.0878148	0.0285913	0.110149	0.0138333	0.04	0.04	0.03	0	0.05	0.04	0.06	0.14	0.06	0.14	0.09	0.1	0	0.08	0	0.08	0	0.08	0	0	0.03	0.07	0	0.07	0.1	0.04	0.15	0.14	0	0.09	0.21	0.05	0.15	0.03	0.05	0.14
glimmer.VV78X201448.5_11	32.2121	2.85923	24.0712	3.95935	10.1672	2.29895	16.2732	3.38835	26.53	35.62	34.49	25.93	16.48	29.81	14.75	8.24	7.52	13.33	12.46	23.03	25.15	27.57	35.37	35.81	37.37	29.94	27.62	23.67	15.9	16.99	28.36	31.04	16.66	13.34	8.81	7.73	5.76	8.5	17	8.83	12.13	12.8	23.08	22.99
fgenesh.VV78X025281.5_1	142.568	46.2689	381.016	45.9799	364.221	25.3718	629.692	64.6453	68.61	131.37	227.72	468.71	313.19	361.16	413.09	327.96	351.61	590.18	542.84	756.06	66.16	70.46	131.81	131.04	237.57	212.18	467.52	470.29	334.76	294.13	354.4	366.89	395.91	425.68	340.3	317.02	370.59	341.04	654.54	511.28	559.7	525.33	762.24	751.49
glimmer.VV78X214040.13_2	0	0	0	0	0	0	0	0	0	0	0	0	0	0	0	0	0	0	0	0	0	0	0	0	0	0	0	0	0	0	0	0	0	0	0	0	0	0	0	0	0	0	0	0
glimmer.VV78X165235.3_2	2.98085	0.231252	2.60794	0.0559698	3.73042	0.584017	3.18163	0.141442	3.37	2.57	3	2.57	2.54	2.72	4.86	2.92	3.41	3.44	2.96	3.14	2.96	3.69	2.27	2.8	2.96	3.07	2.58	2.55	2.7	2.4	2.06	3.27	5.17	4.64	3.3	2.58	3.11	3.58	3.53	3.33	3	2.91	3.46	2.91
twinscan.VV79X003560.6_9	0.219106	0.138669	0.0550584	0.0550584	0.167369	0.0905938	0.0466166	0.0466166	0.48	0.18	0	0	0	0.17	0.19	0	0.31	0	0.14	0	0.37	0.55	0	0.32	0	0	0	0	0	0	0	0.31	0	0.33	0	0	0	0.48	0	0	0.27	0	0	0
glimmer.VV79X003088.5_1	0.366806	0.0492822	0.68266	0.194151	2.41899	0.151377	3.91661	0.827085	0.31	0.32	0.47	0.43	1.06	0.55	2.56	2.12	2.58	5.3	2.44	4.02	0.49	0.18	0.37	0.28	0.39	0.58	0.44	0.42	0.58	1.49	0.57	0.54	1.58	3.28	2.13	2.11	2.62	2.56	6.9	3.32	2.22	2.66	4.92	3.35
glimmer.VV78X016362.7_1	0.0290734	0.0290734	0.0123197	0.0123197	0.0207621	0.0207621	0.0262599	0.0138021	0	0	0.09	0	0.04	0	0.06	0	0	0.03	0.05	0	0	0	0	0	0.07	0.11	0	0	0.04	0.03	0	0	0.15	0	0	0	0	0	0	0.07	0.09	0	0	0
fgenesh.VV78X184750.6_3	0	0	0.00642345	0.00642345	0.00696992	0.00696992	0	0	0	0	0	0.02	0	0	0.02	0	0	0	0	0	0	0	0	0	0	0	0	0.04	0	0	0	0	0.05	0	0	0	0	0	0	0	0	0	0	0
fgenesh.VV78X168410.7_4	0.0105915	0.0105915	0.00603686	0.00603686	0.0344166	0.0224128	0.0319579	0.019729	0	0.03	0	0	0.02	0	0	0.08	0.03	0	0.07	0.03	0	0	0.07	0	0	0	0	0	0.04	0	0	0	0	0	0.11	0.05	0.07	0	0	0	0.05	0.09	0.07	0
glimmer.VV79X003088.5_2	0.803671	0.0161844	0.879027	0.173699	0.912234	0.0850686	0.736096	0.171473	0.77	0.81	0.83	0.92	1.16	0.56	1.04	0.75	0.95	0.56	1.08	0.57	0.51	0.97	0.76	0.85	0.73	0.99	0.87	0.99	1.18	1.14	0.86	0.3	0.84	1.18	0.79	0.72	0.68	1.1	0.65	0.44	1.2	0.95	0.69	0.49
sim4.VV78X253664.11_2	14.138	0.494304	13.7442	1.35677	15.9667	0.985145	15.8413	0.887095	13.15	14.65	14.62	13.58	11.48	16.17	14.05	17.32	16.53	16.55	16.9	14.08	11.13	14.67	15.28	14.16	14.2	15.28	14.66	12.15	7.94	14.61	17.62	14.94	13.48	14.47	17.1	17.53	19.15	15.06	18.26	14.44	16.69	17.12	15.63	12.94
glimmer.VV78X176546.7_1	6.59628	1.0873	9.86696	0.446473	24.6055	1.42369	27.8703	0.980885	4.71	6.6	8.48	10.28	8.97	10.35	22.11	24.66	27.04	28.3	29.31	26	5.17	4.37	6.16	6.93	9.04	7.59	9.84	10.86	9.44	8.56	10.6	10.13	21.06	22.88	24.94	24.41	28.74	26.1	28.83	27.64	28.85	29.8	25.56	26.32
fgenesh.VV78X168410.7_5	20.5366	3.20344	26.875	7.19278	66.474	34.2375	32.9531	6.45437	23.24	24.21	14.15	31.85	36.08	12.7	133.69	44.17	21.56	23.58	29.95	45.33	23.02	23.41	25.76	23.02	14.9	12.99	31.94	31.73	36.1	36.06	12.99	12.45	128.31	137.64	43.9	44.41	22.35	21.11	23.75	23.38	30.96	28.9	43.29	46.84
fgenesh.VV78X221690.8_2	0	0	0	0	0	0	0	0	0	0	0	0	0	0	0	0	0	0	0	0	0	0	0	0	0	0	0	0	0	0	0	0	0	0	0	0	0	0	0	0	0	0	0	0
glimmer.VV78X061157.4_1	0.154372	0.129029	0.0168077	0.0168077	0	0	0.056759	0.0561528	0.05	0	0.41	0.05	0	0	0	0	0	0.17	0	0	0	0.09	0	0	0.67	0	0.09	0	0	0	0	0	0	0	0	0	0	0	0.31	0	0	0	0	0
glimmer.VV78X176546.7_2	8.27642	0.406172	10.9453	0.0980239	13.6543	0.252011	16.465	0.771016	9.08	7.98	7.77	10.84	10.85	11.14	13.8	13.16	14	15.02	17.66	16.72	8.17	9.76	7.96	8	8.18	7.12	10.87	10.8	11.2	10.54	10.05	12.07	14.08	13.6	13.3	13.04	14.71	13.6	15.62	14.29	16.64	18.71	15.08	17.93
glimmer.VV78X142678.12_6	0.602769	0.0909099	4.8974	1.00059	4.96054	2.15267	3.77965	1.18994	0.68	0.71	0.42	2.9	6.03	5.75	7.32	0.66	6.9	5.11	1.41	4.83	0.74	0.63	1.19	0.34	0.36	0.52	4.32	1.02	6.37	5.74	5.99	5.55	7.65	7.08	0.5	0.8	6.71	7	2.64	8.14	1.63	1.17	1.5	7.28
sim4.VV78X149647.6_3	0	0	0.0653057	0.0653057	0.156699	0.156699	0	0	0	0	0	0	0.2	0	0	0	0.47	0	0	0	0	0	0	0	0	0	0	0	0.42	0	0	0	0	0	0	0	1.31	0	0	0	0	0	0	0
twinscan.VV78X077229.14_1	0	0	0	0	0.0178697	0.0178697	0.00679272	0.00679272	0	0	0	0	0	0	0	0	0.05	0	0.02	0	0	0	0	0	0	0	0	0	0	0	0	0	0	0	0	0	0	0.08	0	0	0.04	0	0	0
twinscan.VV78X055639.28_1	0.150558	0.0476314	0.270221	0.0186853	0.184819	0.0801205	0.0756183	0.00444774	0.16	0.23	0.07	0.28	0.29	0.23	0.07	0.15	0.34	0.08	0.07	0.08	0	0.27	0.11	0.32	0.11	0	0.12	0.5	0.34	0.25	0.25	0.22	0.08	0.06	0.16	0.14	0.48	0.26	0.07	0.08	0.07	0.07	0	0.14
glimmer.VV78X086645.5_1	5.02417	0.45049	6.53084	0.336419	8.01133	0.314322	8.25758	0.424779	4.18	5.18	5.71	6.63	5.9	7.06	8.63	7.61	7.79	7.72	7.95	9.1	4.7	3.78	6.31	4.32	5.86	5.47	6.57	6.71	5.79	6	6.87	7.22	9.13	8.26	6.87	8.27	6.94	8.27	8.71	6.52	8.06	7.85	9.53	8.77
fgenesh.VV78X087547.4_1	1.83333	0.372844	2.3582	0.170869	2.26567	0.288158	2.6407	0.280965	1.12	2	2.38	2.04	2.42	2.62	1.75	2.29	2.75	2.48	3.19	2.26	1.18	1.08	1.81	2.14	2.83	1.68	2.55	1.36	1.37	3.35	2.63	2.61	1.6	1.87	1.97	2.58	2.95	2.64	2.61	2.32	2.68	3.72	2.51	2.06
sim4.VV78X181735.12_1	0.22046	0.22046	0.557193	0.370887	0.115574	0.115574	0.156832	0.156832	0	0	0.66	1.3	0.21	0.16	0.35	0	0	0.47	0	0	0	0	0	0	0	1.7	1.8	0.63	0.2	0.22	0.36	0	0	0.6	0	0	0	0	0.85	0	0	0	0	0
glimmer.VV78X178457.3_6	0.256307	0.0651364	0.518907	0.179382	1.03849	0.0171651	0.844997	0.0837659	0.37	0.25	0.14	0.87	0.42	0.27	1.07	1.02	1.02	0.78	1.01	0.74	0.35	0.39	0.19	0.3	0.24	0	1.31	0.28	0.8	0.09	0.29	0.25	1.12	1.04	1.3	0.77	1.39	0.82	1.04	0.47	0.7	1.34	0.36	1.03
glimmer.VV78X016149.56_4	4.85709	2.45565	56.8629	13.504	7.4159	1.0688	20.2636	4.98047	0.85	4.4	9.32	51.45	36.65	82.48	9.5	6.78	5.97	23.17	10.56	27.06	0.72	0.95	3.74	4.9	10.28	7.81	75.99	18.84	62.27	14.02	29.76	127.21	13.81	6.35	6.52	7.01	6.36	5.75	12.76	35.92	11.64	9.44	20.23	32.11
fgenesh.VV78X274538.3_1	1.16448	0.574024	1.61497	0.431208	4.95232	0.376982	2.57569	0.429457	0.54	2.31	0.64	1.25	1.12	2.47	5.54	5.07	4.25	3.39	2.4	1.93	0.8	0.35	3.05	1.74	0.79	0.4	1.34	1.14	1.19	1.05	1.81	3.04	8.04	3.71	4.43	5.62	4.29	4.23	2.76	4.17	3.24	1.53	0.82	2.76
fgenesh.VV78X250413.11_1	0	0	0.0241111	0.0241111	0	0	0.0317887	0.0317887	0	0	0	0	0.07	0	0	0	0	0	0.1	0	0	0	0	0	0	0	0	0	0.15	0	0	0	0	0	0	0	0	0	0	0	0.19	0	0	0
fgenesh.VV78X190298.4_1	0.100208	0.0785439	0.17624	0.0310511	0.0266436	0.0137189	0.126993	0.0380156	0	0.05	0.26	0.18	0.12	0.23	0.05	0.03	0	0.05	0.16	0.17	0	0	0.1	0	0.22	0.31	0.23	0.1	0.11	0.14	0.21	0.24	0.11	0	0.07	0	0	0	0.09	0	0.19	0.13	0.1	0.22
glimmer.VV78X016149.56_5	31.0133	11.7779	79.994	19.8604	14.2973	1.22962	39.2386	6.11058	10.62	31	51.42	72.09	50.24	117.66	13.26	12.88	16.75	40.21	28.2	49.3	9.18	11.7	28.38	33.01	55.36	45.2	75.99	66.89	62.27	39.61	106.4	127.21	13.81	12.86	12.6	13.14	18.98	15.5	43.71	35.92	31.63	24.64	44.89	52.56
glimmer.VV78X131498.5_1	13.8628	1.1308	11.0018	0.713772	38.1024	3.19061	29.8365	1.45207	15.62	14.21	11.75	12.38	10.62	10	32.86	37.57	43.87	32.63	27.75	29.13	15.26	15.89	13.9	14.46	12.72	10.22	13.04	11.52	11.92	9.47	10.14	9.88	31.74	33.68	35.7	39.24	50.13	40.39	35.91	28.61	28.42	27.06	28.05	29.92
glimmer.VV78X104548.12_3	0	0	0	0	0.0323204	0.0162431	0.0343006	0.0343006	0	0	0	0	0	0	0.05	0	0.05	0	0.1	0	0	0	0	0	0	0	0	0	0	0	0	0	0	0.09	0	0	0.13	0	0	0	0.13	0.07	0	0
fgenesh.VV78X089546.14_1	0.87899	0.500031	1.34747	0.390419	1.70569	0.246857	2.51492	0.642384	0	0.91	1.73	1.76	0.57	1.71	2.16	1.32	1.64	3.79	1.75	2.01	0	0	0.88	0.92	1.73	1.74	1.57	2.01	0.74	0.42	1.73	1.7	3.01	1.54	2.29	0.46	1.4	1.76	3.16	4.57	0.81	2.73	1.81	2.15
fgenesh.VV78X190298.4_2	0.271139	0.0456055	0.850827	0.322941	0.51723	0.229202	1.28575	0.493002	0.34	0.18	0.29	0.51	0.55	1.5	0.28	0.3	0.98	0.39	2.09	1.38	0.28	0.38	0.11	0.24	0.27	0.32	0.7	0.25	0.59	0.51	1.29	1.67	0.28	0.28	0.24	0.35	1.26	0.82	0.42	0.35	1.4	2.81	1.58	1.23
sim4.VV78X078752.40_1	50.6098	4.04372	42.2192	4.17119	68.9991	8.21223	59.2325	0.273752	43.29	57.25	51.3	33.88	46.23	46.55	53.9	70.95	82.15	58.7	59.39	59.6	44.54	42.34	56.54	57.79	57.09	42.16	33.17	34.83	47.75	44.9	48.83	44.61	55.69	52.59	77.04	65.55	89.27	78.18	66.34	49.33	59.05	59.75	59.3	59.83
fgenesh.VV78X181394.3_1	0.106593	0.0422829	0.0428287	0.0288183	0.0549615	0.0360612	0.114992	0.0895947	0.12	0.03	0.17	0.03	0	0.1	0.04	0.12	0	0	0.29	0.05	0	0.21	0.06	0	0.28	0	0.05	0	0	0	0.21	0	0	0.07	0.26	0	0	0	0	0	0.09	0.51	0.13	0
sim4.VV78X110175.9_1	24.0714	0.979549	22.7462	1.81655	21.5966	1.42661	21.0302	1.12469	23.92	25.84	22.46	22.1	26.16	19.97	20.2	24.45	20.14	22.66	21.56	18.87	17.77	28.55	28.81	23.56	22.84	21.85	24.32	19.16	30.81	22.06	20.51	19.52	20.74	19.81	27.47	21.77	23.85	18.07	23.84	21.21	21.02	22.11	19.64	18.3
fgenesh.VV78X112443.7_3	46.7597	4.95166	48.3532	3.17586	33.6247	1.61358	39.2439	1.39128	43.84	40.02	56.41	46.43	44.07	54.56	34.97	30.41	35.49	41.6	39.34	36.79	44.21	43.57	41.94	38.55	57.41	54.85	48.06	44.26	49.52	39.26	60.19	49.78	32.77	36.58	29.68	31.06	36.6	34.88	41.31	41.97	39.09	39.6	37.85	36
fgenesh.VV78X000878.7_1	0.0648638	0.0488216	0.0309558	0.00619628	0.0568227	0.0410517	0.102629	0.0189334	0	0.03	0.16	0.04	0.02	0.03	0.03	0	0.14	0.08	0.08	0.14	0	0	0.04	0.03	0.03	0.37	0.02	0.07	0	0.04	0.01	0.04	0.08	0	0	0	0.22	0.09	0.07	0.11	0.12	0.04	0.14	0.14
fgenesh.VV78X039056.13_2	15.995	0.949637	17.3619	0.618835	5.20481	0.292556	8.35929	0.73427	17.64	15.99	14.35	16.55	18.58	16.95	5.68	4.67	5.27	7.39	9.8	7.89	16.06	18.83	15.96	16.01	14.84	13.59	17.87	14.81	20.06	17.27	18.97	15.25	5.44	5.85	4.81	4.55	5.59	5.09	7.59	7.15	9.57	10.03	8.56	7.4
fgenesh.VV78X112443.7_4	27.8019	3.42965	25.9893	1.79812	14.7291	2.12197	15.8773	1.42505	22	27.54	33.87	29.57	23.95	24.44	15.01	10.92	18.25	18.7	14.8	14.13	20.86	22.85	27.42	27.63	37.77	27.72	33.27	24.67	25.14	22.91	23.13	25.55	15.78	14.45	10.31	11.46	23.19	15.51	19.45	17.79	14.71	14.9	15.11	13.4
glimmer.VV78X198255.3_1	141.277	16.5478	159.207	12.6391	99.5784	7.88824	117.541	4.44335	120.92	128.86	174.05	156.28	138.92	182.41	84.51	103.05	111.17	122.28	121.68	108.66	121.43	120.53	136.05	123.34	189.97	148.96	185.17	117.89	148.91	130.1	178.54	185.7	79.63	88.09	112.39	94.77	138.08	96.19	143.53	96.24	117.77	125.74	111.59	106.5
fgenesh.VV78X147850.16_1	0.709028	0.227067	0.19915	0.0502717	0.109394	0.0467907	0.0613083	0.022201	1.09	0.73	0.31	0.14	0.3	0.16	0.09	0.04	0.2	0.11	0.03	0.04	0.89	1.25	0.45	0.95	0.5	0	0.24	0	0.29	0.3	0.26	0.07	0.21	0	0.09	0	0.43	0.07	0.19	0	0	0.07	0	0.08
glimmer.VV78X016149.56_9	0	0	0	0	0	0	0	0	0	0	0	0	0	0	0	0	0	0	0	0	0	0	0	0	0	0	0	0	0	0	0	0	0	0	0	0	0	0	0	0	0	0	0	0
glimmer.VV78X005565.11_4	0.422756	0.0311934	0.30192	0.0311386	1.22461	0.211335	1.11144	0.175041	0.47	0.43	0.37	0.24	0.35	0.31	0.85	1.23	1.59	1.23	1.33	0.77	0.38	0.55	0.29	0.53	0.26	0.54	0.23	0.26	0.34	0.35	0.17	0.44	1.44	0.42	1.19	1.27	1.96	1.38	1.14	1.36	1.02	1.66	0.68	0.83
fgenesh.VV78X062341.4_1	4.48176	0.556377	2.71565	0.13711	3.49973	0.190874	3.7227	0.10757	4.65	5.35	3.44	2.83	2.88	2.44	3.17	3.83	3.51	3.51	3.79	3.87	4.7	4.62	5.67	5.1	3.61	3.19	3.08	2.49	2.94	2.83	2.33	2.54	3.85	2.66	3.75	3.89	3.35	3.59	3.47	3.56	3.63	3.96	3.19	4.36
sim4.VV78X078752.40_4	10.3733	0.270971	11.6164	0.568305	10.5138	3.04445	12.2737	0.879973	10	10.9	10.21	10.57	12.52	11.76	10.49	5.25	15.8	10.55	12.83	13.44	9.51	10.38	9.78	11.76	9.78	10.9	9.22	12.36	9.18	15.48	12.8	10.87	9.06	11.53	10.28	0.8	15.21	16.13	9.93	11.31	11.62	14.1	13.18	13.63
fgenesh.VV78X147850.16_2	0.258475	0.0368773	0.307913	0.0462549	1.25062	0.192407	1.30827	0.144036	0.25	0.32	0.2	0.38	0.32	0.22	1.07	1.05	1.64	1.28	1.57	1.08	0	0.45	0.27	0.37	0.26	0.1	0.44	0.3	0.22	0.42	0.32	0.14	0.86	1.22	1.48	0.67	2.02	1.42	1.26	1.29	1.49	1.66	1.06	1.09
twinscan.VV78X085476.3_1	1.2282	0.336968	1.61242	0.216308	1.70093	0.233996	2.71986	0.335102	0.7	1.14	1.85	1.37	2.04	1.43	1.71	2.1	1.29	3.39	2.34	2.44	0.54	0.81	0.78	1.41	0.61	3.8	1.65	1	1.34	2.66	1.38	1.46	2.9	0.84	2.37	1.86	0.81	1.56	0.93	6.4	2.5	2.16	2.36	2.5
fgenesh.VV78X039056.13_4	0.0491242	0.0231957	0.0475034	0.0273914	1.16281	1.06481	0.160883	0.0323191	0	0.08	0.06	0.02	0.02	0.1	0.17	3.29	0.03	0.22	0.12	0.14	0	0	0.17	0.01	0.06	0.07	0.02	0.01	0.01	0.03	0.11	0.09	0.07	0.24	3.46	3.14	0	0.04	0.2	0.26	0.09	0.15	0.2	0.1
glimmer.VV78X198255.3_3	1.53441	0.274714	1.49542	0.252585	4.18385	0.91648	4.12349	0.271	1.75	1.87	0.99	1.89	1.02	1.58	5.17	5.03	2.35	3.93	3.78	4.66	2.25	1.37	2.28	1.55	1.39	0.35	2.13	1.57	1.14	0.92	1.96	1.25	5.51	4.92	6.03	4.14	3.22	1.87	4.53	3.2	4.4	3.13	5.11	4.33
fgenesh.VV78X147850.16_3	8.28037	0.344732	9.19928	0.575816	17.9219	0.549436	19.4268	1.24365	8.23	7.71	8.9	10.34	8.52	8.73	17.65	17.13	18.98	17.76	21.86	18.67	7.78	8.56	6.84	8.38	9.74	7.58	10.91	9.59	9.01	8.09	8.88	8.6	17.98	17.42	17.92	16.43	20.36	18.21	19.61	15.49	20.54	23.22	19.05	18.38
glimmer.VV78X169544.4_4	0	0	0.0351786	0.0351786	0.0782395	0.0403345	0.128968	0.128968	0	0	0	0	0	0.11	0	0.1	0.13	0.39	0	0	0	0	0	0	0	0	0	0	0	0	0.23	0	0	0	0.21	0	0.38	0	0.49	0.26	0	0	0	0
fgenesh.VV78X101622.7_1	1.27068	0.224483	1.62571	0.175127	2.5937	0.342994	3.66033	0.579422	1.72	1	1.1	1.49	1.97	1.42	2.44	2.09	3.25	2.54	4.47	3.98	0.43	2.68	0.38	1.47	1.26	0.84	1.23	1.83	1.64	2.27	1.74	1.14	2.71	2.24	1.65	2.49	2.55	3.64	2.08	3.1	6.28	2.58	3.17	4.58
fgenesh.VV78X147850.16_4	9.6375	2.24115	4.57223	0.947623	5.74433	0.982894	3.54926	0.461877	5.17	11.59	12.15	4.39	6.3	3.03	3.92	6.03	7.28	3.24	2.95	4.46	4.48	5.68	11.4	11.74	11.04	13.91	3.91	5.03	5.23	7.24	2.32	3.63	3.34	4.34	5.69	6.33	9.95	5.8	4.47	1.73	3.47	2.41	4.14	4.7
twinscan.VV78X228320.8_1	0.542801	0.178436	0.328292	0.0933965	0.3857	0.196883	0.709443	0.0290611	0.73	0.71	0.19	0.28	0.51	0.2	0.77	0.11	0.27	0.68	0.68	0.77	1.28	0.32	0.97	0.51	0.3	0	0.22	0.35	0.17	0.81	0.43	0	0.96	0.63	0	0.22	0.42	0.2	0.56	0.83	0.74	0.62	0.52	0.95
fgenesh.VV78X057201.15_4	0.0108585	0.0108585	0.00884932	0.00884932	0.0709566	0.0161115	0.0810217	0.0317703	0	0.03	0	0	0	0.03	0.1	0.05	0.06	0.03	0.07	0.14	0	0	0.08	0	0	0	0	0	0	0	0.06	0	0.24	0	0.06	0.05	0.08	0.04	0	0.08	0.09	0.05	0.27	0.05
fgenesh.VV78X101622.7_2	0.0584828	0.041435	0.36511	0.308475	0.128076	0.0166005	0.144854	0.0703839	0.03	0.14	0.01	0.07	0.98	0.05	0.1	0.16	0.12	0.05	0.1	0.28	0	0.05	0.13	0.15	0.01	0	0.04	0.11	0.17	1.7	0.05	0.04	0	0.18	0.24	0.09	0.28	0.04	0	0.11	0.16	0.04	0.06	0.45
fgenesh.VV78X002509.17_1	1.59305	0.412381	2.11662	0.276246	3.21079	0.317471	3.98586	0.980034	2.36	1.47	0.95	2.35	2.44	1.57	2.83	2.97	3.84	5.36	4.51	2.09	2.74	2.08	1.4	1.52	1.15	0.63	2.53	2.11	2.25	2.6	0.78	2.24	3.37	2.43	2.31	3.55	5.01	3.19	6.34	4.16	4.14	4.89	0.74	3.09
glimmer.VV78X096272.9_1	0.0902546	0.0589663	0.0382371	0.0382371	0.0226742	0.0225384	0.022398	0.0223034	0.07	0	0.2	0.11	0	0	0.07	0	0	0	0	0.07	0	0.12	0	0	0.33	0	0.1	0.13	0	0	0	0	0.14	0.01	0	0	0	0	0	0	0	0	0.16	0
fgenesh.VV78X137753.2_1	0	0	0	0	0	0	0	0	0	0	0	0	0	0	0	0	0	0	0	0	0	0	0	0	0	0	0	0	0	0	0	0	0	0	0	0	0	0	0	0	0	0	0	0
glimmer.VV78X163189.17_1	131.803	25.3113	139.164	6.58444	140.734	10.413	149.152	7.33138	85.78	136.54	173.08	128.04	138.61	150.83	121.91	142.43	157.86	142.09	141.55	163.81	87.16	84.75	135.74	137.16	188.7	148.45	126.2	130.5	138.34	138.86	157.35	145.3	121.28	122.37	136.96	147.28	180.62	145.19	150.16	132.2	141.16	141.96	163.93	163.72
fgenesh.VV78X057201.15_7	9.47689	0.546004	9.97768	1.17636	15.7247	0.856806	14.295	0.385382	9.75	10.26	8.42	8.61	12.32	9	14.05	16.26	16.87	14.38	14.91	13.59	10.01	9.55	9.48	10.85	7.63	9.67	9.27	7.74	8.71	15.51	8.44	9.47	14.76	13.52	16.64	15.93	17.59	16.46	15.1	13.5	14.05	15.81	13.68	13.52
glimmer.VV78X237810.12_2	0.870817	0.0139734	0.529648	0.0685176	0.429344	0.0749511	0.571454	0.0390287	0.89	0.84	0.88	0.5	0.43	0.66	0.33	0.58	0.38	0.5	0.59	0.63	0.83	0.93	0.99	0.73	1.2	0.39	0.62	0.35	0.48	0.38	0.59	0.72	0.31	0.35	0.62	0.54	0.49	0.32	0.53	0.45	0.7	0.46	0.57	0.68
glimmer.VV78X152474.6_2	0	0	0.0115416	0.0115416	0.00689439	0.00689439	0	0	0	0	0	0	0.03	0	0	0	0.02	0	0	0	0	0	0	0	0	0	0	0	0	0.07	0	0	0	0	0	0	0	0.03	0	0	0	0	0	0
glimmer.VV78X106827.6_1	0.012275	0.012275	0	0	0.0228633	0.0228633	0	0	0	0.04	0	0	0	0	0.07	0	0	0	0	0	0	0	0	0.07	0	0	0	0	0	0	0	0	0.08	0.06	0	0	0	0	0	0	0	0	0	0
twinscan.VV79X004765.3_1	4.14634	3.45752	4.38972	2.30512	4.04243	1.89783	3.75705	1.49774	0	1.43	11.01	8.89	1.28	3	2.59	1.73	7.81	6.75	2.22	2.3	0	0	0	2.52	17.47	0.83	13.28	3.06	1.25	1.31	3.44	2.62	2.3	2.8	1.81	1.67	18.11	2.07	12.26	0	2.59	1.84	2.5	2.15
fgenesh.VV78X267961.3_1	0	0	0.0151018	0.00792891	0.0075943	0.0075943	0.0166459	0.00837481	0	0	0	0	0.02	0.03	0.02	0	0	0.03	0.02	0	0	0	0	0	0	0	0	0	0.04	0	0.06	0	0	0.04	0	0	0	0	0.05	0	0	0.05	0	0
fgenesh.VV78X057201.15_8	66.0075	0.992871	76.1674	7.7046	93.3905	6.92561	78.9452	6.42847	67.83	65.78	64.42	79.19	87.74	61.57	93.74	105.21	81.22	66.23	86.96	83.64	67.42	68.14	57.49	72.13	60.62	70.41	88.73	66.51	89.12	86.53	57.14	65.33	98.71	90.1	122.82	89.59	83.13	80.16	68.61	63.31	90.56	83.22	93.49	76.37
glimmer.VV78X047209.7_2	0.538976	0.100116	0.821591	0.271585	2.49908	0.470676	3.46531	0.190657	0.39	0.5	0.73	0.56	0.54	1.36	2.51	3.31	1.68	3.09	3.71	3.6	0.6	0.23	0.49	0.51	0.87	0.51	0.8	0.25	0.56	0.52	1.4	1.34	3.06	2.11	3.73	2.94	2.15	1.42	3.2	2.95	2.89	4.56	3.74	3.49
glimmer.VV78X178254.4_1	10.5626	3.18057	3.20842	1.08861	4.44943	1.83341	3.54425	0.229127	16.44	5.51	9.73	2.79	5.27	1.57	2.67	2.56	8.12	3.21	3.98	3.44	16.07	16.72	5.32	5.67	9.83	9.59	2.71	2.9	4.72	5.75	1.68	1.47	3.27	2.23	3.36	1.85	8.62	7.84	3.3	3.1	4.56	3.38	2.97	3.78
fgenesh.VV78X276335.6_1	0	0	0	0	0	0	0	0	0	0	0	0	0	0	0	0	0	0	0	0	0	0	0	0	0	0	0	0	0	0	0	0	0	0	0	0	0	0	0	0	0	0	0	0
glimmer.VV78X275770.19_12	0.0277007	0.0277007	0.0611334	0.0318844	0.0497413	0.0328663	0.0473889	0.0241379	0.08	0	0	0	0.08	0.11	0.04	0.11	0	0	0.06	0.08	0.19	0	0	0	0	0	0	0	0.11	0.05	0.07	0.14	0	0.06	0.08	0.14	0	0	0	0	0.12	0	0	0.14
fgenesh.VV78X057201.15_9	10.8932	0.704938	12.5954	0.891937	10.0691	1.92819	14.3094	1.53122	9.91	10.51	12.26	12.19	11.3	14.3	13.08	6.48	10.64	15.78	15.9	11.25	9.52	10.21	10.91	10.2	11.87	12.87	13.11	10.97	11.02	11.54	13.44	15.04	11.95	13.91	6.62	6.36	9.41	11.33	17.03	14.26	15.9	15.89	12.12	10.6
fgenesh.VV78X242601.10_1	0	0	0	0	0	0	0	0	0	0	0	0	0	0	0	0	0	0	0	0	0	0	0	0	0	0	0	0	0	0	0	0	0	0	0	0	0	0	0	0	0	0	0	0
glimmer.VV78X147055.15_1	5.10729	1.34661	1.67127	0.145932	0.718755	0.216584	0.970182	0.379286	7.17	5.57	2.58	1.41	1.92	1.68	0.97	0.29	0.9	1.58	1.06	0.27	6.7	7.53	5.43	5.68	2.57	2.59	1.23	1.65	1.7	2.11	1.37	1.94	1.13	0.85	0.37	0.22	1.08	0.81	1.13	2.14	0.63	1.5	0.15	0.37
fgenesh.VV78X211217.8_1	4.11771	0.884171	4.1289	0.423031	5.43203	0.892624	4.98157	1.49227	2.39	5.3	4.67	3.28	4.51	4.6	5.18	4.03	7.09	5.87	7	2.07	4.56	0.75	6.11	4.68	4.33	5.2	2.62	4.17	4.44	4.56	4.43	4.74	9.34	2.13	6.53	1.81	6.86	7.22	8.84	2.23	7.74	6.24	1.66	2.37
twinscan.VV78X260913.7_1	0.0475775	0.0307008	0.0653773	0.0184854	0.212136	0.178271	0.109303	0.0760476	0.1	0.04	0	0.09	0.03	0.08	0	0.07	0.57	0	0.07	0.26	0	0.18	0	0.07	0	0	0	0.21	0	0.05	0.17	0	0	0	0	0.13	0.8	0.44	0	0	0.14	0	0	0.44
fgenesh.VV78X276335.6_3	5.16138	0.229029	6.27585	0.387781	7.43142	0.262979	9.56419	1.04279	4.74	5.2	5.53	6.91	6.35	5.57	7.33	7.04	7.93	11.37	9.57	7.75	4.57	4.88	6.29	4.37	6.24	4.43	7.2	6.52	6.42	6.28	6.23	5.01	7.4	7.28	6.77	7.27	8.22	7.77	11.99	10.6	10.23	8.89	7.95	7.61
fgenesh.VV78X211217.8_2	12.2487	1.92185	9.36311	0.564454	10.5417	0.809231	10.4291	0.451398	10.01	10.67	16.07	8.63	10.47	8.99	9.01	11.76	10.86	11.11	9.57	10.61	8.66	11.02	14.74	7.55	18.31	12.54	8.67	8.57	13.12	8.13	7.44	10.31	8.97	9.04	7	15.98	14.44	8.86	11.32	10.85	9.2	9.96	11.56	9.9
glimmer.VV78X100800.4_1	277.371	38.2389	282.067	12.6436	213.742	17.2653	279.195	20.6411	203.98	295.44	332.7	305.71	262.48	278.01	219.4	181.41	240.41	319.56	251.53	266.49	211.35	198.44	312.01	282.73	337.56	325.02	313.65	295.16	248.6	274.75	309.7	251.13	212.82	224.22	175.25	186.88	254.83	232.39	319.28	319.91	265.27	237.27	297.16	243.84
fgenesh.VV78X205894.9_1	7.8473	0.899071	8.1789	0.509042	8.31304	0.798664	9.75089	0.544913	6.93	6.96	9.65	9.18	7.83	7.52	6.72	9.25	8.97	10.76	9.6	8.89	7.2	6.74	6.35	7.43	9.19	10.36	9.48	8.79	8.29	7.44	6.95	8.01	7.06	6.48	8.99	9.47	9.33	8.77	11.41	9.96	9.95	9.24	9.79	8.22
sim4.VV78X203135.19_5	1676.02	142.196	1072.18	59.2352	1359.16	287.121	843.793	26.9686	1693.96	1421.25	1912.85	1188.23	993.53	1034.78	788.81	1586.54	1702.14	792.11	856.28	882.99	1754.59	1648.35	1403.07	1435.2	2138.52	1556.99	1207.99	1161.97	1018.45	971.52	1027.25	1041.16	759.07	810.6	1571.6	1599.78	1939.66	1569.92	857.12	712.42	803.69	910.87	754.51	977.91
glimmer.VV78X010013.4_2	0	0	0	0	0	0	0	0	0	0	0	0	0	0	0	0	0	0	0	0	0	0	0	0	0	0	0	0	0	0	0	0	0	0	0	0	0	0	0	0	0	0	0	0
fgenesh.VV78X211217.8_3	4.90629	0.870396	3.18716	0.0034051	5.04219	0.75063	4.53993	0.49516	6.64	4.12	3.95	3.19	3.18	3.19	3.54	5.87	5.71	4.68	5.32	3.62	7.42	6.06	4.18	4.07	4.36	3.32	3.5	2.78	3.09	3.26	3.2	3.19	3.51	3.57	5.42	6.27	5.66	5.74	4.73	4.61	5.25	5.4	3.92	3.4
fgenesh.VV78X218398.53_3	0	0	0	0	0	0	0	0	0	0	0	0	0	0	0	0	0	0	0	0	0	0	0	0	0	0	0	0	0	0	0	0	0	0	0	0	0	0	0	0	0	0	0	0
glimmer.VV78X180718.41_3	0.163957	0.061089	0.106741	0.0537472	0.126099	0.0502505	0.204814	0.0572072	0.2	0.25	0.05	0.06	0.21	0.05	0.07	0.23	0.08	0.12	0.31	0.18	0.4	0.05	0.35	0.17	0	0.12	0.06	0.05	0.23	0.2	0.06	0.05	0.12	0.04	0.2	0.25	0.22	0	0.13	0.11	0.27	0.37	0.35	0.05
fgenesh.VV78X205894.9_2	25.4819	2.00149	25.4838	0.337792	28.1672	2.12225	38.5458	4.00661	22.23	25.09	29.13	25.07	25.23	26.15	31.52	24.24	28.74	42.69	42.41	30.53	20.98	23.17	23.35	26.43	31.87	24.8	24.89	25.3	23.17	27.05	25.26	26.91	31.59	31.47	24.42	24.08	29.73	28.19	33.02	54.55	52.16	32.3	30.05	30.89
fgenesh.VV78X081302.8_1	0.276629	0.0569938	0.171265	0.0742566	0.637917	0.19426	0.484037	0.0270418	0.22	0.39	0.22	0.19	0.29	0.03	0.55	1.01	0.36	0.47	0.54	0.45	0.17	0.26	0.27	0.48	0.18	0.28	0.34	0	0.19	0.37	0.07	0	0.56	0.54	0.61	1.37	0.61	0.21	0.47	0.47	0.61	0.46	0.25	0.59
twinscan.VV79X003170.3_1	0.472931	0.0257801	0.161138	0.0259822	0.38026	0.130387	0.493072	0.405945	0.52	0.44	0.45	0.11	0.19	0.18	0.39	0.6	0.15	0.1	1.3	0.08	0.39	0.63	0.46	0.43	0.19	0.87	0.16	0.05	0.28	0.12	0.1	0.25	0.39	0.38	0.56	0.65	0.14	0.16	0.09	0.1	1.28	1.33	0.12	0.04
fgenesh.VV78X223228.28_1	83.1048	4.95682	71.5828	5.06621	19.4386	1.15984	14.6691	0.591259	90.22	73.57	85.53	75.48	77.73	61.53	17.78	18.86	21.67	15.79	14.42	13.79	91.92	88.93	61.32	82.97	87.69	82.12	86.07	61.41	78.77	76.81	60.71	62.23	16.18	18.95	20.92	17.04	17.49	24	16.76	14.62	13.55	15.33	15.11	12.82
glimmer.VV78X247803.11_20	16.5553	1.5144	14.4607	0.783429	22.2511	1.87672	23.1757	3.21899	19.32	16.24	14.1	15.78	14.54	13.07	19.58	21.31	25.87	29.57	20.63	19.33	19.34	19.31	16.35	16.16	14.99	12.7	18.03	12.78	14.84	14.28	12.25	13.76	20.11	19.19	24	18.92	27.89	24.75	33.79	24.4	21.42	19.8	20.38	18.55
glimmer.VV78X187737.9_1	12.6094	0.876219	12.0447	0.562388	14.9354	2.03277	15.8642	0.539896	14.27	12.25	11.3	11.56	11.41	13.17	13.03	12.78	19	16.23	16.56	14.8	14	14.48	13.49	11.3	11.28	11.34	10.66	12.76	12.35	10.58	14.59	11.96	13.02	13.04	13.56	12.08	18.48	19.29	17.37	14.83	16.93	16.19	14.43	15.08
fgenesh.VV78X211217.8_5	10.3945	1.09933	8.65	0.901969	9.85861	1.39167	10.2585	0.575121	10.28	12.35	8.55	10.02	6.95	8.98	7.24	11.98	10.36	9.39	10.04	11.35	10.04	10.46	10.46	13.8	8.33	8.9	13.41	5.53	7.95	6.07	6.81	10.81	8.6	6.24	11.38	12.51	8.23	11.54	7.49	11.72	10.22	9.85	10.47	11.99
fgenesh.VV78X170507.21_1	0	0	0.0157403	0.0157403	0.0149076	0.0149076	0	0	0	0	0	0.05	0	0	0.04	0	0	0	0	0	0	0	0	0	0	0	0.08	0	0	0	0	0	0	0.08	0	0	0	0	0	0	0	0	0	0
fgenesh.VV78X081302.8_2	1.12464	0.467283	0.748524	0.131433	2.07574	0.429924	4.13601	2.30463	2.02	0.9	0.45	0.49	0.85	0.9	1.22	2.43	2.58	2.07	8.74	1.6	0.98	2.81	0.72	1.04	0.5	0.38	0.47	0.51	0.84	0.87	0.42	1.31	0.97	1.41	2.4	2.46	1.95	2.93	1.87	2.31	5.79	11.79	1.26	1.85
sim4.VV78X022875.13_1	18.7845	0.626854	22.0452	1.89051	20.5147	0.975662	20.6084	0.841093	19	17.61	19.75	24.95	18.5	22.69	21.44	18.56	21.54	22.22	19.39	20.21	19.86	18.35	17.07	18.02	19.42	20.27	26.85	22.43	16.73	20.06	22.39	22.94	21.6	21.32	17.04	19.91	24.13	20.1	24.47	19.46	18.23	20.6	21.13	19.54
fgenesh.VV78X223228.28_2	0	0	0	0	0	0	0	0	0	0	0	0	0	0	0	0	0	0	0	0	0	0	0	0	0	0	0	0	0	0	0	0	0	0	0	0	0	0	0	0	0	0	0	0
twinscan.VV78X244106.4_1	15.7378	0.300003	17.1565	0.917547	19.5009	0.481991	21.1779	1.76133	16.27	15.72	15.23	17.51	15.42	18.54	18.68	20.35	19.48	24.7	19.58	19.26	17.46	15.37	16.23	15.33	13.55	17.86	20.13	14.03	14.76	16.01	16.04	20.66	19.84	17.83	19.7	20.92	18.81	19.85	28.69	19.8	17.36	21.89	18	20.18
glimmer.VV78X197834.6_2	34.4416	2.38954	36.5982	2.40729	67.3356	1.12317	76.4714	1.50388	34.28	30.39	38.66	41.26	35.31	33.22	69.52	65.78	66.71	76.62	73.8	79	29.75	37.69	30.77	30.09	43.19	31.52	48.04	32.24	28.91	40.97	34.73	31.95	53.27	81.41	82.66	50.81	68.76	65.58	70.21	84.48	59.97	88.14	85.66	74.08
glimmer.VV78X041500.13_2	0	0	0	0	0	0	0	0	0	0	0	0	0	0	0	0	0	0	0	0	0	0	0	0	0	0	0	0	0	0	0	0	0	0	0	0	0	0	0	0	0	0	0	0
glimmer.VV78X241805.6_1	198.859	29.8207	176.446	30.3143	70.2577	13.0625	111.694	8.93826	139.49	233.47	223.62	200.73	116.19	212.42	90.64	45.91	74.22	113.53	95.38	126.18	126.08	149.57	227.63	237.94	221.99	226.2	195.24	208.02	114.97	117.27	227.02	200.03	99.85	83.89	47.92	44.13	76.29	73.07	107.62	120.77	96.12	94.6	129.98	123.36
fgenesh.VV78X157961.4_1	15.7001	2.57747	8.50454	1.64189	19.7085	1.51929	18.3881	2.17526	20.04	15.94	11.12	8.62	11.29	5.6	19.23	22.55	17.35	17.98	22.34	14.84	18.84	20.94	19.9	12.9	11.9	9.89	8.7	8.52	10.63	11.86	5.15	5.99	18.07	20.08	22.76	22.36	18.15	16.9	20.84	14.48	21.26	23.47	16.29	13.77
glimmer.VV78X157967.10_2	0.207031	0.109529	0.0713652	0.0409332	0.0732767	0.035295	0.123022	0.0621042	0.07	0.12	0.42	0.15	0.05	0.01	0	0.12	0.1	0.24	0.03	0.1	0.08	0.06	0.16	0.1	0.58	0.18	0.2	0.08	0.08	0.02	0.02	0.01	0.01	0	0.18	0.06	0.27	0	0.4	0.05	0.01	0.05	0.14	0.07
sim4.VV78X065901.7_1	0.493605	0.107951	0.337007	0.238606	0.646809	0.50346	0.289686	0.289686	0.3	0.67	0.51	0.8	0.21	0	0	0.3	1.64	0.87	0	0	0.7	0	0.7	0.65	0.83	0	1.4	0	0.45	0	0	0	0	0	0	0.57	4.58	0	0.68	1.1	0	0	0	0
fgenesh.VV78X170507.21_4	25.0104	1.61036	22.7583	1.13854	15.0811	2.29954	14.7983	0.743019	22.25	27.83	24.95	22.48	20.94	24.85	10.58	16.52	18.15	13.32	15.68	15.4	26.02	19.41	28.77	27.11	23.04	27.97	21.14	24.26	17.19	24.25	25.58	24.23	9.81	11.14	18.6	14.67	16.97	18.8	12.88	13.86	14.49	16.9	13.62	16.71
fgenesh.VV78X157961.4_2	11.4798	1.34635	9.40435	0.402634	14.0307	1.0512	11.13	0.52227	13.91	11.28	9.26	8.65	10.03	9.53	11.93	15.19	14.97	10.51	12.17	10.71	14.61	13.38	10.49	11.88	9.57	8.76	8.27	9.16	10.38	9.72	9.42	9.63	12.67	11.39	15.93	14.53	15.36	14.76	8.72	12.71	12.37	11.96	11.33	10.25
glimmer.VV78X049625.2_1	20.5696	2.63651	24.6056	1.58914	20.4678	3.20064	22.4101	1.04854	16.34	19.96	25.41	26.99	21.59	25.23	19.59	15.42	26.4	20.42	22.85	23.97	15.12	17.25	19.66	20.2	32.61	14.06	37.3	13.29	20.86	22.24	24.81	25.59	19.29	19.81	14.18	16.51	38.06	19.91	20.91	19.8	29.48	15.96	23.85	24.05
sim4.VV78X103020.10_2	35.6697	2.17182	42.9382	0.469518	35.4338	0.930017	42.811	1.802	31.61	36.36	39.04	42.84	42.18	43.8	37.28	34.67	34.35	45.7	43.24	39.5	35.4	28.76	40.07	33.5	35.83	44.1	38.47	48.64	42.33	42.05	44.37	43.32	36.43	37.91	33.24	35.93	36.01	33.43	43.87	47.93	41.14	45.41	42.04	37.62
fgenesh.VV78X057791.8_2	0.479695	0.132489	0.508632	0.0299903	1.96597	0.302576	1.58035	0.221011	0.22	0.56	0.66	0.46	0.5	0.56	1.37	2.17	2.36	1.82	1.78	1.14	0.27	0.18	0.58	0.54	0.73	0.54	0.63	0.23	0.52	0.49	0.22	0.85	1.37	1.37	1.9	2.41	2.87	2.07	1.67	2	1.48	2.09	1.04	1.21
fgenesh.VV78X154946.13_1	0.379813	0.0791789	0.473956	0.0471085	0.762239	0.153043	1.65541	0.735221	0.25	0.52	0.37	0.52	0.38	0.52	1.07	0.6	0.62	0.94	3.13	0.9	0.12	0.34	0.56	0.49	0.48	0.19	0.68	0.31	0.37	0.39	0.55	0.5	0.81	1.26	0.58	0.62	0.49	0.69	0.92	0.96	2.81	3.45	0.94	0.88
glimmer.VV78X099445.17_6	11.547	1.06835	5.90108	0.265536	4.92338	0.581303	5.19425	0.635581	12.1	13.06	9.48	5.8	6.4	5.5	3.78	5.32	5.67	5.95	5.7	3.93	14.24	10.49	11.45	14.29	9.76	9.04	6.57	4.78	5.63	7.09	6.57	4.59	3.59	3.92	4.98	5.61	7.63	4.58	7.16	4.46	5.37	6.06	3.78	4.04
fgenesh.VV78X253248.18_1	0	0	0	0	0	0	0	0	0	0	0	0	0	0	0	0	0	0	0	0	0	0	0	0	0	0	0	0	0	0	0	0	0	0	0	0	0	0	0	0	0	0	0	0
glimmer.VV78X014852.3_1	0	0	0	0	0	0	0	0	0	0	0	0	0	0	0	0	0	0	0	0	0	0	0	0	0	0	0	0	0	0	0	0	0	0	0	0	0	0	0	0	0	0	0	0
fgenesh.VV78X050611.11_2	29.7572	3.48835	31.5789	2.19673	32.9601	1.24535	40.9724	4.83802	33.6	22.79	32.88	35.94	28.94	29.86	34.98	30.69	33.21	50.62	35.47	36.83	42.98	26.54	20.66	24.43	25.44	44.62	33.38	39.35	28.68	29.16	28.33	31.16	36.27	34.03	30.03	31.27	37.68	30.73	56.68	43.19	35.76	35.18	37.55	36.29
fgenesh.VV78X057791.8_3	33.8356	3.9743	56.0059	7.02611	45.6344	10.0248	64.2049	8.0434	26.95	40.72	33.84	43.41	56.9	67.7	36.41	34.83	65.66	48.29	74.21	70.11	28.8	25.55	32.61	46.93	30.1	39.75	43.99	42.64	81.7	35	40.39	90.87	38.49	34.89	37.19	32.73	40.19	79.84	55.27	39.74	32.88	117.11	42.68	90.38
sim4.VV78X022875.13_6	0.181708	0.0895863	0.284132	0.0702093	0.306653	0.108023	0.331596	0.114908	0.14	0.35	0.05	0.15	0.38	0.32	0.23	0.52	0.17	0.1	0.44	0.45	0.08	0.19	0.45	0.28	0.08	0	0.16	0.14	0.28	0.48	0.42	0.24	0.23	0.22	0.77	0.3	0.09	0.22	0.12	0.07	0.54	0.33	0.65	0.3
fgenesh.VV78X158333.9_1	0.279732	0.0713813	0.167274	0.00470537	0.124501	0.0269821	0.102608	0.0109945	0.27	0.41	0.16	0.17	0.16	0.17	0.11	0.08	0.18	0.09	0.12	0.09	0.1	0.41	0.5	0.34	0.26	0	0.06	0.32	0.18	0.14	0.22	0.13	0.18	0.06	0.08	0.09	0.16	0.18	0.17	0	0.18	0.06	0.12	0.07
fgenesh.VV78X263514.4_1	5.12181	1.279	4.2867	0.138727	6.57382	0.744616	6.41653	0.349606	2.74	7.11	5.52	4.56	4.15	4.15	5.52	8.01	6.19	7.05	6.36	5.84	2.41	2.98	7.26	7	6.19	4.46	4.87	4.16	3.72	4.52	4.57	3.79	4.7	6.11	8.57	7.51	5.07	6.82	5.86	8.5	6.57	6.14	5.44	6.14
glimmer.VV78X159309.9_1	54.2819	3.04767	31.2319	1.65254	69.3535	13.5824	54.6245	6.5277	59.54	54.32	48.98	34.26	28.57	30.87	45.28	70.49	92.29	67.61	49.33	46.94	60.77	58.61	53.95	54.61	52.56	43.35	35.46	32.66	29.77	27.51	29.98	31.62	43.74	46.41	73.43	67.89	118.81	77.53	74.59	59.05	52.21	46.33	44.95	48.4
twinscan.VV78X226187.4_1	15.0882	1.34776	19.2236	0.846011	9.14982	1.73423	10.6248	0.228072	17.57	12.94	14.75	20.89	18.15	18.62	12.6	7.14	7.71	10.35	11.08	10.45	17.94	17.3	12.3	13.43	13.68	16.44	19.98	22.1	17.29	18.92	18.31	18.89	12.72	12.51	7.01	7.25	6.77	8.24	10.23	10.5	11.07	11.08	9.2	11.36
fgenesh.VV78X074523.9_1	28.6929	5.56153	17.9469	1.57382	16.0685	3.0619	14.1168	0.833365	38.99	19.9	27.19	14.81	19.77	19.25	11.53	21.9	14.78	14.48	15.34	12.53	41.22	37.31	21.28	18.84	28.99	24.35	15.74	13.58	20.81	18.86	17.75	20.53	12.25	11	23.04	20.88	15.25	14.51	15.74	12.94	15.72	14.95	10.79	13.81
twinscan.VV78X175052.11_4	31.5087	2.20687	44.6695	3.83531	31.3363	5.53323	32.2414	1.54089	28.11	30.77	35.65	51.23	37.94	44.84	41.21	22.07	30.73	32.15	29.62	34.96	33.64	23.95	28.43	32.56	36.55	34.23	43.99	60.84	39.99	36.14	44.95	44.75	42.01	40.62	19.73	24.14	22.39	35.37	34.46	29.32	32	27.15	31.91	37.21
glimmer.VV78X129607.7_1	0	0	0	0	0	0	0	0	0	0	0	0	0	0	0	0	0	0	0	0	0	0	0	0	0	0	0	0	0	0	0	0	0	0	0	0	0	0	0	0	0	0	0	0
glimmer.VV78X259405.6_1	0.25398	0.136554	0.070097	0.0106521	0.269388	0.123391	0.267992	0.097208	0	0.29	0.47	0.06	0.06	0.09	0.21	0.09	0.51	0.46	0.17	0.17	0	0	0.42	0.2	0.64	0.2	0.1	0	0.07	0.06	0.2	0	0.18	0.24	0.1	0.09	1.26	0.09	0.84	0	0.08	0.27	0.27	0.09
twinscan.VV78X172227.20_1	22.0162	1.24078	21.6467	1.71654	25.971	1.69984	24.9044	1.23099	20.41	21.18	24.46	19.09	24.91	20.94	22.6	27.27	28.04	24.7	22.88	27.13	22.36	18.94	23.41	19.48	23.42	26.1	15.56	23.78	24.53	25.25	22.09	19.97	22.99	22.31	27.55	27.03	27.81	28.17	25.6	23.61	22.55	23.23	28.79	25.91
fgenesh.VV78X062649.10_2	15.9398	2.9928	13.8019	2.49421	12.4381	2.64567	10.7734	1.13926	20.2	17.45	10.17	10.02	12.87	18.51	7.15	14.92	15.25	8.72	12.65	10.95	20.95	19.64	17.98	17.04	7.01	15.15	5.69	15.78	14.01	11.87	14.91	21.56	6.74	7.45	14.5	15.29	13.23	16.36	12.11	4.55	13.13	12.15	10.66	11.17
glimmer.VV78X259405.6_2	4.80714	0.342698	5.13024	0.562004	4.78236	0.247326	6.03513	0.636984	5.42	4.24	4.76	6.05	4.11	5.23	5.14	4.9	4.31	6.98	6.3	4.82	5.82	5.13	4.61	3.96	4.63	4.97	6.81	5.03	4.18	4.05	4.97	5.45	6.33	4.26	5.62	4.27	4.39	4.26	7.71	6.08	6.98	5.6	5.49	4.33
glimmer.VV78X197141.9_2	4.78579	0.899885	2.98669	0.728244	9.21996	2.41177	3.51171	0.0901445	6.58	3.78	3.99	3.09	4.2	1.68	6.44	14.02	7.2	3.33	3.6	3.61	7.01	6.26	3.55	3.96	4.14	3.77	3.17	2.98	4.44	3.98	1.86	1.52	6.39	6.48	13.5	14.49	8.58	6.43	3.92	2.61	3.71	3.48	3.28	3.85
fgenesh.VV78X074523.9_2	0.0474094	0.0474094	0.0105285	0.0105285	0.0104258	0.0104258	0.0163906	0.0163906	0.14	0	0	0.03	0	0	0	0	0.03	0	0.05	0	0.25	0.06	0	0	0	0	0.06	0	0	0	0	0	0	0	0	0	0	0.05	0	0	0.1	0	0	0
glimmer.VV78X080511.21_3	20.8121	0.607492	19.754	0.529629	24.7127	1.67054	24.9246	0.712258	19.75	20.83	21.86	20.65	18.82	19.79	21.55	25.36	27.23	25.08	26.07	23.62	20.53	19.16	23.16	19.04	21.07	23.1	22.6	18.07	18.61	19.01	20.9	18.85	20.6	22.24	25.14	25.56	27.72	26.95	27.14	22.55	25.85	26.3	24.41	23.04
fgenesh.VV78X062649.10_3	0	0	0	0	0	0	0	0	0	0	0	0	0	0	0	0	0	0	0	0	0	0	0	0	0	0	0	0	0	0	0	0	0	0	0	0	0	0	0	0	0	0	0	0
twinscan.VV78X088590.12_2	0.220714	0.167485	0.616975	0.114174	1.01164	0.328683	1.15352	0.0892679	0.55	0.11	0	0.39	0.76	0.7	1.66	0.6	0.78	1.18	0.99	1.3	0.24	0.78	0.26	0	0	0	0.69	0	0.91	0.62	0.55	0.83	1.4	1.85	0.34	0.83	0.34	1.02	0.85	1.58	0.98	1	1.54	1.11
twinscan.VV78X261958.46_5	0	0	0.0227531	0.0227531	0.120185	0.0855974	0.049723	0.0257071	0	0	0	0.07	0	0	0	0.07	0.29	0.09	0.06	0	0	0	0	0	0	0	0	0.16	0	0	0	0	0	0	0	0.14	0.8	0	0.16	0	0	0.13	0	0
fgenesh.VV78X272519.20_2	0	0	0.0188858	0.0188858	0	0	0	0	0	0	0	0	0	0.06	0	0	0	0	0	0	0	0	0	0	0	0	0	0	0	0	0.06	0.05	0	0	0	0	0	0	0	0	0	0	0	0
fgenesh.VV78X111151.7_1	0.00110339	0.00110339	0.000948836	0.000948836	8.1446e-05	8.1446e-05	0.000342246	0.000342246	0	0	0	0	0	0	0	0	0	0	0	0	0	0	0	0	0.01	0	0	0	0	0	0	0	0	0	0	0	0	0	0	0	0	0	0	0
fgenesh.VV78X152881.9_1	0	0	0	0	0	0	0	0	0	0	0	0	0	0	0	0	0	0	0	0	0	0	0	0	0	0	0	0	0	0	0	0	0	0	0	0	0	0	0	0	0	0	0	0
fgenesh.VV78X048863.8_1	0	0	0	0	0	0	0	0	0	0	0	0	0	0	0	0	0	0	0	0	0	0	0	0	0	0	0	0	0	0	0	0	0	0	0	0	0	0	0	0	0	0	0	0
glimmer.VV78X013387.13_3	0.0723448	0.010309	0.0551367	0.0322613	0.0563481	0.0316093	0.0495066	0.0275741	0.06	0.07	0.09	0.05	0.11	0	0	0.11	0.06	0.05	0.1	0	0.13	0	0	0.12	0	0.24	0.09	0	0	0.21	0	0	0	0	0.12	0.1	0	0.09	0	0.12	0.09	0.1	0	0
twinscan.VV78X238229.8_1	0.336245	0.149572	0.190686	0.0378403	0.195282	0.0873273	0.425259	0.0542515	0.25	0.63	0.13	0.27	0.15	0.15	0.15	0.07	0.37	0.42	0.34	0.52	0.57	0	0.82	0.48	0.01	0.33	0.35	0.16	0.22	0.09	0.17	0.14	0	0.25	0	0.14	0.51	0.28	0.76	0	0.53	0.14	0.65	0.43
glimmer.VV78X159309.9_6	1.13229	0.0964218	0.911292	0.18018	3.93479	0.526449	4.47223	0.603244	1.01	1.32	1.07	0.82	0.66	1.26	3	3.98	4.83	5.39	4.69	3.34	0.89	1.09	1.06	1.52	1.08	1.04	0.9	0.71	0.71	0.61	1.02	1.46	3.03	2.99	3.48	4.41	5.43	4.49	5.04	5.82	5.27	4.09	3.46	3.24
glimmer.VV78X126596.5_1	0.00671615	0.00671615	0.0448699	0.0178672	0.0219813	0.0112276	0.0260152	0.0116844	0	0	0.02	0.01	0.07	0.06	0	0.03	0.04	0.01	0.05	0.02	0	0	0	0	0.03	0	0.02	0	0.02	0.11	0.09	0.03	0	0	0	0.05	0.02	0.04	0.02	0	0.06	0.03	0.02	0.02
fgenesh.VV78X272519.20_4	9.12725	1.29812	13.4619	2.30398	5.26863	1.16904	8.35488	0.835903	6.53	10.41	10.44	16.08	8.87	15.44	7.33	3.28	5.19	8.72	6.76	9.59	6.16	6.81	9.87	10.83	11.52	8.73	17.83	13.75	8.46	9.23	15.35	15.51	7.6	7.13	3.48	3.11	6.32	4.56	9.23	8.09	6.6	6.93	8.58	10.33
fgenesh.VV78X235066.7_1	18.5927	4.63046	38.3733	2.09647	12.9695	1.3391	28.6593	2.2395	13.54	14.4	27.84	40.45	34.18	40.49	12.01	11.28	15.61	32.79	25.1	28.08	13.11	13.87	15.63	13.45	27.12	28.98	40.31	40.63	31.01	36.98	38.2	42.44	11.87	12.11	10.58	11.9	17.52	14.55	34.56	30.63	29.77	20.25	30.64	26.2
fgenesh.VV78X130106.8_1	0	0	0	0	2.35076e-05	2.35076e-05	7.70651e-06	4.17834e-06	0	0	0	0	0	0	0	0	0	0	0	0	0	0	0	0	0	0	0	0	0	0	0	0	0	0	0	0	0	0	0	0	0	0	0	0
sim4.VV78X239770.6_6	7.22563	1.55862	4.60505	0.824435	10.1808	2.29789	5.26521	0.651041	9.6	7.78	4.29	3.02	5.79	5.01	13.15	11.74	5.66	5.11	6.46	4.22	8.24	10.63	8.82	6.99	0	11.06	0	7.03	5.29	6.23	2.72	6.95	15.38	11.51	17.24	6.86	0	8.81	0	11.38	5.33	7.64	9.94	0
fgenesh.VV78X160692.13_2	7.74854	0.434502	7.66133	0.133022	8.76354	0.705124	10.163	1.84703	7.03	7.68	8.53	7.58	7.48	7.92	9.41	7.35	9.53	13.86	8.24	8.39	7.16	6.93	7.96	7.47	8.82	8.08	7.98	7.04	7.79	7.21	9.17	6.86	9.49	9.35	7.74	7.01	11.01	8.7	18.29	8.42	7.75	8.75	8.83	8.07
glimmer.VV78X175299.5_2	320.037	35.3195	121.102	24.7772	278.689	59.5392	140.224	18.4857	390.65	286.49	282.98	165.63	117.67	80	160.09	347.23	328.74	159.39	103.26	158.02	362.55	411.79	278.46	292.65	327.34	213.02	189.01	134.55	129.19	107.51	78.97	80.88	158.1	161.55	355.63	339.79	385.93	296.91	192.01	119.41	103.47	103.04	139.87	171.43
fgenesh.VV78X130121.9_1	27.337	1.26858	26.8019	1.55921	30.5886	1.19987	28.7798	1.08437	29.76	26.77	25.48	29.84	25.89	24.67	32.95	29.02	29.8	30.18	29.51	26.65	29.95	29.63	28.15	25.71	25.76	25.05	30.46	29.02	25.08	26.61	23.96	25.28	35.33	31.2	29.32	28.76	30.91	29.18	31.86	28.12	29.31	29.72	28.07	25.59
glimmer.VV78X175299.5_3	172.662	87.4344	87.4876	39.6976	218.649	55.0845	122.657	36.051	235.01	0	282.98	165.63	60.59	36.24	160.09	167.11	328.74	159.39	50.56	158.02	0	411.79	0	0	327.34	213.02	189.01	134.55	129.19	0	78.97	0	158.1	161.55	355.63	0	385.93	296.91	192.01	119.41	0	103.04	139.87	171.43
twinscan.VV78X096934.5_1	50.9426	8.62955	31.0772	10.1246	55.9502	10.2556	58.2682	17.7732	67.01	48.38	37.44	48.02	13	32.21	39.02	54.39	74.44	93.09	34.68	47.04	80.76	56.66	49.29	47.68	52.1	14.34	48.15	47.84	13.61	12.46	27.37	36.32	64.45	20.39	65.52	44.53	125.72	45.9	86.12	101.64	23.9	45.87	46.57	47.38
fgenesh.VV78X011307.9_1	0	0	0	0	0	0	0	0	0	0	0	0	0	0	0	0	0	0	0	0	0	0	0	0	0	0	0	0	0	0	0	0	0	0	0	0	0	0	0	0	0	0	0	0
fgenesh.VV78X092578.2_1	3.48247	0.573998	1.87627	0.32524	3.07178	0.36838	2.93047	0.423304	2.88	4.63	2.94	1.49	2.52	1.61	2.38	3.19	3.64	2.1	3.5	3.19	2.59	3.1	5.52	3.95	2.51	3.61	2.38	0.32	2.45	2.59	0.77	2.33	2.64	2.2	3.73	2.71	4.16	3.36	2.44	1.69	4.1	2.88	4.11	2.5
glimmer.VV78X175299.5_4	0	0	0	0	0	0	0	0	0	0	0	0	0	0	0	0	0	0	0	0	0	0	0	0	0	0	0	0	0	0	0	0	0	0	0	0	0	0	0	0	0	0	0	0
fgenesh.VV78X226838.21_1	0	0	0	0	0	0	0	0	0	0	0	0	0	0	0	0	0	0	0	0	0	0	0	0	0	0	0	0	0	0	0	0	0	0	0	0	0	0	0	0	0	0	0	0
fgenesh.VV78X020979.7_1	32.6632	4.87844	35.8416	2.90653	41.3542	2.71959	46.4091	4.90687	25.15	31.03	41.81	41.36	31.5	34.67	38.12	39.18	46.76	55.54	44.96	38.73	25.81	24.65	30.82	31.18	45.48	36.03	46.33	34.76	29.81	33	34.24	35.03	39.67	36.98	41.15	37.44	54.62	42.38	64.27	44.84	44.27	45.67	40.67	37.29
glimmer.VV78X193224.8_1	3.22737	1.44455	3.71939	0.304856	3.07532	0.360885	2.06054	0.679137	5.16	0.4	4.12	3.36	4.33	3.47	3.05	2.47	3.71	0.82	3.16	2.2	6.97	3.8	0	0.71	4.87	2.93	4.1	2.39	4.09	4.54	4.15	2.89	5.08	1.56	3.87	1.22	3.92	3.6	1.2	0.35	3.6	2.7	0.43	3.51
glimmer.VV78X275701.13_1	0.0348438	0.0348438	0	0	0	0	0.037752	0.037752	0.1	0	0	0	0	0	0	0	0	0.11	0	0	0.24	0	0	0	0	0	0	0	0	0	0	0	0	0	0	0	0	0	0.21	0	0	0	0	0
fgenesh.VV78X045699.17_1	16.0214	2.01669	14.5189	0.346467	1.3482	0.201079	0.543613	0.254228	18.98	12.17	16.92	15.21	14.11	14.24	0.96	1.63	1.45	0.33	1.05	0.25	18.31	19.49	11.39	12.77	17.87	15.42	15.02	15.45	11.71	16.23	15.24	13.39	1.43	0.62	2.66	0.72	1.09	1.65	0.6	0	1.45	0.63	0.2	0.29
glimmer.VV78X210188.4_1	19.0952	2.1628	20.1019	1.79986	17.3352	0.655344	17.8486	0.659027	15.12	19.6	22.56	22.22	16.52	21.57	17.91	16.03	18.07	17.53	16.9	19.12	14.22	15.8	19.16	19.94	24.39	19.69	23.4	20.64	17.96	15.25	18.79	23.92	17.18	18.44	15.91	16.14	20.12	16.93	19.75	14.8	17.15	16.64	17.3	20.46
glimmer.VV78X160010.7_2	823.908	123.758	1016.27	44.1106	1273.75	61.6767	1216.19	96.0262	596.72	852.44	1022.57	1023.33	936.59	1088.9	1396.89	1205.99	1218.36	1204.43	1056.07	1388.09	652.17	555	858.21	848.01	1012.77	1038.02	1131.41	879.7	933.24	939.54	1101.39	1078.31	1383.89	1406.42	1288.42	1132.91	1355.92	1141.79	1192.56	1218.98	1037.82	1075.01	1366.56	1403.99
fgenesh.VV78X225594.5_2	0.101371	0.0281249	0.299611	0.0895362	0.32142	0.17688	0.275504	0.0597716	0.07	0.16	0.07	0.31	0.45	0.14	0.19	0.1	0.67	0.36	0.3	0.16	0.07	0.07	0	0.28	0.12	0	0.27	0.37	0.28	0.6	0.15	0.13	0.08	0.27	0.07	0.13	0.53	0.75	0.36	0.37	0.54	0.06	0.1	0.21
sim4.VV78X226450.2_1	0	0	0	0	0	0	0	0	0	0	0	0	0	0	0	0	0	0	0	0	0	0	0	0	0	0	0	0	0	0	0	0	0	0	0	0	0	0	0	0	0	0	0	0
fgenesh.VV78X052316.22_1	4.05032	0.816116	2.3227	0.135644	3.54574	0.854797	9.06394	2.64177	2.87	3.67	5.62	2.48	2.05	2.43	3.71	1.99	4.94	5.83	14.3	7.07	3.41	2.46	4.83	2.77	3.94	8.26	3.71	0.85	2.14	1.97	2.11	2.71	7.25	1.12	1.7	2.24	0.79	7.24	9.13	1.78	10.55	18.2	1.7	11.03
fgenesh.VV78X130121.9_6	17.4264	1.76459	14.9504	1.75448	32.069	3.31244	31.9315	1.39638	18.37	14.01	19.9	18.46	13.18	13.21	38.52	30.16	27.53	29.8	31.43	34.56	18.58	18.22	20.87	8.75	19.51	20.5	19.63	16.9	14.51	12	13.51	12.96	36.78	39.79	34.46	26.35	31.37	25.39	31.83	27.32	29.51	33.42	29.63	38.21
twinscan.VV78X206373.3_6	32.4326	4.17457	37.4101	2.78626	45.003	5.39897	47.0301	5.18872	26.22	40.37	30.71	32.07	38.69	41.47	34.81	47.01	53.19	45.42	38.96	56.71	25.89	26.47	42.31	38.88	32.38	28.07	33.22	30.55	42.15	35.63	39.09	43.49	41.23	30.11	42.78	50.76	62	48.29	42.12	49.47	34.78	43.29	55.4	57.68
fgenesh.VV78X044262.8_1	0.0425518	0.0425518	0.0121618	0.0121618	0.0310377	0.0155596	0.0980144	0.0277012	0	0.13	0	0	0.04	0	0.05	0	0.04	0.15	0.09	0.05	0	0	0.15	0.11	0	0	0	0	0.08	0	0	0	0	0.08	0	0	0	0.07	0.09	0.22	0	0.19	0.13	0
fgenesh.VV78X042866.9_2	0	0	0	0	0	0	0	0	0	0	0	0	0	0	0	0	0	0	0	0	0	0	0	0	0	0	0	0	0	0	0	0	0	0	0	0	0	0	0	0	0	0	0	0
glimmer.VV78X128587.3_3	0	0	0	0	0	0	0.00626313	0.00626313	0	0	0	0	0	0	0	0	0	0	0.02	0	0	0	0	0	0	0	0	0	0	0	0	0	0	0	0	0	0	0	0	0	0	0.04	0	0
fgenesh.VV78X091771.8_1	0.155567	0.11149	1.61883	0.411475	0.0727964	0.044642	1.72238	0.319671	0	0.1	0.37	2.44	1.18	1.24	0.06	0	0.15	1.92	1.1	2.15	0	0	0.19	0.02	0.29	0.5	3.06	1.62	0.89	1.43	0.69	1.7	0.15	0	0	0	0.08	0.2	2.94	0.66	1.43	0.75	2.06	2.23
fgenesh.VV78X226838.21_3	0.0463681	0.0325717	0.0276254	0.0200112	0.0451251	0.0138595	0.0661683	0.0236329	0.11	0.03	0	0.07	0.02	0	0.03	0.07	0.04	0.11	0.06	0.03	0	0.19	0	0.05	0	0	0.04	0.11	0.03	0	0	0	0.06	0	0.15	0	0.04	0.04	0.15	0.06	0.08	0.04	0.06	0
fgenesh.VV78X232017.14_1	2.45823	0.0581035	3.97286	0.983561	4.51597	1.64831	5.62536	1.13922	2.53	2.34	2.5	3.8	5.76	2.36	2.11	7.67	3.77	3.35	6.71	6.82	3.09	2.12	1.49	3	2.95	1.78	3.13	4.69	7.45	4.26	1.58	3.03	1.58	2.49	4.88	10.14	3.67	3.83	4.92	1.42	2.06	11.54	10.99	3.74
glimmer.VV78X006975.5_1	0.293072	0.0994635	0.300847	0.0568653	0.337682	0.129925	0.2026	0.0337033	0.33	0.44	0.11	0.24	0.25	0.41	0.18	0.24	0.6	0.14	0.26	0.21	0.31	0.34	0.85	0.13	0.17	0	0.23	0.25	0.27	0.24	0.39	0.44	0.14	0.21	0.13	0.34	0.4	0.71	0.26	0	0.3	0.21	0	0.36
sim4.VV78X099660.5_1	19.0203	1.20297	18.6419	0.428951	17.8913	1.58403	18.6454	1.35314	19.79	16.66	20.61	19.01	17.79	19.13	16	21.04	16.63	17.65	21.32	16.96	20.05	19.59	17.42	16.08	20.88	20.19	18.86	19.2	18.07	17.54	21.01	17.54	16.39	15.71	22.09	20.1	18.09	15.82	16.78	18.72	21.02	21.64	17.25	16.75
fgenesh.VV78X143789.26_2	39.2401	3.18252	48.4231	3.47004	31.2433	2.44243	44.5176	1.42408	36.01	36.11	45.6	55.05	43.32	46.9	35.99	29.87	27.87	45.86	41.67	46.03	35.65	36.28	39.07	33.83	51.46	36.38	44.87	68.58	46.59	40.44	39.85	52.87	33.2	38.03	36.62	23.89	33.81	24.56	52.87	37.26	35.39	48.19	45.47	46.43
glimmer.VV78X043688.8_4	0	0	0	0	0	0	0	0	0	0	0	0	0	0	0	0	0	0	0	0	0	0	0	0	0	0	0	0	0	0	0	0	0	0	0	0	0	0	0	0	0	0	0	0
twinscan.VV78X206373.3_7	32.4326	4.17457	37.4101	2.78626	45.003	5.39897	47.0301	5.18872	26.22	40.37	30.71	32.07	38.69	41.47	34.81	47.01	53.19	45.42	38.96	56.71	25.89	26.47	42.31	38.88	32.38	28.07	33.22	30.55	42.15	35.63	39.09	43.49	41.23	30.11	42.78	50.76	62	48.29	42.12	49.47	34.78	43.29	55.4	57.68
fgenesh.VV78X042866.9_3	0.243938	0.00648437	0.468553	0.0485039	0.581925	0.16215	0.205356	0.090345	0.23	0.25	0.25	0.37	0.5	0.54	0.88	0.32	0.54	0.03	0.33	0.25	0.15	0.29	0.33	0.19	0.32	0.13	0.46	0.26	0.44	0.55	0.71	0.39	0	1.52	0.31	0.33	0	0.85	0	0.07	0.4	0.26	0.45	0.11
fgenesh.VV78X091771.8_2	0.560737	0.243483	0.501695	0.242498	0.659676	0.20521	0.79005	0.0994525	0.47	0.19	1.02	0.98	0.22	0.31	1.06	0.4	0.51	0.86	0.91	0.59	0.4	0.52	0.15	0.23	1.38	0.46	0.94	1.05	0.38	0.07	0.39	0.24	0.9	1.18	0.39	0.41	1.1	0.19	1.33	0.3	0.42	1.42	0.74	0.48
twinscan.VV78X096934.5_6	5.1613	0.543719	4.04433	0.526524	9.9588	2.10945	8.12662	1.623	4.11	5.45	5.93	3.3	5.06	3.77	6.14	13.42	10.32	8.8	10.54	5.04	4.77	3.61	6.14	4.91	6.62	4.83	3.17	3.47	5.17	4.97	3.63	3.9	6.27	6.04	12.39	14.33	11.22	9.81	10.22	7.06	10.36	10.73	4.88	5.16
fgenesh.VV78X143789.26_3	4.32288	0.255139	4.24082	0.333547	6.85598	0.780155	8.82293	0.608598	4.67	4.47	3.83	3.7	4.18	4.85	5.32	7.39	7.86	9.94	8.69	7.84	4.89	4.5	5.2	3.92	3.91	3.69	3.99	3.31	3.95	4.37	5.16	4.58	4.11	6.2	8.49	6.42	8.88	7.29	10.44	9.33	9.04	8.32	7.64	7.99
twinscan.VV78X204714.6_1	0	0	0	0	0	0	0	0	0	0	0	0	0	0	0	0	0	0	0	0	0	0	0	0	0	0	0	0	0	0	0	0	0	0	0	0	0	0	0	0	0	0	0	0
glimmer.VV78X063352.4_1	12.9822	1.39493	13.728	0.680136	11.1541	0.762714	12.6879	0.515053	11.44	15.77	11.74	13.14	12.96	15.08	12.04	11.79	9.64	11.92	13.67	12.47	12.76	10.45	16.29	15.37	10.09	14.34	13.33	12.89	14.07	11.98	17.15	13.34	14.19	10.46	11.31	12.21	9.85	9.51	13.15	10.42	13.02	14.34	12.58	12.39
fgenesh.VV78X143789.26_4	1382.78	372.305	435.648	101.767	817.839	69.5427	550.765	66.187	2127.2	996.27	1024.85	474.72	589.1	243.13	800.94	706.73	945.85	663.96	434.73	553.6	1733.39	2423.45	753.72	1182.35	1025.45	1023.92	533.73	396.29	612.06	568.82	227.9	256.04	575.05	966.39	777.7	643.81	1174.18	818.74	884.47	393.67	427.18	442.57	499.74	593.39
fgenesh.VV78X253394.9_1	22.1567	1.70033	28.3937	2.07001	27.0581	2.34567	26.6971	3.36387	19.1	22.4	24.97	24.26	30.29	30.64	27.44	22.82	30.91	32.63	26.47	20.99	20.03	18.4	23.6	21.48	24.72	25.36	26.06	21.86	29.29	31.17	32.62	28.95	28.7	26.52	22.94	22.71	31.54	30.56	35.23	29.45	20.67	32.51	22.13	20.14
sim4.VV78X243798.37_2	0	0	0	0	0	0	0	0	0	0	0	0	0	0	0	0	0	0	0	0	0	0	0	0	0	0	0	0	0	0	0	0	0	0	0	0	0	0	0	0	0	0	0	0
glimmer.VV78X063352.4_2	1.76876	0.93977	0.782643	0.0638476	3.21203	2.57636	0.600851	0.134774	0.9	0.76	3.65	0.68	0.77	0.9	0.59	8.36	0.68	0.33	0.76	0.71	0.94	0.87	0.93	0.63	1.56	6.93	0.81	0.5	0.78	0.76	1.13	0.7	0.34	0.78	8.04	8.65	0.87	0.57	0.27	0.41	0.63	0.88	1.13	0.41
fgenesh.VV78X143789.26_5	2.68959	0.1585	2.97448	0.332293	4.07727	0.299252	4.27287	0.300635	2.37	2.82	2.87	2.67	3.64	2.62	3.55	4.58	4.1	3.71	4.74	4.37	2.15	2.54	2.44	3.12	2.29	3.8	3.08	2.12	3.62	3.65	2.92	2.36	3.2	3.8	4.95	4.25	3.47	4.45	3.62	3.82	4.21	5.28	4.17	4.52
sim4.VV78X083432.5_1	0	0	4.29677	4.29677	0	0	0.0568866	0.0568866	0	0	0	0	0	12.89	0	0	0	0	0.17	0	0	0	0	0	0	0	0	0	0	0	28.09	0	0	0	0	0	0	0	0	0	0	0.35	0	0
fgenesh.VV78X130121.9_9	0	0	0	0	0	0	0	0	0	0	0	0	0	0	0	0	0	0	0	0	0	0	0	0	0	0	0	0	0	0	0	0	0	0	0	0	0	0	0	0	0	0	0	0
fgenesh.VV78X148054.15_1	0.0224365	0.0140386	0.0334952	0.0135495	0.0375843	0.00514664	0.040288	0.00701773	0	0.02	0.05	0.06	0.01	0.03	0.04	0.03	0.05	0.03	0.05	0.03	0	0	0.04	0	0.08	0	0.03	0.09	0	0.02	0	0.06	0.05	0.03	0.06	0	0.09	0.03	0	0.07	0.03	0.08	0	0.06
glimmer.VV78X271992.4_1	0	0	0	0	0	0	0	0	0	0	0	0	0	0	0	0	0	0	0	0	0	0	0	0	0	0	0	0	0	0	0	0	0	0	0	0	0	0	0	0	0	0	0	0
fgenesh.VV78X152440.5_1	34.0536	0.863172	33.1092	1.20531	35.2821	3.86724	38.0722	1.76053	32.94	35.75	33.46	31.85	31.96	35.52	29.93	33.12	42.8	39.58	34.56	40.07	33.52	32.51	39.84	32.62	32.02	35.74	32.72	30.7	29.18	34.41	37.1	34.17	30.51	29.51	33.01	33.21	40.87	43.87	41.27	37.51	37.18	31.85	47.57	34.54
glimmer.VV78X004617.8_2	2.22801	0.231184	2.47971	0.049296	2.49669	0.288169	3.68336	0.381119	1.82	2.62	2.25	2.45	2.58	2.41	2.81	1.92	2.76	3.49	4.42	3.14	1.68	1.92	2.24	2.9	2.27	2.23	2.61	2.23	2.27	2.85	2.96	1.95	2.62	2.95	1.86	1.98	3.46	2.37	3.64	3.3	4.54	4.29	3.22	3.09
fgenesh.VV78X152440.5_3	18.0688	5.97681	6.61826	1.80196	13.2999	1.73235	10.0146	1.3426	29.75	10.04	14.41	6.53	9.78	3.54	10.11	13.72	16.07	10.31	12.18	7.56	30.89	28.9	11.05	9.28	14.81	13.77	7.46	5.3	9.46	10.07	2.98	4.02	10.62	9.74	14.06	13.42	18.77	14.56	10.81	9.69	11.57	12.81	7.86	7.33
glimmer.VV78X245887.19_1	67.8055	3.58659	51.4448	12.558	30.7491	5.22507	30.2763	3.41551	73.22	69.17	61.03	71.69	28.45	54.2	37.08	34.78	20.38	35.1	23.67	32.06	72.91	73.46	68.49	69.68	65.07	54.65	70.23	73.62	25.67	30.9	49.96	57.8	44.83	31.41	38.07	31.87	24.73	17.96	41.93	26.72	22.39	25.01	30.8	32.99
glimmer.VV78X145107.14_2	0	0	0	0	0	0	0	0	0	0	0	0	0	0	0	0	0	0	0	0	0	0	0	0	0	0	0	0	0	0	0	0	0	0	0	0	0	0	0	0	0	0	0	0
fgenesh.VV78X152440.5_4	29.9549	1.58953	40.0935	3.53427	38.9701	2.80572	43.0361	2.1995	31.17	26.8	31.89	47.11	37.31	35.86	44.36	34.93	37.62	46.38	38.89	43.84	34.35	28.77	26.48	27.05	30.76	33.68	51.46	41.33	31.29	42.63	36.34	35.44	45.57	43.48	35.01	34.86	39.5	36.57	46.68	46.01	41.69	35.98	47.17	41.38
fgenesh.VV78X220022.5_4	5.42942	0.514821	5.13519	0.331356	5.3079	0.367598	5.41158	0.221724	5.52	6.27	4.49	5.58	4.49	5.34	4.77	6.01	5.15	5.85	5.17	5.21	4.26	6.48	5.93	6.53	4.08	5.15	5.7	5.42	4.17	4.77	5.59	5.12	4.82	4.73	5.79	6.2	4.85	5.31	6.68	4.85	4.48	5.89	5.19	5.22
glimmer.VV78X245887.19_2	9.28449	0.77792	8.38578	0.308614	12.0271	0.461207	12.0837	0.0838737	7.76	9.78	10.31	8.67	8.71	7.77	11.1	12.5	12.48	11.92	12.18	12.16	7.59	7.88	10.13	9.52	9.4	11.75	9.78	7.2	8.59	8.83	6.67	8.7	11.92	10.5	12.42	12.57	14.95	11.1	12.81	10.82	11.8	12.57	11.99	12.28
twinscan.VV78X247386.3_1	0	0	0	0	0	0	0	0	0	0	0	0	0	0	0	0	0	0	0	0	0	0	0	0	0	0	0	0	0	0	0	0	0	0	0	0	0	0	0	0	0	0	0	0
glimmer.VV78X178733.10_1	0	0	0	0	0	0	0	0	0	0	0	0	0	0	0	0	0	0	0	0	0	0	0	0	0	0	0	0	0	0	0	0	0	0	0	0	0	0	0	0	0	0	0	0
fgenesh.VV78X040069.9_1	8.56056	0.474027	9.47911	0.591441	10.7518	1.03743	13.2054	1.87258	7.62	8.95	9.12	10.64	8.72	9.07	9.32	10.16	12.77	16.91	10.85	11.86	6.87	8.18	7.08	10.38	9.22	8.96	11.37	9.68	8.39	9.01	8.13	9.87	9.81	8.97	10.53	9.84	15.54	11.23	19.91	13.22	11.17	10.53	12.43	11.43
glimmer.VV78X190480.6_1	0.0901671	0.0467765	0.241845	0.0733444	0.289613	0.0623762	0.322265	0.0639979	0.04	0.04	0.18	0.12	0.24	0.37	0.37	0.34	0.17	0.25	0.26	0.45	0.1	0	0.1	0	0.11	0.31	0.07	0.18	0.09	0.37	0.35	0.39	0.48	0.28	0.46	0.23	0.25	0.12	0.17	0.36	0.16	0.37	0.64	0.31
fgenesh.VV78X160900.15_1	0.016684	0.016684	0.0346136	0.0193503	0.0744241	0.0292873	0.0412091	0.0302022	0	0	0.05	0.07	0.04	0	0.1	0.1	0.02	0.1	0	0.02	0	0	0	0	0.08	0	0.12	0	0.08	0	0	0	0.02	0.17	0	0.19	0.04	0	0.18	0	0	0	0.06	0
fgenesh.VV78X227619.10_2	0	0	0	0	0	0	0	0	0	0	0	0	0	0	0	0	0	0	0	0	0	0	0	0	0	0	0	0	0	0	0	0	0	0	0	0	0	0	0	0	0	0	0	0
twinscan.VV78X184240.6_5	0	0	0	0	0	0	0	0	0	0	0	0	0	0	0	0	0	0	0	0	0	0	0	0	0	0	0	0	0	0	0	0	0	0	0	0	0	0	0	0	0	0	0	0
sim4.VV78X253651.9_2	2.11981	0.153054	2.09276	0.0295162	2.95053	0.298291	3.87475	0.875112	2.43	1.95	1.99	2.04	2.15	2.09	3.34	2.36	3.15	5.57	3.39	2.66	1.69	2.98	0.79	2.84	2.91	0.53	2.33	1.67	1.77	2.47	2.39	1.84	3.25	3.39	1.41	3.21	3.53	2.95	5.76	5.34	2.78	4.03	3.03	2.39
twinscan.VV78X202689.12_2	0.0182284	0.0182284	0	0	0	0	0	0	0	0	0.05	0	0	0	0	0	0	0	0	0	0	0	0	0	0.09	0	0	0	0	0	0	0	0	0	0	0	0	0	0	0	0	0	0	0
fgenesh.VV78X138031.32_1	2.65889	0.0847843	2.47254	0.622174	1.14447	0.079681	2.09809	0.75773	2.82	2.63	2.53	1.69	2.03	3.7	1.23	1.22	0.99	1.81	3.53	0.95	2.99	2.69	2.48	2.74	3.1	1.62	1.21	2.31	2.57	1.55	2.29	4.9	1.39	1.11	1.42	1.04	1.62	0.63	1.14	2.63	3.19	3.88	0.74	1.11
glimmer.VV78X113766.5_1	0	0	0	0	0	0	0	0	0	0	0	0	0	0	0	0	0	0	0	0	0	0	0	0	0	0	0	0	0	0	0	0	0	0	0	0	0	0	0	0	0	0	0	0
twinscan.VV78X174188.7_1	0.71172	0.539076	0.43213	0.257065	0.500467	0.483601	0.265994	0.134116	0	0.37	1.77	0.94	0.11	0.24	0	0.03	1.47	0.35	0.44	0	0	0	0.71	0.1	2.64	0.39	1.65	0	0	0.21	0.53	0	0	0	0	0.06	4.1	0	0.64	0	0.87	0	0	0
twinscan.VV78X115111.4_1	0	0	0	0	0	0	0	0	0	0	0	0	0	0	0	0	0	0	0	0	0	0	0	0	0	0	0	0	0	0	0	0	0	0	0	0	0	0	0	0	0	0	0	0
glimmer.VV78X199593.4_1	0.836209	0.0935017	1.24333	0.185419	0.860461	0.296362	2.16392	0.381273	0.66	0.88	0.97	1.57	0.93	1.23	0.34	0.88	1.36	2.88	1.57	2.04	0.68	0.64	0.89	0.87	1.13	0.72	2.5	0.34	0.93	0.93	1.06	1.37	0.27	0.38	1	0.78	1.86	1.09	3.4	2.23	1.11	2.06	1.75	2.25
glimmer.VV78X274720.5_3	0	0	0	0	0	0	0	0	0	0	0	0	0	0	0	0	0	0	0	0	0	0	0	0	0	0	0	0	0	0	0	0	0	0	0	0	0	0	0	0	0	0	0	0
fgenesh.VV78X040069.9_3	27.7814	1.47889	22.9688	1.8627	28.9397	1.99878	27.6004	3.2332	28.07	30.19	25.09	19.25	24.96	24.7	25.51	32.43	28.88	25.87	33.86	23.07	25.7	29.85	29.67	30.59	23.06	28.29	20.31	17.83	26.34	23.74	23.68	25.57	26.02	25.13	34.54	30.56	28.97	28.82	26.39	25.22	34.03	33.69	23.18	22.99
fgenesh.VV78X227619.10_4	0.00599255	0.00350465	0.00294974	0.00294974	0.00962904	0.00474036	0.0088677	0.0088677	0	0.01	0.01	0	0.01	0	0	0.02	0.01	0	0	0.03	0	0	0	0.01	0.02	0	0	0	0.01	0.01	0	0	0	0	0.04	0	0.01	0.01	0	0	0	0	0.05	0.01
glimmer.VV78X245887.19_5	16.4351	1.30568	7.90801	1.58538	27.7685	6.0129	25.9318	1.33064	17.28	18.16	13.87	9.29	4.75	9.69	15.74	33.92	33.64	23.33	26.74	27.73	11.71	21.47	26.78	11.54	9.33	21.04	13.09	4.23	4.5	4.96	9.26	10.06	11.23	19.05	36.01	32.07	21.26	40.54	25.1	21.17	30.69	22.63	21.72	32.17
fgenesh.VV78X138031.32_2	16.4612	1.53408	21.2598	0.456786	21.6745	1.17526	25.2792	2.7669	13.39	18.03	17.96	21.22	20.49	22.07	19.33	22.65	23.04	29.12	26.8	19.91	13.66	13.19	17.97	18.08	17.57	18.57	21.98	20.21	20.47	20.51	22.1	22.04	19.33	19.34	23.58	21.83	24.98	21.95	29.12	29.12	27.1	26.49	19.25	20.4
fgenesh.VV78X163117.19_1	1.19937	0.22015	2.26781	0.0934615	2.22486	0.24292	4.39512	0.259122	1.39	1.44	0.76	2.22	2.13	2.45	2.33	2.58	1.76	4.49	4.79	3.91	1.69	1.17	1.9	1.1	0.37	1.37	2.4	1.99	2.43	1.87	2.73	2.2	2.57	2.15	2.71	2.47	2.17	1.54	4.64	4.29	4.79	4.79	4.55	3.43
sim4.VV78X214767.10_1	0.695284	0.425874	0.349949	0.225562	1.2348	0.327658	0.633001	0.163912	1.47	0.62	0	0.77	0.28	0	0.67	1.23	1.8	0.9	0.33	0.67	0.4	2.27	0	1.09	0	0	0.65	0.93	0.22	0.33	0	0	0.82	0.56	1.06	1.39	1.04	2.23	0.38	1.53	0.22	0.45	1.57	0
sim4.VV78X204419.5_6	36.1064	0.820317	35.118	1.34359	37.6388	3.08795	33.0977	0.311146	35.99	37.58	34.75	34.76	32.99	37.6	33.29	36.02	43.61	33.67	33.02	32.6	34.99	36.75	38.66	36.75	35.47	33.6	33.51	36.41	35.1	31.13	35.18	39.66	31.89	34.31	36.1	35.95	48.91	40.66	36.84	29.79	33.33	32.71	33.34	32.05
fgenesh.VV78X027964.10_3	0	0	0	0	0	0	0	0	0	0	0	0	0	0	0	0	0	0	0	0	0	0	0	0	0	0	0	0	0	0	0	0	0	0	0	0	0	0	0	0	0	0	0	0
fgenesh.VV78X140124.11_2	0.021184	0.0193478	0.0337529	0.0215121	0.00932652	0.00932652	0.000454818	0.000454818	0.06	0	0	0.07	0	0.03	0.03	0	0	0	0	0	0	0.1	0	0	0.01	0	0.13	0	0	0	0	0.05	0	0.05	0	0	0	0	0	0	0	0	0	0
fgenesh.VV78X227619.10_5	0	0	0	0	0	0	0	0	0	0	0	0	0	0	0	0	0	0	0	0	0	0	0	0	0	0	0	0	0	0	0	0	0	0	0	0	0	0	0	0	0	0	0	0
glimmer.VV78X245887.19_6	1.33583	0.0675145	0.901299	0.210261	0.893322	0.0914911	0.691141	0.213765	1.35	1.45	1.21	0.48	1.13	1.09	0.75	1.06	0.87	0.27	0.82	0.98	1.21	1.45	1.7	1.25	1	1.55	0.29	0.73	0.97	1.28	1.02	1.16	0.66	0.81	1.08	1.04	0.55	1.05	0.09	0.5	0.87	0.76	0.45	1.38
fgenesh.VV78X138031.32_3	2.19419	0.264019	1.38062	0.23235	17.4746	0.618242	15.6072	0.694536	2.72	1.96	1.9	1.11	1.84	1.19	16.51	18.63	17.28	16.4	16.2	14.22	2.77	2.68	1.93	1.99	1.85	1.98	0.82	1.5	1.24	2.38	1.28	1.1	16.31	16.66	22.06	15.59	17.52	17.15	16.82	15.87	17.19	15.18	15.23	13.48
fgenesh.VV78X145474.8_1	3.0927	0.194767	5.52926	0.504409	4.02528	1.07092	4.96217	0.863608	2.76	3.09	3.43	6.08	4.52	5.99	6	2.32	3.76	6.51	3.52	4.86	2.36	3.06	3.33	2.91	4.2	2.22	7.05	4.8	5.15	3.96	5.84	6.11	6.78	5.43	1.92	2.67	4.44	3.38	8.6	3.94	2.88	4.19	2.97	6.25
glimmer.VV78X052819.9_1	0.087701	0.0242269	0.18583	0.0439201	0.522693	0.136682	0.414455	0.179352	0.11	0.04	0.11	0.23	0.23	0.1	0.26	0.71	0.6	0.19	0.29	0.77	0.26	0	0.09	0	0.09	0.14	0.18	0.3	0.2	0.26	0.14	0.06	0	0.45	0.48	0.92	0.22	0.81	0.14	0.24	0.22	0.35	0.44	1.01
fgenesh.VV78X271894.2_1	0.0149876	0.0149876	0.0688973	0.0456049	0	0	0	0	0	0.04	0	0.16	0.05	0	0	0	0	0	0	0	0	0	0	0.08	0	0	0.2	0.09	0.06	0.05	0	0	0	0	0	0	0	0	0	0	0	0	0	0
glimmer.VV78X001867.43_2	6.56698	1.06888	4.58128	0.326738	7.87948	1.7103	6.78221	0.768216	8.07	7.13	4.5	4.05	5.18	4.51	5.8	11.27	6.57	5.78	6.28	8.29	7.9	8.2	6.86	7.34	5.56	2.82	4.03	4.08	5.04	5.3	5	4.09	5.8	5.79	11.27	11.27	5.56	7.13	5.72	5.85	5.71	6.87	9.62	7.31
twinscan.VV78X241754.2_1	3.17004	0.994185	3.10615	2.01233	2.19807	0.814215	3.93994	2.57197	5.13	2.46	1.91	7.13	1.26	0.93	1.84	1	3.75	9.08	1.62	1.13	4.98	5.25	4.81	0.67	2.09	1.64	11.17	1.75	1.57	0.99	1.08	0.8	1.75	1.9	0.85	1.14	7.59	1.62	14.21	2.78	1.06	2.19	0.63	1.5
fgenesh.VV78X138031.32_4	1.13462	0.251402	1.29288	0.195768	1.31838	0.207919	1.44999	0.489413	1.49	0.65	1.26	0.92	1.39	1.57	1.22	1.01	1.72	1.38	2.33	0.64	1.65	1.38	0.72	0.6	1.45	0.96	0.96	0.86	1.06	1.68	1.3	1.8	1.15	1.28	1.24	0.82	2.43	1.32	2.11	0.48	2.78	1.86	0.88	0.46
glimmer.VV78X274720.5_6	0	0	0	0	0	0	0	0	0	0	0	0	0	0	0	0	0	0	0	0	0	0	0	0	0	0	0	0	0	0	0	0	0	0	0	0	0	0	0	0	0	0	0	0
glimmer.VV78X001867.43_3	4.03613	0.478492	1.96567	0.31713	3.69623	0.955841	3.80237	0.860151	4.98	3.44	3.68	2.11	2.43	1.36	2.02	3.74	5.33	5.4	3.55	2.46	4.19	5.58	3	3.78	4.33	2.65	2.32	1.82	2.13	2.69	1.27	1.43	1.92	2.09	3.89	3.61	6.64	4.6	6.07	4.59	3.66	3.43	2.32	2.56
fgenesh.VV78X041173.5_1	0.126359	0.0639839	0.173713	0.120109	0.0654195	0.0654195	0.0249575	0.0249575	0	0.21	0.17	0.4	0.12	0	0.2	0	0	0	0.07	0	0	0	0	0.37	0.28	0	0.71	0	0.25	0	0	0	0	0.34	0	0	0	0	0	0	0.15	0	0	0
sim4.VV78X228609.9_2	0	0	0	0	0	0	0	0	0	0	0	0	0	0	0	0	0	0	0	0	0	0	0	0	0	0	0	0	0	0	0	0	0	0	0	0	0	0	0	0	0	0	0	0
glimmer.VV78X136632.11_1	0	0	0	0	0	0	0	0	0	0	0	0	0	0	0	0	0	0	0	0	0	0	0	0	0	0	0	0	0	0	0	0	0	0	0	0	0	0	0	0	0	0	0	0
fgenesh.VV78X163117.19_4	4.0284	0.222608	4.21652	0.746886	3.7421	0.51234	4.87416	1.05914	4.21	4.29	3.59	5.71	3.57	3.37	4.65	3.7	2.88	6.85	3.22	4.55	4.44	4.03	4.7	3.98	4.95	1.44	5.79	5.59	3.33	3.79	3.87	2.95	3.46	5.52	3.05	4.28	3.81	2.36	7.19	6.43	2.69	3.77	5.77	3.65
fgenesh.VV78X138031.32_6	1.34313	0.519255	1.29117	0.0924929	1.72558	0.452686	2.1595	0.160443	1.02	2.36	0.65	1.21	1.48	1.19	1.69	0.96	2.53	2.48	2.04	1.97	0.46	1.44	2.34	2.38	0.7	0.58	1.47	0.85	1.45	1.5	1.16	1.22	1.01	2.19	1.07	0.87	3.25	2.13	3.75	0.92	1.91	2.17	2.18	1.81
glimmer.VV78X247793.3_1	31.0156	1.12965	20.7407	1.37615	8.77089	0.979283	6.86837	0.344304	28.92	32.8	31.33	21.34	22.77	18.12	6.97	9.01	10.34	6.45	7.55	6.6	29	28.86	33.32	32.39	32.8	29.01	23.89	17.94	23.37	22.24	17.62	18.54	6.7	7.17	8.5	9.46	11.18	9.87	6.96	5.83	8.07	7.01	6.6	6.6
twinscan.VV78X247965.7_2	0	0	0	0	0	0	0.0335575	0.0335575	0	0	0	0	0	0	0	0	0	0	0	0.1	0	0	0	0	0	0	0	0	0	0	0	0	0	0	0	0	0	0	0	0	0	0	0.24	0
twinscan.VV78X157337.10_1	2.44545	2.29233	0.126962	0.0867198	0.00555039	0.00285032	3.39942	3.36929	7.03	0.01	0.3	0.29	0	0.09	0.01	0.01	0	0.06	10.14	0	16.37	0	0	0.02	0.49	0	0.51	0	0	0	0.03	0.14	0	0.02	0.02	0	0	0	0.11	0	0	20.66	0	0
glimmer.VV78X001867.43_4	0.0195347	0.0195347	0.0150999	0.0150999	0.0520656	0.0520656	0.0535918	0.00412491	0.06	0	0	0	0.05	0	0	0.16	0	0.05	0.05	0.06	0	0.1	0	0	0	0	0	0	0	0.09	0	0	0	0	0	0.29	0	0	0	0.12	0	0.09	0.07	0.05
fgenesh.VV78X168689.4_1	6.94369	0.490827	5.85877	0.615693	7.65478	0.900534	6.96598	0.320567	7.73	7.06	6.04	5.57	7.04	4.97	7.98	9.03	5.96	7.16	6.34	7.4	8.11	7.44	7.26	6.92	5.41	7.03	5.11	6.17	7.23	6.87	5.08	4.88	8.18	7.84	9.27	8.81	4.64	6.69	6.97	7.39	6.12	6.57	8.13	6.87
fgenesh.VV78X163117.19_6	1.04329	0.171837	1.40873	0.379404	1.05829	0.18924	1.88609	0.313285	0.85	0.89	1.39	1.18	0.9	2.15	0.78	0.97	1.42	1.59	2.51	1.56	0.99	0.75	0.73	1.01	1.49	1.22	1.44	0.83	1.16	0.67	1.21	2.95	1.2	0.48	0.69	1.21	1.84	1.19	1.42	1.78	1.32	3.75	1.88	1.32
twinscan.VV78X157337.10_2	15.5397	0.867296	18.7567	0.627569	20.1784	0.546549	20.517	0.98757	16.19	13.82	16.61	17.51	19.47	19.29	20.93	20.49	19.12	19.77	22.47	19.3	16.37	16.05	13.69	13.92	15.89	17.75	18.74	15.86	14.94	23.47	23.37	15.83	21.01	20.87	19.69	21.2	21.42	17.84	21.82	17.26	24.22	20.66	19.35	19.27
glimmer.VV78X194863.6_2	10.2067	1.76047	13.2434	2.05837	13.048	1.33056	14.3701	1.95744	6.69	12.12	11.81	17.13	10.12	12.48	11.53	11.91	15.7	11.95	12.91	18.25	6.18	7.08	10.76	13.16	11.77	11.89	18.42	15.4	11.26	9.11	12.85	12.17	13.63	9.99	12.52	11.37	14.89	16.15	13.34	10.26	13.67	12.13	22.23	15.3
twinscan.VV78X079548.28_1	0	0	0	0	0	0	0	0	0	0	0	0	0	0	0	0	0	0	0	0	0	0	0	0	0	0	0	0	0	0	0	0	0	0	0	0	0	0	0	0	0	0	0	0
glimmer.VV78X178017.11_2	0.0433266	0.0433266	0.0122179	0.0122179	0	0	0.0892666	0.0892666	0	0	0.13	0	0.04	0	0	0	0	0.27	0	0	0	0	0	0	0.21	0	0	0	0	0.07	0	0	0	0	0	0	0	0	0.34	0.18	0	0	0	0
fgenesh.VV78X163117.19_7	0.311217	0.0750294	0.321049	0.0808351	0.972766	0.202563	1.22877	0.0750391	0.18	0.31	0.44	0.18	0.46	0.32	0.57	1.18	1.17	1.35	1.25	1.09	0.17	0.19	0.52	0.15	0.35	0.59	0.17	0.19	0.62	0.31	0.18	0.45	0.73	0.45	1.02	1.31	0.9	1.33	1.07	1.69	1.25	1.24	1.05	1.12
glimmer.VV78X019677.33_1	0.946928	0.0987034	1.22911	0.236189	0.753193	0.121415	0.790901	0.106575	1.06	0.75	1.03	1.52	1.41	0.76	0.51	0.84	0.91	0.91	0.88	0.58	1.13	1.01	0.87	0.66	0.88	1.27	1.61	1.4	1.5	1.33	0.54	0.95	0.61	0.44	0.86	0.82	0.93	0.9	1.25	0.5	0.87	0.89	0.91	0.33
fgenesh.VV78X100289.22_1	27.2221	1.65888	34.4496	0.774174	28.5127	1.27602	34.9446	1.31575	26.49	24.78	30.39	34.07	33.34	35.94	30.46	26.11	28.96	37.46	34.35	33.02	25.66	27.12	26.16	23.73	29.32	32.07	35.23	32.54	32.5	34.08	34.02	37.57	30.95	30.11	25.54	26.62	29.16	28.85	38.22	36.53	34.72	33.96	35.08	31.5
twinscan.VV78X060614.14_5	14.5501	0.799048	17.2763	0.834473	18.4696	1.11612	21.6898	3.32169	13.51	16.12	14.02	18.94	16.48	16.41	20.01	16.3	19.1	28.14	19.82	17.1	12.89	13.97	15.75	16.41	13.01	15.62	21.37	15.73	17.62	15.47	15.33	17.32	21.63	18.81	16.26	16.33	21.53	17.75	32.28	23.07	19	20.68	16.7	17.4
fgenesh.VV78X267868.17_2	0	0	0	0	0	0	0	0	0	0	0	0	0	0	0	0	0	0	0	0	0	0	0	0	0	0	0	0	0	0	0	0	0	0	0	0	0	0	0	0	0	0	0	0
fgenesh.VV78X163117.19_8	3.44109	0.768543	3.13033	0.240529	3.63801	0.488781	4.41718	0.528496	4.41	3.99	1.92	3.61	2.91	2.87	3.14	3.16	4.62	3.88	3.9	5.47	3.36	5.2	4.51	3.59	1.6	2.44	4.18	2.85	2.72	3.08	2.26	3.39	4.11	2.43	2.75	3.51	5.04	4.38	3.87	3.89	4.09	3.69	5.67	5.33
fgenesh.VV78X220929.11_1	18.8119	1.29804	18.0466	1.15324	20.1647	1.23788	24.2638	0.761637	21.36	17.12	17.96	15.88	19.82	18.44	19.38	22.59	18.52	25.6	24.23	22.96	22.57	20.45	16.37	17.69	18.19	17.59	14.38	17.87	21.15	18.64	17.51	19.23	18.22	20.23	23.64	21.66	18.63	18.47	24.72	26.68	25.97	22.43	23.26	22.74
twinscan.VV78X005864.7_3	0.068889	0.0495485	0.0469221	0.0142109	0.0262422	0.023325	0.144384	0.0893815	0.01	0.17	0.02	0.02	0.04	0.07	0	0.07	0.01	0.31	0	0.12	0	0.02	0.33	0.05	0.04	0	0	0.06	0.03	0.05	0.02	0.12	0	0	0	0.14	0	0.01	0.42	0.18	0	0	0.19	0.08
fgenesh.VV78X220929.11_2	48.605	0.400123	61.6287	2.70625	64.6451	1.38497	66.1546	3.87539	47.81	49.11	48.89	56.82	61.89	66.18	65.75	66.29	61.89	58.54	71.23	68.69	50.63	45.7	46.04	51.47	39.61	63.53	51.19	64.29	63.25	60.69	63.04	68.84	59.18	70.57	65.68	66.84	49.04	69.05	53.62	64.58	71.82	70.62	70.26	67.53
fgenesh.VV78X233571.4_1	4.48193	0.415936	4.37574	0.626382	1.85932	0.220893	1.73483	0.131816	3.66	4.79	5	5.27	3.17	4.69	1.42	2.13	2.02	1.5	1.95	1.75	3.21	3.99	4.33	5.14	5.7	3.89	5.65	4.75	3.29	3.06	3.72	5.52	1.26	1.54	1.87	2.37	2.44	1.79	1.26	1.79	2.59	1.29	1.68	1.8
twinscan.VV78X078089.7_2	0.670873	0.0577145	0.353797	0.0694361	0.315719	0.202009	0.349154	0.0500704	0.57	0.76	0.68	0.24	0.34	0.48	0.08	0.15	0.72	0.26	0.35	0.44	0.32	0.75	0.75	0.78	0.93	0.3	0.35	0.1	0.27	0.4	0.45	0.5	0.1	0.07	0.06	0.22	0.79	0.68	0.4	0.1	0.32	0.37	0.47	0.41
fgenesh.VV78X130760.6_1	14.358	1.92619	13.936	1.12477	2.73552	0.488982	3.38116	0.37728	10.78	14.91	17.38	14.75	11.71	15.35	2.09	3.69	2.43	3.79	2.63	3.72	11.43	10.29	17.23	13.14	19.97	13.31	17.11	11.61	13.44	10.19	11.98	18.2	2.03	2.13	3.39	3.97	2.41	2.43	4.05	3.49	2.94	2.3	1.17	5.6
glimmer.VV78X168450.3_1	20.8961	0.788923	22.1377	0.994876	41.3595	2.05455	35.9786	0.774924	19.51	20.94	22.24	23.94	21.96	20.51	43.49	37.25	43.34	35.8	37.4	34.74	20.73	18.58	21.49	20.53	22.29	22.16	24.5	23.2	21.39	22.46	21.86	19.37	45.72	41.86	38.24	36.37	45.74	42	38.36	32.65	36.3	38.55	34.32	35.04
sim4.VV78X143458.9_2	7.64675	0.176762	6.78579	0.260805	9.74605	0.356491	8.83934	0.459008	7.98	7.59	7.37	7.17	6.29	6.9	9.28	9.51	10.45	9.75	8.45	8.31	8.31	7.73	7.89	7.36	6.53	8.69	6.48	8.1	5.92	6.61	7.04	6.77	9.31	9.25	8.67	10.26	14.42	8.24	10.29	9.1	7.25	9.71	9.57	7.38
glimmer.VV78X258158.4_2	0.908854	0.226715	0.803974	0.0193208	0.614428	0.210649	0.490217	0.0398094	1.1	1.17	0.46	0.8	0.78	0.84	1.01	0.54	0.29	0.41	0.53	0.53	1.06	1.13	1.15	1.18	0.5	0.39	0.63	1.02	0.75	0.8	0.86	0.82	0.96	1.05	0.57	0.51	0.23	0.33	0.26	0.59	0.47	0.58	0.61	0.48
glimmer.VV78X016899.6_2	23.5804	1.00581	25.4872	2.23148	20.0196	1.73579	23.7279	1.99895	22.65	22.5	25.59	28.85	21.26	26.35	17.55	19.15	23.37	27.64	22.5	21.04	24.11	21.55	21.69	23.12	27.84	22.04	35.74	19.69	23.43	19.35	26.01	26.65	19.26	16.29	20.14	18.27	29.04	20.21	34.06	19.76	25.59	19.3	23.9	18.94
fgenesh.VV78X216359.5_1	0	0	0	0	0	0	0	0	0	0	0	0	0	0	0	0	0	0	0	0	0	0	0	0	0	0	0	0	0	0	0	0	0	0	0	0	0	0	0	0	0	0	0	0
glimmer.VV78X207321.4_2	4.21896	0.484784	5.94857	0.327643	6.63732	0.43764	10.9398	0.410653	3.58	3.91	5.17	6.6	5.67	5.58	6.91	7.22	5.78	11.7	10.82	10.29	2.92	4.07	3.75	4.04	6.43	3.18	7.87	4.92	5.64	5.69	5.34	5.78	7.21	6.69	7.65	6.85	7.33	4.92	11.56	11.87	11.03	10.61	10.06	10.47
fgenesh.VV78X220929.11_4	48.605	0.400123	61.6287	2.70625	64.6451	1.38497	66.1546	3.87539	47.81	49.11	48.89	56.82	61.89	66.18	65.75	66.29	61.89	58.54	71.23	68.69	50.63	45.7	46.04	51.47	39.61	63.53	51.19	64.29	63.25	60.69	63.04	68.84	59.18	70.57	65.68	66.84	49.04	69.05	53.62	64.58	71.82	70.62	70.26	67.53
glimmer.VV78X199241.6_1	0.0396527	0.0260119	0.105326	0.0715631	0.0398892	0.00763683	0.11255	0.0349723	0.03	0	0.09	0.25	0.02	0.05	0.05	0.05	0.02	0.18	0.09	0.06	0.06	0	0	0	0.02	0.19	0.42	0.02	0	0.04	0.05	0.05	0	0.09	0	0.08	0	0.04	0.27	0.07	0.08	0.11	0.09	0.04
fgenesh.VV78X233571.4_3	16.3243	0.450996	18.878	2.53236	15.9688	1.38185	17.1747	2.49323	15.7	16.07	17.2	23.94	16.25	16.45	18.17	13.42	16.31	22.1	14.05	15.37	16.27	15.28	17.41	15.04	17.94	16.04	24.56	23.11	15.96	16.5	16.35	16.53	18.81	17.71	13.46	13.39	19	14.81	22.99	21.01	13.94	14.16	14.72	15.85
fgenesh.VV78X272058.11_3	6.68089	1.47173	11.7221	0.888384	8.48918	1.36375	9.50875	1.07436	7.23	3.9	8.91	13.42	10.41	11.33	11.04	6.37	8.06	9.64	7.59	11.3	9.89	5.24	4.54	3.41	8.18	10.05	14.93	11.41	11.15	9.76	12.04	10.74	14.16	8.75	7.33	5.52	6.22	9.08	10.39	8.71	7.82	7.34	11.1	11.45
glimmer.VV78X016899.6_4	11.7104	4.67095	20.5132	3.89516	15.1401	6.2367	16.5509	2.40091	2.76	13.88	18.49	22.06	13.13	26.35	2.91	19.15	23.37	21.22	15.19	13.25	2.52	2.93	1.84	23.12	27.84	3.76	35.74	3.88	23.43	4.03	26.01	26.65	3.25	2.66	20.14	18.27	29.04	20.21	34.06	5.48	25.59	4.39	23.9	5.38
fgenesh.VV78X054132.7_1	25.2026	0.246273	22.6738	0.549432	21.357	1.87896	22.3755	0.933605	25.44	24.71	25.46	23.35	21.59	23.09	17.63	22.79	23.65	24.07	22.2	20.85	29.98	22.02	24.52	24.86	25.85	24.85	22.93	23.9	20.4	22.63	23.29	22.92	19.13	16.54	20.24	25.05	25.14	22.82	25.38	22.48	21.61	22.81	25.64	17.32
glimmer.VV78X219775.5_1	0	0	0	0	0	0	0	0	0	0	0	0	0	0	0	0	0	0	0	0	0	0	0	0	0	0	0	0	0	0	0	0	0	0	0	0	0	0	0	0	0	0	0	0
glimmer.VV78X165353.21_1	4.87893	0.203291	5.0827	0.748882	6.16538	0.170939	7.72125	0.648494	4.92	4.51	5.21	5.01	3.82	6.41	6.32	5.82	6.35	8.99	7.3	6.87	3.6	5.9	5.07	4.08	4.22	6.78	4.28	5.99	4.8	2.96	7.2	5.75	8.95	4.39	5.65	5.97	5.92	6.6	9.44	8.45	8.55	6.01	6.57	7.09
twinscan.VV78X104350.3_1	0.559529	0.142698	0.204405	0.0243183	0.348416	0.0982265	0.435893	0.0559	0.56	0.8	0.31	0.25	0.18	0.18	0.18	0.34	0.52	0.49	0.49	0.32	0.89	0.32	1.42	0.33	0.19	0.5	0.36	0.11	0.26	0.12	0.28	0.09	0.24	0.14	0.64	0.08	1.07	0.22	0.5	0.48	0.66	0.32	0.49	0.2
fgenesh.VV78X198404.6_2	1.62432	0.195759	2.17735	0.121285	2.53084	0.708999	3.2607	0.363047	1.29	1.61	1.97	2.14	1.99	2.4	3.81	1.36	2.42	3.71	3.53	2.54	1.38	1.22	1.92	1.38	1.58	2.57	2.43	1.76	1.77	2.18	2.09	2.67	3.59	3.97	1.18	1.52	2.33	2.47	4.01	3.35	3.75	3.3	2.67	2.44
glimmer.VV78X130028.31_1	0.0381006	0.0381006	0	0	0	0	0	0	0	0.11	0	0	0	0	0	0	0	0	0	0	0	0	0.26	0	0	0	0	0	0	0	0	0	0	0	0	0	0	0	0	0	0	0	0	0
fgenesh.VV78X272058.11_4	0	0	0.0128078	0.00207463	0.0011906	0.0011906	0.00157938	0.00157938	0	0	0	0.01	0.02	0.01	0	0	0	0	0	0	0	0	0	0	0	0	0	0.03	0.04	0	0.01	0.01	0	0	0	0.01	0	0	0.01	0	0	0	0	0
fgenesh.VV78X198404.6_3	0	0	0	0	0	0	0	0	0	0	0	0	0	0	0	0	0	0	0	0	0	0	0	0	0	0	0	0	0	0	0	0	0	0	0	0	0	0	0	0	0	0	0	0
fgenesh.VV78X112073.3_1	0.156277	0.136465	0.267002	0.0360721	0.0553101	0.0187639	0.059262	0.0577391	0.02	0.02	0.43	0.34	0.25	0.21	0.02	0.06	0.08	0	0	0.17	0.01	0.02	0	0.03	0.57	0.21	0.44	0.2	0.19	0.3	0.12	0.3	0	0.03	0.03	0.1	0.03	0.11	0	0	0.01	0	0.09	0.24
fgenesh.VV78X062400.18_5	7.82837	0.606581	7.8273	0.322849	8.89653	0.642624	8.28459	0.596525	7.15	7.3	9.04	8.32	7.95	7.22	7.99	8.56	10.14	8.75	9	7.1	7.07	7.21	7.45	7.18	9.15	8.86	8.18	8.5	7.6	8.26	6.31	7.99	7.96	8.02	8.51	8.6	11.42	9.43	9.49	7.86	8.94	9.06	7.04	7.14
glimmer.VV78X076937.19_1	0.669553	0.111022	0.483737	0.181996	0.0599282	0.0374889	0.0790527	0.0396991	0.61	0.88	0.51	0.79	0.5	0.16	0.05	0.13	0	0.12	0.11	0	1	0.32	1.08	0.74	0.58	0.41	1.2	0.24	0.38	0.61	0.05	0.25	0	0.09	0.07	0.18	0	0	0.23	0	0.06	0.17	0	0
fgenesh.VV78X250733.10_1	0	0	0	0	0	0	0	0	0	0	0	0	0	0	0	0	0	0	0	0	0	0	0	0	0	0	0	0	0	0	0	0	0	0	0	0	0	0	0	0	0	0	0	0
fgenesh.VV78X098690.3_1	0.013536	0.00611199	0.0134321	0.00686715	0.0073332	0.0073332	0.00891693	0.00454323	0.03	0.01	0.01	0.02	0	0.02	0	0	0.02	0.01	0.01	0	0	0.04	0.02	0	0.01	0	0.03	0	0	0	0.01	0.03	0	0	0	0	0.02	0.02	0.01	0.02	0.01	0.02	0	0
glimmer.VV78X018792.49_3	1.15602	0.220912	0.15219	0.0707823	0.674819	0.483142	0.581565	0.348011	1.58	1.05	0.84	0.01	0.24	0.2	0.17	1.64	0.22	0.17	1.27	0.3	1.17	1.89	0.66	1.34	0.91	0.73	0	0.03	0.19	0.29	0.26	0.15	0.21	0.14	1.43	1.83	0.13	0.26	0.14	0.21	1.44	1.1	0.33	0.27
twinscan.VV78X119480.4_1	2.80237	1.44645	4.31465	0.285951	1.27385	0.67748	3.41931	0.74406	0	3.58	4.83	4.45	3.77	4.73	1.21	2.48	0.13	4.26	4.07	1.94	0	0	4.91	2.57	3.99	6.15	4.06	4.95	3.85	3.69	5.12	4.4	0.72	1.57	2.34	2.6	0	0.21	3.8	4.81	3.85	4.29	3.27	0.95
glimmer.VV78X180007.6_1	0	0	0	0	0.00894335	0.00894335	0	0	0	0	0	0	0	0	0	0.03	0	0	0	0	0	0	0	0	0	0	0	0	0	0	0	0	0	0	0	0.05	0	0	0	0	0	0	0	0
glimmer.VV78X039910.7_3	0	0	0	0	0	0	0	0	0	0	0	0	0	0	0	0	0	0	0	0	0	0	0	0	0	0	0	0	0	0	0	0	0	0	0	0	0	0	0	0	0	0	0	0
twinscan.VV78X209188.5_2	0.471143	0.212716	0.778943	0.243027	0.348493	0.103424	0.766117	0.453146	0.2	0.33	0.89	1.13	0.31	0.9	0.34	0.17	0.53	1.67	0.26	0.37	0.11	0.27	0.37	0.29	1.33	0.19	1.77	0.27	0.65	0.01	0.82	0.97	0.51	0.23	0.18	0.16	1.48	0	2.68	0.43	0.38	0.13	0.77	0.08
twinscan.VV78X167607.5_1	1.38977	0.567034	1.30858	0.282652	1.591	0.301514	1.47488	0.159175	0.99	0.67	2.51	1.84	1.22	0.87	2.19	1.33	1.25	1.5	1.74	1.19	0.96	1.01	1.37	0.14	3.42	1.07	2.13	1.45	1.28	1.17	1.01	0.75	2.53	1.94	1.06	1.57	1.05	1.36	1.13	1.96	1.34	2.15	1.26	1.13
fgenesh.VV78X053976.10_1	0	0	0.00853257	0.00853257	0	0	0.0096881	0.0096881	0	0	0	0.03	0	0	0	0	0	0.03	0	0	0	0	0	0	0	0	0.04	0	0	0	0	0	0	0	0	0	0	0	0.05	0	0	0	0	0
glimmer.VV78X162453.4_2	7.23681	1.24305	8.50708	0.722192	2.67776	0.502478	1.53918	0.15006	5.84	9.72	6.16	9.05	9.4	7.08	2.46	3.64	1.93	1.62	1.75	1.25	6.51	5.33	9.77	9.68	6.51	5.6	9.36	8.63	9.71	9.13	7.27	6.91	2.03	2.78	3.84	3.45	2	1.9	1.5	1.77	1.9	1.59	1.01	1.42
fgenesh.VV78X213040.7_1	0.124072	0.0599628	0.261591	0.205348	0.14691	0.0455091	0.54907	0.162067	0.16	0.01	0.2	0.67	0.08	0.03	0.1	0.11	0.24	0.31	0.48	0.86	0.38	0	0.02	0	0.04	0.46	1.06	0.15	0.05	0.11	0.07	0	0	0.17	0.03	0.17	0.12	0.3	0.51	0.06	0.04	0.93	1.58	0.33
fgenesh.VV78X181672.10_1	0	0	0	0	0	0	0	0	0	0	0	0	0	0	0	0	0	0	0	0	0	0	0	0	0	0	0	0	0	0	0	0	0	0	0	0	0	0	0	0	0	0	0	0
fgenesh.VV78X069345.5_1	0	0	0	0	0	0	0	0	0	0	0	0	0	0	0	0	0	0	0	0	0	0	0	0	0	0	0	0	0	0	0	0	0	0	0	0	0	0	0	0	0	0	0	0
fgenesh.VV78X136025.2_2	4.87742	0.346424	6.39663	0.673818	9.67295	1.8961	6.69606	0.749103	4.41	5.55	4.67	7.48	6.54	5.16	13.28	8.89	6.85	5.38	6.73	7.97	4.98	3.98	6.33	4.96	4.45	5.01	7.75	7.13	6.57	6.51	4.74	5.53	12.54	13.82	8.9	8.88	7.3	6.61	5.35	5.42	6.8	6.66	9.19	7.07
fgenesh.VV78X053976.10_3	0.74885	0.294277	0.209996	0.0923464	0.242101	0.0343718	0.913922	0.789133	1.33	0.54	0.38	0.19	0.38	0.06	0.31	0.23	0.19	0.09	2.49	0.16	1.17	1.45	0.74	0.38	0.22	0.63	0.19	0.19	0.59	0.19	0.13	0	0.65	0.05	0.18	0.27	0	0.3	0.06	0.13	3.63	1.31	0	0.28
glimmer.VV78X147078.2_1	0	0	0	0	0	0	0	0	0	0	0	0	0	0	0	0	0	0	0	0	0	0	0	0	0	0	0	0	0	0	0	0	0	0	0	0	0	0	0	0	0	0	0	0
fgenesh.VV78X181672.10_2	0	0	0	0	0	0	0	0	0	0	0	0	0	0	0	0	0	0	0	0	0	0	0	0	0	0	0	0	0	0	0	0	0	0	0	0	0	0	0	0	0	0	0	0
glimmer.VV78X069434.3_2	0.948678	0.0695857	0.917604	0.139446	1.0476	0.20618	1.3872	0.414889	0.9	0.86	1.09	1.18	0.88	0.7	1.43	0.72	1	2.17	1.24	0.75	1.17	0.7	0.59	1.06	1.05	1.14	1.3	1.01	0.94	0.82	0.69	0.7	1.22	1.58	0.85	0.6	1.22	0.88	1.33	3.2	1.33	1.15	0.27	1.11
glimmer.VV78X154202.11_1	10.9727	1.30729	6.81816	0.965276	8.40527	0.144295	7.50346	0.221628	8.67	13.2	11.05	8.42	5.09	6.94	8.32	8.21	8.69	7.06	7.75	7.7	6.48	10.32	13.37	13.06	14.3	5.92	9.78	6.63	4.58	5.53	7.09	6.82	8.76	8	9.36	7.19	9.5	8.23	8.05	5.84	7.14	8.37	6.36	8.7
glimmer.VV78X145994.15_1	0.563185	0.283463	0.657454	0.274014	0.567749	0.224824	0.721484	0.333207	0	0.79	0.9	0.28	1.19	0.5	0.13	0.7	0.87	1.19	0.9	0.08	0	0	1.37	0.34	1.47	0	0.36	0.18	0.26	2.02	0.88	0.18	0.3	0	0.56	0.83	1.38	0.59	1.82	0.41	0.7	1.11	0.18	0
fgenesh.VV78X181672.10_3	0	0	0	0	0.0281768	0.0281768	0	0	0	0	0	0	0	0	0	0	0.08	0	0	0	0	0	0	0	0	0	0	0	0	0	0	0	0	0	0	0	0.24	0	0	0	0	0	0	0
twinscan.VV78X031741.14_12	0.356187	0.356187	1.29098	0.561262	1.23788	0.621588	2.14672	1.21449	0	1.07	0	1.74	0.18	1.96	0	1.76	1.96	4.2	0	2.24	0	0	2.46	0	0	0	3.04	0	0.37	0	1.64	2.23	0	0	1.79	1.73	0	3.05	4.87	3.39	0	0	2.36	2.14
glimmer.VV78X028114.3_1	1.46415	0.215766	1.67639	0.323842	1.48307	0.21706	1.88863	0.205638	1.76	1.59	1.04	1.56	2.28	1.18	1.06	1.78	1.61	2.24	1.9	1.52	1.39	2.03	2.41	0.97	1.57	0.21	1.9	1.12	2.24	2.32	1.34	1.04	1.48	0.75	1.94	1.64	1.91	1.44	3.46	0.73	1.91	1.89	1.95	1.21
glimmer.VV78X127344.9_2	1.82169	0.16201	1.64455	0.114232	1.82106	0.399788	2.3246	0.100135	2.05	1.91	1.51	1.84	1.44	1.65	1.02	2.26	2.18	2.33	2.49	2.15	2.65	1.59	1.64	2.12	1.91	0.88	2.03	1.59	1.63	1.28	2	1.35	0.93	1.09	1.84	2.63	2.18	2.18	2.39	2.27	2.07	2.93	3.32	1.28
glimmer.VV78X246181.63_1	0	0	0	0	0	0	0.146926	0.146926	0	0	0	0	0	0	0	0	0	0.44	0	0	0	0	0	0	0	0	0	0	0	0	0	0	0	0	0	0	0	0	0.8	0	0	0	0	0
fgenesh.VV78X101490.8_1	0	0	0	0	0	0	0	0	0	0	0	0	0	0	0	0	0	0	0	0	0	0	0	0	0	0	0	0	0	0	0	0	0	0	0	0	0	0	0	0	0	0	0	0
twinscan.VV78X166385.10_1	0.042774	0.042774	0.0267211	0.0267211	0.0781299	0.0781299	0	0	0.13	0	0	0	0.08	0	0	0.23	0	0	0	0	0	0.22	0	0	0	0	0	0	0	0.15	0	0	0	0	0.25	0.22	0	0	0	0	0	0	0	0
fgenesh.VV78X045115.7_1	7.68388	0.845412	10.8801	1.67451	6.93809	1.21215	9.47492	1.95703	8.77	6.02	8.26	14.05	8.36	10.24	9.29	5.25	6.28	13.3	6.83	8.29	8.83	8.73	6.25	5.84	7.84	8.91	14.74	13.13	9.38	7.45	11.59	9.09	9.31	9.27	5.97	4.61	8.21	5.2	14.23	12.15	6.93	6.73	8.59	8.08
fgenesh.VV78X277232.3_1	29.4222	1.0077	31.3021	3.49817	29.3481	1.41086	31.6159	4.96272	27.55	31	29.72	35.52	24.36	34.03	31.59	26.74	29.72	40.31	31.42	23.12	21.66	31.98	26.23	34.66	33.69	23.46	42.94	25.65	22.19	26.27	42.02	27.26	33.29	30.34	28.95	24.78	38.15	25.03	41.69	38.61	33.69	29.07	26.28	20.78
fgenesh.VV78X130211.18_2	11.8068	0.231381	13.9476	2.2644	15.7812	1.36383	18.8055	1.38249	11.34	12.06	12.02	18.32	12.8	10.73	15.93	13.35	18.06	21.37	18.41	16.63	12.02	10.83	9.39	14.1	12.67	10.99	22.71	12.48	14.07	11.67	12.11	9.56	16.89	15.23	13.64	13.08	25.37	14	26.04	15.66	18.87	17.93	18.68	15.12
glimmer.VV78X038165.32_2	7.40973	0.85805	7.08802	0.265183	7.46152	0.128411	8.38799	0.942121	6.4	6.72	9.12	6.68	7.58	7	7.35	7.32	7.72	10.13	8.13	6.9	5.85	6.81	6.83	6.63	8	10.87	6.38	7.08	7.97	7.24	6.59	7.36	7.03	7.58	8.18	6.55	9.08	6.96	11.97	7.88	7.85	8.43	7.4	6.53
glimmer.VV78X246181.63_3	49.7539	5.82457	60.2009	5.31137	77.1299	1.62877	71.325	5.08127	38.37	57.58	53.31	61.36	50.48	68.77	74.4	76.96	80.03	78.5	61.5	73.97	35.17	40.78	58.69	56.73	55.57	49.76	62.64	59.66	57.43	44.33	60.93	75.41	66.76	79.99	77.33	76.63	85.9	76.77	88.44	66.32	65.91	56.93	75.6	72.77
fgenesh.VV78X130211.18_3	0.0512786	0.00925615	0.068004	0.0248296	0.0674609	0.0149833	0.0582418	0.00552433	0.07	0.04	0.04	0.04	0.05	0.12	0.04	0.08	0.08	0.07	0.05	0.05	0.1	0.05	0	0.08	0.03	0.05	0.04	0.03	0.04	0.06	0.13	0.11	0.06	0.02	0.08	0.09	0.04	0.1	0.08	0.06	0.04	0.06	0.06	0.05
fgenesh.VV78X243223.16_1	6.25295	0.433199	5.02304	0.317251	7.36141	0.910549	7.66697	0.22853	5.39	6.6	6.76	5.43	5.24	4.4	5.63	7.72	8.72	7.46	8.12	7.42	4.89	5.77	6.18	6.93	5.38	8.95	4.71	6.4	5.27	5.21	3.73	4.96	6.26	5.18	7.92	7.55	9.1	8.51	8.02	6.77	8.65	7.57	6.55	8.07
twinscan.VV78X261588.8_3	0	0	0	0	0	0	0	0	0	0	0	0	0	0	0	0	0	0	0	0	0	0	0	0	0	0	0	0	0	0	0	0	0	0	0	0	0	0	0	0	0	0	0	0
glimmer.VV78X089321.9_2	13.0841	2.35072	13.4504	1.18369	13.3474	2.07287	16.3669	2.48391	8.73	13.73	16.79	11.45	13.36	15.55	11.55	11.01	17.48	14.44	13.37	21.3	8.99	8.53	12.01	15.05	16.21	17.72	11.43	11.47	15.04	11.87	16.42	14.81	11.5	11.59	12.79	9.43	14.67	19.04	14.67	14.15	12.63	14.14	22.81	20.17
glimmer.VV78X097389.44_1	0	0	0	0	0	0	0	0	0	0	0	0	0	0	0	0	0	0	0	0	0	0	0	0	0	0	0	0	0	0	0	0	0	0	0	0	0	0	0	0	0	0	0	0
glimmer.VV78X038165.32_4	1156.6	17.9425	744.92	42.2952	368.36	64.2965	291.519	9.11624	1122.07	1165.39	1182.33	670.86	746.56	817.35	241.37	414.35	449.36	305.15	295.19	274.22	1176.94	1080.8	1038.41	1262.81	1219.06	1124.42	772.79	535.39	711.14	777.85	772.11	855.72	242.39	240.62	418.2	410.94	478.86	432.94	333.23	270.73	308.04	281.85	279.82	270.08
fgenesh.VV78X243223.16_2	56.0277	5.24966	53.444	3.43239	49.9176	2.54876	46.2137	0.665547	47.14	65.31	55.63	51.74	48.54	60.06	54.98	47.88	46.89	44.93	46.55	47.16	43.05	50.22	53.16	74.64	52.42	60.69	49.14	55.19	50.15	47.11	61.61	58.74	51.51	57.52	39.62	55.2	53.51	43.2	39.98	51	49.91	43.07	50.44	44.73
twinscan.VV78X052313.5_2	0	0	0	0	0	0	0	0	0	0	0	0	0	0	0	0	0	0	0	0	0	0	0	0	0	0	0	0	0	0	0	0	0	0	0	0	0	0	0	0	0	0	0	0
glimmer.VV78X097389.44_2	0	0	0	0	0	0	0	0	0	0	0	0	0	0	0	0	0	0	0	0	0	0	0	0	0	0	0	0	0	0	0	0	0	0	0	0	0	0	0	0	0	0	0	0
fgenesh.VV78X021914.9_2	59.1003	3.48961	68.2124	3.99041	60.9108	1.32404	67.2126	2.92415	52.33	61	63.97	71.51	60.27	72.86	58.41	62.92	61.4	72.06	61.95	67.63	52.14	52.48	58.4	62.99	63.65	64.47	77.89	63.03	61.9	58.83	71.8	73.75	56.35	59.92	64.11	61.87	66.39	58.62	78.96	63.59	63.72	60.12	64.61	69.85
glimmer.VV78X038165.32_5	0.113294	0.0897457	24.1349	12.1008	4.22493	4.00496	0.154279	0.0773507	0	0.05	0.29	38.03	0.03	34.34	0.2	12.23	0.24	0.22	0.24	0	0	0	0.11	0	0.37	0.16	66.59	0.08	0	0.05	74.74	0.07	0.19	0.21	25.95	0.07	0.44	0.13	0.19	0.26	0.2	0.28	0	0
twinscan.VV78X269162.15_2	17.6936	1.47332	18.9668	2.48079	18.2992	1.10419	22.6893	1.67835	20.38	17.39	15.31	23.93	16.53	16.45	20.39	17.88	16.63	24.22	24.51	19.34	22.48	18.81	14.59	19.54	15.32	15.29	24.08	23.72	13.74	18.98	17.13	15.87	22.26	19.01	19.86	16.13	25.2	11.86	30.63	16.36	24.56	24.46	23.63	16.16
glimmer.VV78X162485.17_1	6.38881	0.432797	5.97967	0.299536	55.671	3.38548	45.1144	5.62985	5.53	6.76	6.88	6.41	5.4	6.12	51.53	53.1	62.38	53.26	47.78	34.31	4.5	6.3	7.3	6.34	7.47	5.97	6.76	5.95	5.29	5.5	5.8	6.39	50.38	52.37	51.01	54.96	70.91	57.63	54.91	51.24	47.08	48.5	32.57	35.59
glimmer.VV78X089321.9_4	1.64109	0.202287	1.54139	0.089208	1.50946	0.171164	1.41844	0.0221307	1.36	2.03	1.54	1.7	1.54	1.39	1.33	1.85	1.34	1.46	1.39	1.4	1.38	1.34	2.16	1.93	1.66	1.34	1.85	1.49	1.38	1.68	1.42	1.36	1.54	1.18	1.72	1.97	2.02	0.97	1.46	1.46	1.12	1.68	1.55	1.28
glimmer.VV78X031878.8_2	119.262	37.3465	24.8116	3.34629	27.7208	4.42506	21.3468	3.23454	185.54	115.95	56.29	31.45	20.78	22.2	32.22	32.07	18.87	17.63	18.62	27.79	170.91	196.54	92.95	133.6	61.47	48.12	35.44	26.15	18.45	22.85	23.61	21	37.14	28.61	27.93	35.74	20.44	18	21.35	13.07	17.12	20.18	24.22	30.42
fgenesh.VV78X089485.74_1	45.8812	7.37062	64.2571	11.5966	83.7829	8.9297	94.7486	9.54706	34.14	59.47	44.03	50.01	55.53	87.23	75.24	101.64	74.47	78.9	93.45	111.89	33.18	34.87	42.84	72.23	43.31	45.15	49.38	50.86	55.46	55.58	94.59	80.99	75.21	75.26	67.03	132.31	63.86	80.38	83.02	73.85	92.63	94.3	133.77	95.74
glimmer.VV78X038165.32_6	40.1903	4.69446	42.2986	2.82973	36.8182	1.07962	37.5699	0.499824	31.05	42.9	46.62	47.3	37.5	42.09	35.51	38.96	35.99	38.21	36.58	37.92	32.05	30.3	42.83	42.96	50.01	41.28	50.13	43.54	36.01	38.83	42.59	41.66	34.31	36.38	39.17	38.77	41.34	33.01	40.15	35.83	36.03	37.16	37.82	37.99
glimmer.VV78X252853.2_1	5.29903	0.480681	4.5623	0.405705	5.41965	0.679581	5.17412	0.318708	6.23	4.62	5.04	5.1	3.77	4.82	6.53	4.18	5.55	5.67	5.28	4.58	6.35	6.14	5	4.33	5.4	4.49	5.05	5.17	3.98	3.58	4.66	4.95	5.51	7.27	4	4.34	6.54	5	5.17	6.28	5.54	5.01	4.88	4.35
fgenesh.VV78X249661.6_1	41.2292	1.89852	33.3736	0.402581	61.8943	1.39068	64.3587	5.00792	43.76	42.41	37.51	34.03	32.64	33.44	59.65	61.59	64.44	70.12	68.57	54.38	38.58	47.66	41.04	43.47	40.03	33.54	36	31.41	35.44	30.18	33.42	33.47	58.51	60.49	61.15	61.97	64.03	64.67	76.12	62.76	75.56	61.31	50.62	57.16
sim4.VV78X236944.9_6	104.28	6.70633	106.245	4.33072	96.5581	4.0299	108.284	7.40332	91.29	113.68	107.87	103.8	100.27	114.66	88.5	100.83	100.35	115.08	116.27	93.49	95.95	87.79	118.27	110.15	108.32	107.16	109.51	96.21	102.53	98.28	114.35	114.93	88.11	88.79	103.41	98.53	106.7	96.81	121.22	107.56	114.41	118.21	95.72	91.85
fgenesh.VV78X064541.2_1	0	0	0.919	0.283749	0.280081	0.280081	0	0	0	0	0	0.57	1.48	0.7	0	0.84	0	0	0	0	0	0	0	0	0	0	0.18	1.1	1.78	1.22	0	1.3	0	0	0	1.59	0	0	0	0	0	0	0	0
fgenesh.VV78X249661.6_2	0	0	0	0	0	0	0	0	0	0	0	0	0	0	0	0	0	0	0	0	0	0	0	0	0	0	0	0	0	0	0	0	0	0	0	0	0	0	0	0	0	0	0	0
glimmer.VV78X031878.8_4	6.31231	0.496563	6.78023	0.396737	8.51651	0.489431	9.85366	1.21594	5.59	6.08	7.27	7.33	7	6.01	8.32	7.78	9.45	12.29	8.64	8.64	5.76	5.47	5.33	6.65	7.92	6.23	7.91	6.56	6.9	7.09	4.85	6.99	8.03	8.53	8.04	7.56	12.74	7.61	13.33	11.01	8.04	9.26	9.14	8.27
fgenesh.VV78X019880.9_1	4.57394	0.264476	4.38363	0.481225	5.37913	0.33552	5.25054	0.0396669	4.32	5.1	4.3	5.34	3.82	4	5.43	4.77	5.93	5.22	5.33	5.2	4.67	4.05	5.95	4.45	4.8	3.51	5.11	5.65	3.4	4.18	4.02	3.98	5.31	5.51	4.31	5.18	6.72	5.5	5.62	4.73	4.71	5.97	5.1	5.28
fgenesh.VV78X233605.3_1	11.511	1.00471	14.3094	0.835166	9.95828	1.48552	13.5591	0.937924	10.21	10.84	13.49	15.85	12.97	14.11	12.83	7.86	9.18	15.37	13.07	12.24	8.91	11.19	11.04	10.68	15.08	10.98	16.54	14.93	12.37	13.5	13.13	14.94	14.82	11.37	7.6	8.1	9.1	9.23	15.72	14.94	13.48	12.64	13.59	11.23
fgenesh.VV78X019880.9_2	1.28036	0.252232	1.45721	0.265499	1.11594	0.162676	0.763552	0.213144	1.77	1.13	0.94	1.89	1.51	0.97	1.44	0.98	0.93	0.56	1.19	0.54	0.89	2.43	1.29	1.01	0.97	0.89	1.78	2.04	1.22	1.76	0.77	1.14	1.14	1.66	0.88	1.08	1.11	0.82	0.72	0.36	1.38	1	0.92	0.26
sim4.VV78X178932.12_1	0	0	0	0	0	0	0	0	0	0	0	0	0	0	0	0	0	0	0	0	0	0	0	0	0	0	0	0	0	0	0	0	0	0	0	0	0	0	0	0	0	0	0	0
twinscan.VV78X109907.3_13	0	0	0	0	0	0	0	0	0	0	0	0	0	0	0	0	0	0	0	0	0	0	0	0	0	0	0	0	0	0	0	0	0	0	0	0	0	0	0	0	0	0	0	0
glimmer.VV78X031461.9_1	9.06452	3.16092	10.2561	2.36561	1.27355	0.150964	1.33359	0.183707	7.53	4.52	15.14	14.15	5.98	10.64	1.07	1.57	1.19	1.57	0.97	1.46	7.74	7.37	4.83	4.28	16.46	13.06	16.07	11.59	6.12	5.86	11.07	10.27	0.89	1.2	1.4	1.72	1.16	1.2	1.79	1.3	0.95	0.99	1.26	1.61
twinscan.VV78X182260.9_2	0.0171429	0.0171429	0.00984349	0.00984349	0	0	0.0377987	0.0377987	0	0.05	0	0	0.03	0	0	0	0	0	0.11	0	0	0	0	0.09	0	0	0	0	0	0.06	0	0	0	0	0	0	0	0	0	0	0.07	0.15	0	0
sim4.VV78X018291.4_1	0	0	0	0	0	0	0	0	0	0	0	0	0	0	0	0	0	0	0	0	0	0	0	0	0	0	0	0	0	0	0	0	0	0	0	0	0	0	0	0	0	0	0	0
glimmer.VV78X203213.19_1	0	0	0	0	0.0260339	0.0260339	0.014603	0.014603	0	0	0	0	0	0	0	0.08	0	0	0	0.04	0	0	0	0	0	0	0	0	0	0	0	0	0	0	0.08	0.07	0	0	0	0	0	0	0	0.08
twinscan.VV78X143624.4_3	7.34425	1.26063	4.77435	0.652599	24.2052	3.93242	17.2087	2.78079	7.08	9.65	5.31	4.32	6.06	3.94	16.46	29.27	26.88	22.75	14.06	14.82	7.66	6.64	10.16	9.26	5.86	4.44	4.41	4.2	6.81	5.4	4.79	3.23	16.72	16.28	28.04	30.36	28.92	25.75	21.59	24.18	11.65	16.55	14.5	15.05
fgenesh.VV78X204471.10_2	11.1735	0.403642	12.3032	0.8598	13.5407	1.23575	13.0942	1.2625	11.57	11.58	10.37	12.53	13.67	10.71	11.37	15.65	13.6	14.08	14.62	10.59	10.48	12.4	10.8	12.18	10.15	10.7	12.89	12.05	13.2	14.08	9.47	11.77	12.51	10.54	16.11	15.25	11.83	14.59	14.56	13.49	17.1	12.03	10.19	10.88
twinscan.VV78X224167.7_1	0	0	0	0	0	0	0	0	0	0	0	0	0	0	0	0	0	0	0	0	0	0	0	0	0	0	0	0	0	0	0	0	0	0	0	0	0	0	0	0	0	0	0	0
twinscan.VV78X207023.3_1	0.124817	0.0756537	0.157191	0.0526052	0.0335996	0.0335996	0.124861	0.0253532	0.11	0	0.26	0.2	0.22	0.05	0.1	0	0	0.17	0.09	0.11	0.26	0	0	0	0.29	0.22	0.35	0	0.23	0.2	0	0.1	0.12	0.08	0	0	0	0	0.32	0	0	0.18	0	0.19
glimmer.VV78X203213.19_2	0	0	0	0	0.043269	0.043269	0	0	0	0	0	0	0	0	0	0	0.13	0	0	0	0	0	0	0	0	0	0	0	0	0	0	0	0	0	0	0	0.36	0	0	0	0	0	0	0
fgenesh.VV78X204471.10_3	58.5891	0.139587	63.5027	2.03346	78.8455	5.99988	78.8391	3.73192	58.36	58.56	58.84	67.56	61.7	61.25	89.24	68.46	78.83	83.49	81.57	71.46	56.14	60.03	59.33	57.97	60.92	55.57	72.19	61.41	62.65	60.86	62.3	60.36	91.43	87.64	69.18	67.82	83.22	76.39	87.15	79.01	79.09	84.14	72.41	70.76
glimmer.VV78X067047.5_1	6.25685	0.491398	6.97748	0.682828	7.89927	0.845303	9.49439	1.7485	5.27	6.73	6.76	5.65	7.93	7.35	6.27	9.1	8.32	6.28	12.3	9.9	4.88	5.57	6.47	6.93	6.31	7.48	5.15	6.32	7.82	8.02	8.61	6.28	5.86	6.57	7.91	10.17	7.97	8.52	4.9	7.98	11.42	13.21	10.88	9.18
fgenesh.VV78X255559.7_5	0	0	0	0	0	0	0	0	0	0	0	0	0	0	0	0	0	0	0	0	0	0	0	0	0	0	0	0	0	0	0	0	0	0	0	0	0	0	0	0	0	0	0	0
fgenesh.VV78X166649.2_1	3.51352	0.212039	3.07718	0.0351507	7.10798	0.579859	6.69844	0.879128	3.09	3.74	3.71	3.07	3.14	3.02	5.95	7.68	7.69	8.36	6.37	5.37	3.15	3.05	4.18	3.41	3.81	3.54	3.43	2.59	2.78	3.46	2.6	3.37	5.94	5.95	7.81	7.57	8.6	7.19	8.6	8.06	6.87	5.85	6.22	4.74
fgenesh.VV78X204471.10_4	58.5891	0.139587	63.5027	2.03346	78.8455	5.99988	78.8391	3.73192	58.36	58.56	58.84	67.56	61.7	61.25	89.24	68.46	78.83	83.49	81.57	71.46	56.14	60.03	59.33	57.97	60.92	55.57	72.19	61.41	62.65	60.86	62.3	60.36	91.43	87.64	69.18	67.82	83.22	76.39	87.15	79.01	79.09	84.14	72.41	70.76
twinscan.VV78X100360.5_12	0.307114	0.049176	0.242449	0.0105482	0.231671	0.0389256	0.345559	0.0276806	0.34	0.37	0.21	0.23	0.26	0.23	0.28	0.15	0.27	0.34	0.3	0.4	0.19	0.45	0.21	0.49	0	0.54	0.28	0.18	0.23	0.3	0.34	0.14	0.65	0	0.16	0.14	0.27	0.26	0.45	0.2	0.13	0.48	0.18	0.56
twinscan.VV78X261440.39_4	0.320609	0.181804	0.227194	0.163079	0.196323	0.178047	0.86607	0.438204	0	0.63	0.33	0.54	0.14	0	0.55	0	0.04	0.3	1.73	0.56	0	0	1.45	0	0	0.86	0.95	0	0.29	0	0	0	0.44	0.63	0	0	0	0.06	0	0.68	2.14	1.31	0.39	0.69
twinscan.VV78X050545.5_1	0.0414735	0.0414735	0.0361439	0.0115185	0.0195738	0.0076347	0.0349159	0.0204032	0	0	0.12	0.06	0.02	0.03	0.02	0.03	0	0.07	0.03	0	0	0	0	0	0.2	0	0.1	0	0.04	0	0.06	0	0	0.04	0.06	0	0	0.01	0.13	0	0.05	0	0	0.01
glimmer.VV78X015696.6_2	42.8568	2.04053	49.0758	5.71567	53.8311	2.60494	55.1426	3.80826	39.78	42.07	46.72	41.5	45.45	60.28	56.04	48.64	56.81	49.58	53.42	62.43	36.92	41.94	40.35	43.39	46.3	47.38	38.41	45.61	43.53	47.14	58.48	61.8	53.62	57.81	45.95	51.03	54.13	58.3	51.48	47.25	52.02	54.86	53.95	68.7
glimmer.VV78X148396.4_3	0	0	0.0189201	0.0189201	0	0	0	0	0	0	0	0.06	0	0	0	0	0	0	0	0	0	0	0	0	0	0	0.1	0	0	0	0	0	0	0	0	0	0	0	0	0	0	0	0	0
fgenesh.VV78X246223.6_1	143.022	17.3637	152.164	29.774	176.886	21.8049	229.539	38.248	130.02	121.63	177.41	208.64	107.57	140.28	214.85	139.32	176.48	303.57	175.85	209.19	120.76	136.98	128.35	116.48	197.75	145.34	231.93	177.69	117.28	98.99	138.37	141.91	206.82	220.74	149.69	130.13	226.43	148.67	370.65	221.36	182.95	168.48	211.86	207.21
fgenesh.VV78X156992.9_1	2.52412	0.341845	2.22092	0.618143	3.07562	0.33813	2.14181	0.333071	2.78	2.94	1.85	2.54	3.1	1.03	2.41	3.33	3.49	2.8	1.71	1.92	3.11	2.54	2.79	3.06	2.04	1.54	2.47	2.63	3.6	2.65	1.11	0.96	2.4	2.41	3.41	3.25	3.77	3.34	3.47	1.97	1.47	1.96	1.89	1.94
glimmer.VV78X005632.10_2	0.0669786	0.021284	0.58059	0.197527	0.0748393	0.0273972	1.359	0.515997	0.06	0.11	0.04	0.97	0.32	0.45	0.05	0.04	0.13	0.89	0.8	2.39	0.06	0.05	0.13	0.09	0	0.1	1.06	0.85	0.32	0.32	0.38	0.51	0.06	0.04	0	0.08	0.08	0.16	0.95	0.82	0.82	0.77	2.36	2.41
glimmer.VV78X076926.4_3	8.31984	0.635147	8.11003	0.331535	12.6479	0.288826	12.6833	1.0682	7.91	7.48	9.57	8.76	7.69	7.88	13.08	12.1	12.77	10.56	13.93	13.56	9.09	7.02	6.77	8.03	11.42	6.65	8.45	9.19	7.38	7.96	5.94	9.52	16.79	10.35	11.18	12.91	14.83	11.62	11.4	9.52	15.49	12.32	10.55	15.79
glimmer.VV78X081491.9_1	5.29131	0.864667	4.72514	0.223764	7.83381	1.26007	8.6043	2.30566	3.92	6.89	5.07	5.13	4.36	4.69	6.01	7.24	10.25	7.23	13.1	5.48	3.96	3.88	9.68	4.74	4.13	6.55	5.17	5.07	6.38	2.57	5.8	3.74	5.21	6.59	5.69	8.62	4.74	13.32	6.13	8.57	18.25	7.76	8.19	3.48
fgenesh.VV78X156992.9_2	0	0	0	0	0	0	0	0	0	0	0	0	0	0	0	0	0	0	0	0	0	0	0	0	0	0	0	0	0	0	0	0	0	0	0	0	0	0	0	0	0	0	0	0
twinscan.VV78X020591.4_8	0.644349	0.314637	0.942483	0.272249	0.490309	0.121437	1.11727	0.0208155	1.27	0.34	0.32	0.94	0.47	1.42	0.72	0.46	0.3	1.12	1.15	1.08	1.66	0.98	0	0.61	0	0.81	0.53	1.48	0.73	0.25	1.89	1.02	0	1.24	0	0.86	0	0.46	1.79	0.28	1.05	1.26	0.96	1.17
glimmer.VV78X205246.4_1	0.729832	0.0740678	0.933336	0.269916	0.462786	0.111246	0.634919	0.242562	0.82	0.58	0.79	0.75	1.46	0.58	0.67	0.44	0.28	1.06	0.62	0.22	0.45	1.09	0.77	0.44	0.95	0.54	1.03	0.38	1.74	1.22	0.76	0.44	0.42	0.84	0.51	0.38	0.28	0.28	1.26	0.82	0.56	0.67	0.21	0.23
fgenesh.VV78X052473.16_1	0.545768	0.275069	0	0	1.1405	0.0507156	1.03016	0.325073	0.88	0	0.76	0	0	0	1.04	1.19	1.19	1.16	1.52	0.41	0.9	0.86	0	0	0.75	0.77	0	0	0	0	0	0	1.08	1.01	1.35	1.04	1.52	1.01	1.14	1.19	1.55	1.48	0.97	0
fgenesh.VV78X044773.12_2	3.36462	0.324515	4.48654	0.320015	2.96552	0.250342	3.1661	0.219671	2.73	3.58	3.79	4.85	3.85	4.77	3.01	2.51	3.37	3.57	2.81	3.12	2.73	2.72	3.68	3.5	4.02	3.44	5.3	4.24	3.73	3.95	4.52	4.98	3.11	2.93	2.61	2.42	2.8	3.7	3.81	3.27	2.9	2.72	2.45	3.61
fgenesh.VV78X107156.8_1	1.13529	1.13529	0	0	0	0	1.47516	1.47516	0	0	3.41	0	0	0	0	0	0	4.43	0	0	0	0	0	0	5.57	0	0	0	0	0	0	0	0	0	0	0	0	0	8.04	0	0	0	0	0
fgenesh.VV78X125026.21_2	0.0212693	0.0111286	0	0	0	0	0.00713461	0.00713461	0.03	0	0.04	0	0	0	0	0	0	0	0.02	0	0	0.05	0	0	0.06	0	0	0	0	0	0	0	0	0	0	0	0	0	0	0	0.04	0	0	0
twinscan.VV78X117158.7_4	21.139	2.12947	9.40845	0.289175	2.98542	0.74544	2.237	0.470121	22.91	23.61	16.9	9.57	8.85	9.81	1.51	3.54	3.91	2.01	3.14	1.56	24.04	22.05	22.97	24.1	18.72	14.02	12.14	6.15	11.9	6.15	8.01	11.33	1.46	1.55	2.8	4.19	5.06	3.26	3.39	0.33	3.25	3.02	1.79	1.39
glimmer.VV78X094462.13_2	126.304	11.0896	100.168	6.31024	79.5217	9.58763	47.0749	4.98579	142.13	131.84	104.94	95.92	112.58	92	66.37	98.18	74.02	39.14	56.27	45.81	143.1	141.41	118.96	141.72	113.87	90.85	94.73	97.49	107.02	117.5	90.97	92.88	72.26	62.05	96.88	99.33	75.41	73.24	43.24	34.11	53.65	58.99	45.89	45.76
fgenesh.VV78X069207.7_1	0	0	0	0	0	0	0	0	0	0	0	0	0	0	0	0	0	0	0	0	0	0	0	0	0	0	0	0	0	0	0	0	0	0	0	0	0	0	0	0	0	0	0	0
fgenesh.VV78X067601.20_2	0.593127	0.00894041	0.472814	0.0369009	0.726527	0.219521	0.760474	0.00666082	0.6	0.6	0.58	0.52	0.5	0.4	0.35	1.11	0.71	0.76	0.77	0.75	0.78	0.47	0.58	0.62	0.72	0.34	0.62	0.39	0.58	0.43	0.38	0.42	0.43	0.3	0.75	1.44	0.66	0.74	1.04	0.42	0.72	0.83	0.98	0.57
fgenesh.VV78X156992.9_5	23.5863	0.951126	24.1396	0.288196	26.5619	2.35803	27.1154	1.19524	25.47	22.88	22.41	24.51	24.34	23.57	30.46	22.31	26.92	29.27	26.94	25.14	23.11	27.25	21.92	23.61	20.1	26.06	25.78	22.81	23.5	25.09	22.76	24.26	34.74	27.32	20.72	23.73	27.97	26.33	30.54	27.7	29.03	24.77	24.53	25.59
fgenesh.VV78X125026.21_3	19.3057	1.7979	18.8942	2.15746	18.2522	3.77261	12.5825	0.627207	20.61	15.75	21.55	22.94	18.16	15.58	25.58	16.14	13.03	12.42	13.74	11.58	19.54	21.42	17.24	14.61	21.09	22.28	20.32	26.43	18.62	17.74	17.87	13.64	25.84	25.39	15.75	16.49	14.61	12.16	12.68	12.11	13.37	14.12	11.41	11.71
twinscan.VV78X148151.3_1	0.377476	0.377476	0.362718	0.362718	0.0868663	0.0868663	1.02484	0.54159	0	0	1.13	1.09	0	0	0.26	0	0	1.84	0	1.23	0	0	0	0	1.85	0	1.11	1.05	0	0	0	0	0	0.45	0	0	0	0	3.34	0	0	0	0	2.14
fgenesh.VV78X056649.9_1	14.6831	0.49035	18.5499	0.905453	16.0067	1.81195	18.2547	1.46758	14.6	13.88	15.57	20.22	18.32	17.11	19.51	13.45	15.06	20.06	19.36	15.35	14.7	14.53	13.63	14.07	14.82	16.75	20.34	20.06	18.15	18.48	17.53	16.75	19.94	19.19	13.71	13.22	15.84	14.63	20.14	19.96	18.22	20.54	16.86	14.23
glimmer.VV78X172308.2_1	23.8211	1.65618	24.2216	0.602215	28.8465	1.74542	34.0727	1.58561	22.46	21.88	27.12	23.5	25.42	23.75	28.37	26.09	32.08	32.47	37.24	32.51	22.96	22.09	21.05	22.52	27.18	27.01	25.89	20.32	24.4	26.32	24.25	23.32	28.23	28.47	27.73	24.64	35.02	30.44	32.71	32.18	36.88	37.63	33.04	32.11
fgenesh.VV78X052473.16_4	21.6338	2.5348	7.89211	3.23139	18.299	5.09235	22.1589	3.06033	16.77	25.31	22.83	2.94	6.77	13.97	19.09	26.7	9.11	26.17	24.16	16.15	16.96	16.63	27.98	23.25	21.6	24.76	2.79	3.15	3.71	9.46	4.04	22.39	6.54	28.27	19.04	33.49	9.17	9.08	35.44	14.81	10.23	38.61	11.27	19.75
glimmer.VV78X094462.13_3	0	0	0	0	0.0959074	0.0959074	0	0	0	0	0	0	0	0	0.29	0	0	0	0	0	0	0	0	0	0	0	0	0	0	0	0	0	0.34	0.25	0	0	0	0	0	0	0	0	0	0
glimmer.VV78X107022.2_3	2.35059	0.356654	2.34712	0.190229	5.61772	1.27959	4.24583	0.384048	2.79	2.61	1.64	1.98	2.46	2.6	3.6	5.27	7.99	4.64	3.48	4.62	1.48	3.78	2.69	2.55	0.99	2.67	2.44	1.36	2.85	2.11	2.39	2.79	3.5	3.66	5.23	5.3	12.6	5.42	4.74	4.51	4.22	2.71	5.7	3.82
fgenesh.VV78X067601.20_3	0	0	0.00267853	0.00267853	0.00101011	0.00101011	0	0	0	0	0	0.01	0	0	0	0	0	0	0	0	0	0	0	0	0	0	0.01	0	0	0	0	0	0	0	0	0	0	0	0	0	0	0	0	0
fgenesh.VV78X125026.21_4	1.51696	0.460454	0.876654	0.32735	4.77771	0.60317	3.78283	0.203012	1.86	2.09	0.61	1.49	0.77	0.37	3.66	5.73	4.94	3.77	4.14	3.44	2.06	1.71	2.01	2.14	0.54	0.7	1.26	1.8	0.62	0.9	0.45	0.31	2.81	4.29	6.2	5.32	4.77	5.04	3.96	3.54	4.59	3.67	4.17	2.89
fgenesh.VV78X220144.38_1	0	0	0	0	0	0	0	0	0	0	0	0	0	0	0	0	0	0	0	0	0	0	0	0	0	0	0	0	0	0	0	0	0	0	0	0	0	0	0	0	0	0	0	0
fgenesh.VV78X028229.19_1	0	0	0	0	0	0	0	0	0	0	0	0	0	0	0	0	0	0	0	0	0	0	0	0	0	0	0	0	0	0	0	0	0	0	0	0	0	0	0	0	0	0	0	0
glimmer.VV78X094462.13_4	35.9674	0.823691	42.0611	5.79139	30.6788	2.5651	34.7347	2.89068	34.37	37.12	36.41	53.64	36.44	36.1	35.64	27.06	29.34	39.08	29.26	35.86	34.31	34.42	36.04	37.94	37.72	34.35	54.67	52.27	35.39	37.37	35.49	36.62	33.47	37.22	24.66	29.18	33.15	27.23	45.23	31.55	28.99	29.54	34.76	36.68
fgenesh.VV78X114036.12_2	0	0	0	0	0	0	0	0	0	0	0	0	0	0	0	0	0	0	0	0	0	0	0	0	0	0	0	0	0	0	0	0	0	0	0	0	0	0	0	0	0	0	0	0
fgenesh.VV78X051025.31_1	0.0606741	0.0242322	0.0549319	0.0249483	0.0636416	0.0426331	0.0637568	0.0250013	0.1	0.02	0.07	0.01	0.1	0.05	0.05	0	0.14	0.03	0.11	0.04	0.15	0.06	0	0.03	0.11	0	0	0.03	0.1	0.1	0.03	0.07	0.04	0.05	0	0	0.13	0.15	0.06	0	0.11	0.12	0	0.08
fgenesh.VV78X125026.21_5	15.7469	1.40891	16.4062	1.01167	33.5572	3.69091	33.5434	0.729844	12.94	17.41	16.89	16.54	18.09	14.59	40.65	28.25	31.77	33.47	34.84	32.32	11.55	14	17.93	17.01	16.8	17.04	17.31	15.51	18.59	17.65	16.78	12.74	42.08	39.61	28.23	28.26	27.45	34.17	37.39	28.67	32.46	37.32	33.5	31.44
fgenesh.VV78X074218.6_1	27.7666	1.22266	26.5432	2.85161	28.1936	0.874229	28.3465	1.84312	25.32	28.88	29.09	22.05	25.74	31.83	29.42	26.5	28.66	24.75	30.85	29.44	23.62	26.61	27.99	29.57	28.15	30.58	20.79	23.73	26.25	25.3	32.71	31.09	29.69	29.21	29.07	24.22	29.47	28.21	23.81	25.91	30.57	31.14	28.27	30.31
glimmer.VV78X085202.15_1	0.482826	0.378082	0.166836	0.047404	0.24265	0.155994	0.683444	0.178018	0	0.22	1.23	0.12	0.12	0.26	0	0.19	0.53	1.04	0.48	0.53	0	0	0	0.39	1.47	0.85	0.21	0	0.26	0	0.37	0.17	0	0	0.41	0	1.49	0	1.63	0.32	0.95	0	0.99	0.19
glimmer.VV78X094462.13_5	59.8384	3.78528	36.1587	3.90739	102.081	27.8725	66.0272	14.0813	57.44	54.82	67.26	43.79	33.79	30.89	63.86	86.05	156.33	94.18	52.72	51.19	54.5	59.66	50.86	57.85	85.34	38.74	55.73	27.92	33.27	34.26	26.45	34.65	55.21	70.2	82.98	88.77	214.89	123.74	125.53	55.74	56.15	49.16	47.33	54.03
fgenesh.VV78X130639.18_2	0.0121272	0.0121272	0	0	0	0	0	0	0	0.04	0	0	0	0	0	0	0	0	0	0	0	0	0	0.06	0	0	0	0	0	0	0	0	0	0	0	0	0	0	0	0	0	0	0	0
fgenesh.VV78X125026.21_6	0.471784	0.107992	0.357168	0.0292924	0.751961	0.101204	1.43858	0.239413	0.67	0.44	0.3	0.3	0.4	0.37	0.56	0.9	0.8	1.14	1.91	1.26	1.06	0.38	0.64	0.29	0.37	0.2	0.23	0.4	0.24	0.54	0.7	0.09	0.24	0.79	1.54	0.32	0.42	1.02	1.26	1	1.9	1.92	1.64	0.98
sim4.VV78X274442.11_1	0	0	0	0	0	0	0	0	0	0	0	0	0	0	0	0	0	0	0	0	0	0	0	0	0	0	0	0	0	0	0	0	0	0	0	0	0	0	0	0	0	0	0	0
fgenesh.VV78X014137.24_1	0	0	0	0	0.00796289	0.00796289	0	0	0	0	0	0	0	0	0	0.02	0	0	0	0	0	0	0	0	0	0	0	0	0	0	0	0	0	0	0.05	0	0	0	0	0	0	0	0	0
fgenesh.VV78X113069.4_1	0.0132423	0.0132423	0.749011	0.749011	0	0	0.494676	0.494676	0.04	0	0	2.25	0	0	0	0	0	1.48	0	0	0.09	0	0	0	0	0	3.94	0	0	0	0	0	0	0	0	0	0	0	2.69	0	0	0	0	0
fgenesh.VV78X130639.18_3	0.401543	0.04985	0.701163	0.298553	0.721829	0.0644414	1.99682	0.713652	0.5	0.36	0.34	1.17	0.78	0.15	0.8	0.77	0.59	3.35	1.7	0.93	1.11	0.04	0	0.64	0.28	0.44	1.98	0.09	0	1.48	0.23	0.08	0.73	0.86	0.48	1.03	0.53	0.63	3.57	3.09	2.17	1.22	1.08	0.82
glimmer.VV78X013340.16_3	0.00884733	0.00470592	0	0	0.00492733	0.00492733	0.00746233	0.00426247	0.01	0.02	0	0	0	0	0	0	0.01	0	0.01	0.01	0.02	0	0	0.03	0	0	0	0	0	0	0	0	0	0	0	0	0	0.02	0	0	0	0.02	0.03	0
fgenesh.VV78X074218.6_2	0.667732	0.0457391	0.884678	0.0956233	1.05596	0.253479	1.0472	0.146207	0.61	0.63	0.76	0.77	1.07	0.81	0.55	1.37	1.24	0.91	1.34	0.89	0.36	0.8	0.66	0.61	0.91	0.52	1.06	0.38	1.19	0.97	1.02	0.64	0.77	0.39	1.36	1.39	1.22	1.25	1.08	0.7	1.61	1.06	1.08	0.75
sim4.VV78X199696.11_2	0	0	0	0	0	0	0	0	0	0	0	0	0	0	0	0	0	0	0	0	0	0	0	0	0	0	0	0	0	0	0	0	0	0	0	0	0	0	0	0	0	0	0	0
fgenesh.VV78X252285.7_1	0.0480107	0.0241512	0.0273259	0.0273259	0.150076	0.0219634	0.122812	0.0109099	0	0.07	0.08	0	0.08	0	0.11	0.16	0.18	0.11	0.14	0.12	0	0	0.08	0.06	0.13	0	0	0	0.07	0.09	0	0	0.19	0.05	0.11	0.2	0.43	0.05	0.1	0.11	0.09	0.2	0.07	0.15
sim4.VV78X274442.11_2	0.185626	0.185626	0	0	0	0	0	0	0.56	0	0	0	0	0	0	0	0	0	0	0	1.3	0	0	0	0	0	0	0	0	0	0	0	0	0	0	0	0	0	0	0	0	0	0	0
glimmer.VV78X259801.4_1	13.7506	0.621	12.7707	0.491122	13.4203	0.274656	13.4723	0.215538	14.55	12.53	14.18	13.73	12.49	12.1	13.16	13.13	13.97	13.89	13.35	13.17	14.24	14.78	12.33	12.68	14.85	13.12	14.36	12.88	12.66	12.34	12.16	12.04	12.89	13.36	12.84	13.38	15.95	12.86	15.14	12.35	13.74	12.95	13.16	13.18
glimmer.VV78X186946.8_1	0	0	0	0	0	0	0	0	0	0	0	0	0	0	0	0	0	0	0	0	0	0	0	0	0	0	0	0	0	0	0	0	0	0	0	0	0	0	0	0	0	0	0	0
fgenesh.VV78X113069.4_2	0	0	0	0	0	0	0.00797073	0.00797073	0	0	0	0	0	0	0	0	0	0	0.02	0	0	0	0	0	0	0	0	0	0	0	0	0	0	0	0	0	0	0	0	0	0	0.05	0	0
fgenesh.VV78X108441.14_1	8.47852	0.382459	8.07243	0.10456	9.87189	1.00352	9.57296	0.298384	8.24	9.23	7.97	7.89	8.07	8.25	7.93	11.29	10.39	8.98	9.93	9.81	7.74	8.61	9.47	9.04	8.4	7.29	8.12	7.59	8.17	7.98	8.55	8	7.18	8.49	11.34	11.25	11.38	9.83	9.02	8.93	9.66	10.21	11.14	8.83
sim4.VV78X008189.44_2	11.5002	0.801223	10.9532	0.81066	14.339	2.76356	12.4685	0.633063	12.34	9.9	12.26	9.35	11.58	11.94	10.91	12.3	19.81	13.65	11.48	12.27	12.61	12.14	9.64	10.1	12.19	12.37	9.46	9.19	12.07	11.15	11.63	12.19	11.85	10.22	13.33	11.38	22.95	18.06	14	13.22	11.14	11.84	12.1	12.4
fgenesh.VV78X120296.12_1	0.00408627	0.00408627	0	0	0.0244087	0.018257	0	0	0	0	0.01	0	0	0	0.01	0	0.06	0	0	0	0	0	0	0	0.02	0	0	0	0	0	0	0	0	0.02	0	0	0.17	0	0	0	0	0	0	0
fgenesh.VV78X188952.9_1	24.8836	1.38873	31.0059	2.87763	25.3843	0.561767	33.5272	1.49456	23.03	24.02	27.6	36.75	28.37	27.89	26.45	25.17	24.54	36.5	32.27	31.8	24.12	22.21	25.42	22.94	27.08	28.43	38.72	34.15	27.85	28.84	28.45	27.42	26.62	26.32	25.53	24.85	25.65	23.92	37.85	34.86	32.19	32.35	30.91	32.47
fgenesh.VV78X074539.8_1	0	0	0	0	0	0	0	0	0	0	0	0	0	0	0	0	0	0	0	0	0	0	0	0	0	0	0	0	0	0	0	0	0	0	0	0	0	0	0	0	0	0	0	0
sim4.VV78X196869.14_2	0	0	0	0	0	0	0	0	0	0	0	0	0	0	0	0	0	0	0	0	0	0	0	0	0	0	0	0	0	0	0	0	0	0	0	0	0	0	0	0	0	0	0	0
fgenesh.VV78X120296.12_2	1.491	0.064693	1.34317	0.108689	0.793066	0.149942	1.11942	0.128727	1.57	1.54	1.36	1.19	1.28	1.55	0.49	0.96	0.92	1	1.38	0.99	1.34	1.74	1.44	1.62	1.52	1.11	0.73	1.81	1.28	1.29	1.4	1.68	0.44	0.53	0.87	1.05	0.49	1.17	0.96	1.04	1.35	1.41	0.95	1.01
glimmer.VV78X247550.4_4	0.00547261	0.00275278	2.04645e-05	2.04645e-05	0	0	0.00603398	0.00301701	0.01	0	0.01	0	0	0	0	0	0	0.01	0.01	0	0	0.02	0	0	0.01	0	0	0	0	0	0	0	0	0	0	0	0	0	0.02	0	0.01	0.01	0	0
fgenesh.VV78X266616.5_1	0.019116	0.019116	0	0	0.0169141	0.0169141	0.0412163	0.0231759	0.06	0	0	0	0	0	0.05	0	0	0.04	0.08	0	0	0.1	0	0	0	0	0	0	0	0	0	0	0.12	0	0	0	0	0	0	0.1	0.16	0	0	0
glimmer.VV78X235304.6_7	0.0538654	0.00645746	1.09549	0.370598	2.15445	0.404123	2.10707	0.553386	0.06	0.06	0.04	1.84	0.69	0.76	2.96	1.83	1.67	3.21	1.5	1.61	0.14	0	0.07	0.05	0	0.11	1.52	2.26	0.69	0.69	0.59	0.9	2.98	2.94	1.57	2.07	0.99	2.05	3.81	2.48	1.59	1.41	1.86	1.42
fgenesh.VV78X158207.14_3	0	0	0	0	0	0	0	0	0	0	0	0	0	0	0	0	0	0	0	0	0	0	0	0	0	0	0	0	0	0	0	0	0	0	0	0	0	0	0	0	0	0	0	0
fgenesh.VV78X160309.3_4	11.1982	1.73376	16.9749	2.85876	8.0728	1.75802	17.8693	1.01916	8.06	11.48	14.05	19.36	11.28	20.28	11.27	5.21	7.74	18.48	15.88	19.25	6.9	8.94	11.07	11.79	14.74	12.96	19.75	18.83	11.24	11.32	19.87	20.63	11.19	11.33	4.98	5.41	7.38	7.94	18.94	17.9	16.75	14.98	20.63	18.23
fgenesh.VV78X266616.5_2	0.015307	0.015307	0.00907453	0.00907453	0.00980433	0.00980433	0.0258073	0.0138646	0	0	0.05	0	0	0.03	0	0	0.03	0	0.05	0.03	0	0	0	0	0	0.12	0	0	0	0	0.06	0	0	0	0	0	0	0.05	0	0	0.05	0.05	0.07	0
fgenesh.VV78X254380.6_1	0.0924679	0.0689414	0.0693404	0.0435573	0.172332	0.0692341	0.200942	0.141695	0.05	0	0.23	0.15	0.06	0	0.28	0.04	0.2	0.48	0.07	0.05	0.12	0	0	0	0.37	0	0.26	0	0.06	0.05	0	0	0	0.48	0	0.08	0.42	0.07	0.88	0	0.07	0.07	0	0.08
fgenesh.VV78X051161.7_1	0.441967	0.331835	0.999504	0.0467706	1.6278	0.471042	1.49254	0.168196	1.11	0.09	0.13	0.92	1.08	1	2.32	1.83	0.73	1.74	1.57	1.17	0.14	1.83	0.16	0.04	0.05	0.24	1.45	0.21	1.02	1.13	0.33	1.57	2.28	2.35	2.04	1.64	0.96	0.6	1.64	1.85	1.87	1.26	1.53	0.91
fgenesh.VV78X075732.4_1	16.839	1.41868	18.4239	0.835309	21.36	1.74613	24.2772	1.27821	18.06	18.45	14.01	18.27	17.06	19.94	23.95	18.03	22.1	22.38	26.71	23.74	17.81	18.24	17.06	19.52	12.3	16.7	19.97	16.01	14.78	19.08	21.67	18.48	26.41	22.14	16.49	19.41	21.28	22.56	21.51	23.45	26.63	26.79	22.93	24.35
sim4.VV79X000894.29_2	11.3682	1.254	7.94041	0.784152	15.3867	0.3726	15.1319	0.727008	12.46	12.77	8.87	7.65	9.42	6.75	15.82	15.69	14.65	13.83	16.35	15.22	13.01	12.05	13.99	11.85	8.49	9.46	7.99	7.2	9.19	9.62	7.26	6.32	16.73	15.16	16.52	14.96	14.45	14.75	14.17	13.42	16.69	15.99	17.02	13.88
fgenesh.VV78X119916.16_1	0.0544025	0.0289413	0.0852576	0.0390697	0.0143729	0.00571934	0.0481374	0.0318056	0	0.06	0.1	0.14	0.01	0.11	0.01	0.03	0.01	0.11	0.01	0.02	0	0	0	0.11	0.16	0	0.2	0.06	0	0.02	0.16	0.06	0	0.01	0.05	0	0.03	0	0.15	0.06	0	0.02	0.03	0.01
fgenesh.VV79X005753.4_1	0	0	0	0	0	0	0	0	0	0	0	0	0	0	0	0	0	0	0	0	0	0	0	0	0	0	0	0	0	0	0	0	0	0	0	0	0	0	0	0	0	0	0	0
fgenesh.VV78X275678.17_1	13.8504	0.811426	15.4286	0.363204	9.47135	0.524599	10.3917	0.769573	15.46	12.86	13.23	15	15.13	16.15	10.5	9.13	8.78	9.6	11.93	9.65	11.5	18.44	11.27	14.08	13.53	12.76	11.75	19.32	18.23	12.4	20.49	12.47	10.45	10.54	9.74	8.58	9.56	8.35	9.94	9.17	11.94	11.92	9.73	9.59
glimmer.VV78X105477.6_1	24.5416	1.45808	28.5992	2.81974	28.5295	1.9103	31.9359	1.60225	22.31	27.29	24.02	23.16	30.03	32.61	32.2	27.61	25.78	33.88	33.18	28.76	22.67	22.05	34.25	21.94	25.39	21.86	24.83	20.94	30.08	29.98	33.42	31.93	32.57	31.93	32.13	23.6	27.96	24.57	37.08	29.94	26.71	39.88	37.18	22.54
glimmer.VV78X195687.4_2	0.0526103	0.0263936	0.0560011	0.0365224	0.110493	0.0382176	0.0845098	0.0593876	0.08	0.08	0	0	0.04	0.12	0.08	0.19	0.07	0	0.05	0.2	0	0.14	0	0.13	0	0	0	0	0	0.08	0.13	0.12	0.18	0	0.13	0.23	0	0.1	0	0	0	0.11	0.31	0.12
fgenesh.VV78X275678.17_3	0	0	0	0	0.0348715	0.0174442	0.117751	0.0491136	0	0	0	0	0	0	0.05	0	0.05	0.05	0.08	0.21	0	0	0	0	0	0	0	0	0	0	0	0	0.12	0	0	0	0	0.08	0	0.12	0.17	0	0.25	0.19
glimmer.VV78X180677.14_1	35.4033	1.93749	41.3155	2.6501	34.4861	1.90643	38.0157	2.04298	34.01	39.23	32.97	46.55	39.43	37.97	35.58	37.1	30.78	37.65	34.68	41.72	41.81	28.15	40.1	38.56	28.41	40.15	47.29	45.56	38.55	40.2	39.04	37.06	40.82	31.74	38.49	35.87	26.7	33.04	34.28	41.77	33.18	36.23	25.9	53.42
glimmer.VV78X083903.8_1	0	0	0	0	0	0	0	0	0	0	0	0	0	0	0	0	0	0	0	0	0	0	0	0	0	0	0	0	0	0	0	0	0	0	0	0	0	0	0	0	0	0	0	0
fgenesh.VV78X185588.21_2	4.91634	1.51338	4.42967	0.750145	5.93384	1.17507	7.79259	0.239676	1.9	6.27	6.59	4.2	3.26	5.83	5.27	4.31	8.22	7.32	8.11	7.94	2.12	1.73	6.7	5.93	5.73	7.95	2.69	6.21	2.02	4.36	6.03	5.66	4.61	5.76	6.9	2.02	13.88	5.06	6.93	7.8	7.72	8.51	8.27	7.7
fgenesh.VV78X234028.23_2	0.170889	0.0681024	0.0603102	0.0172218	0.84236	0.301153	0.993008	0.388575	0.04	0.28	0.19	0.08	0.03	0.08	0.36	0.77	1.4	1.51	1.24	0.23	0	0.08	0.32	0.24	0.32	0	0.14	0	0.06	0	0.08	0.07	0.47	0.29	0.78	0.75	1.82	1.16	1.56	1.44	1.72	0.74	0.1	0.33
fgenesh.VV78X185588.21_3	0	0	0.0131109	0.0131109	0	0	0.0133639	0.0133639	0	0	0	0.04	0	0	0	0	0	0	0	0.04	0	0	0	0	0	0	0.07	0	0	0	0	0	0	0	0	0	0	0	0	0	0	0	0.09	0
twinscan.VV78X059924.14_1	0	0	0	0	0	0	0	0	0	0	0	0	0	0	0	0	0	0	0	0	0	0	0	0	0	0	0	0	0	0	0	0	0	0	0	0	0	0	0	0	0	0	0	0
fgenesh.VV78X122665.2_1	16.0396	0.347091	18.2692	1.74666	21.5919	2.88871	21.0255	0.926445	16.57	15.39	16.16	19.11	20.78	14.91	23.16	15.99	25.62	22.77	19.62	20.68	15.26	17.56	16.81	14.3	16.69	15.32	19.94	18.01	17.62	23.57	13.58	16.04	19.05	26.17	16.95	15.15	30.78	22.75	25.85	19	20.65	18.55	21.64	19.97
sim4.VV78X043765.10_2	10.6954	1.35904	13.2145	0.677188	42.7485	3.95922	48.6938	3.55504	8.24	10.91	12.94	14.42	13.16	12.07	50.61	39.64	38	55.8	45.06	45.22	6.92	9.24	11.98	10.09	12.36	13.85	14.59	14.18	11.66	14.48	13.15	11.16	54.55	47.73	23.1	54.3	63	24.08	54.16	57.82	47.86	42.15	25.15	60.04
fgenesh.VV78X082547.3_1	1.90765	0.820443	2.43526	0.236908	2.50436	0.113406	3.14381	0.371558	3.01	2.41	0.3	2.68	1.96	2.66	2.61	2.28	2.63	2.48	3.76	3.2	3.68	2.5	2.03	2.71	0.41	0.14	2.87	2.43	2.16	1.79	2.74	2.6	2.04	3.03	1.62	2.86	2.67	2.6	2.41	2.55	3.6	3.92	3.12	3.25
fgenesh.VV78X234028.23_3	27.9919	1.93945	27.4627	1.99267	21.2027	1.71058	18.8433	0.630879	30.99	24.36	28.63	30.49	23.71	28.19	23.41	17.84	22.36	19.82	17.66	19.05	33.12	29.38	24.75	24.06	29.85	26.71	31.2	29.56	23.93	23.51	28.14	28.23	22.41	24.14	17.05	18.53	23.54	21.71	21.37	17.91	16.87	18.48	19.47	18.74
sim4.VV78X245184.4_1	64.9679	13.1398	77.8777	4.81856	76.0467	5.87852	86.8186	7.6202	42.87	63.71	88.33	78.34	69.31	85.98	65.12	77.75	85.27	101.02	74.92	84.52	44.99	41.27	63.84	63.61	98.32	72.58	91.13	61.35	75.22	64.09	81.54	89.75	63.02	66.65	77.28	78.17	118	67.04	118.22	79.93	67.43	82.7	84.92	84.22
glimmer.VV78X039772.22_1	11.1055	0.367928	11.6206	0.497334	15.7854	0.971986	14.946	1.26371	10.82	10.66	11.84	10.63	12.06	12.18	13.95	16.15	17.26	16.86	15.42	12.56	11.24	10.5	9.37	11.65	13.32	9.5	12.24	8.49	11.14	12.87	12.06	12.27	14.32	13.68	16.77	15.6	19.01	16.28	17.68	15.86	16.56	14.23	12.78	12.4
fgenesh.VV78X039817.3_2	34.3207	2.17117	32.7866	0.538499	34.588	0.81797	35.925	0.457503	30.48	34.48	38	33.72	32.78	31.85	33.76	36.22	33.78	36.72	35.93	35.13	29.74	31.04	35.23	33.9	40.34	34.3	35.21	31.74	34.13	31.6	31.47	32.18	34.14	33.48	36.21	36.24	37.43	31.75	38.03	35.11	34.19	37.73	33.59	36.27
fgenesh.VV78X234028.23_4	23.8687	1.65008	26.8062	0.836456	34.3166	1.82396	32.1109	1.20072	21.92	22.54	27.15	27.69	25.13	27.6	37.9	33.12	31.93	31.63	34.39	30.31	22.17	21.73	22.57	22.51	28.32	25.31	33.24	20.31	29.11	21.63	26.55	28.48	32.56	41.81	39.66	27.33	32.77	31.46	32.67	30.36	33.65	35.16	24.61	34.53
twinscan.VV78X067418.20_3	5.08667	0.686221	16.3182	3.79036	9.52271	3.65591	11.5766	2.08679	6.46	4.42	4.38	9.55	22.66	16.74	16.78	6.64	5.15	11.68	7.91	15.14	6.61	6.34	4.36	4.47	3.86	5.19	7.98	11.64	22.94	22.41	20.21	13.81	8.26	23.03	6.03	7.17	2.6	6.57	15.64	6.82	8.1	7.72	25.23	7.69
fgenesh.VV79X005045.6_1	3.47895	0.365739	3.96712	0.293278	4.14017	0.451479	5.00462	0.371922	4.16	2.9	3.38	4.34	4.17	3.39	4.39	3.26	4.77	5.73	4.77	4.51	3.92	4.33	3.87	2.16	3.28	3.54	4.65	3.92	4.52	3.87	3.72	3.11	3.98	4.68	3.15	3.37	3.19	5.64	5.18	6.41	4.94	4.6	4.26	4.69
fgenesh.VV78X234028.23_5	39.9803	10.1433	101.265	18.7965	76.7674	10.485	144.145	3.42588	21.32	42.42	56.2	104.59	67.17	132.03	87.48	55.8	87.02	150.13	144.05	138.26	21.32	21.31	42.58	42.3	55.54	57.24	106.86	101.58	70.59	64.16	133.41	130.86	82.63	91.03	53.17	58.13	91.07	84.78	152.7	146.98	142.89	145.25	136.13	139.84
sim4.VV78X040981.18_1	0	0	0	0	0	0	0	0	0	0	0	0	0	0	0	0	0	0	0	0	0	0	0	0	0	0	0	0	0	0	0	0	0	0	0	0	0	0	0	0	0	0	0	0
fgenesh.VV78X244938.12_1	0	0	0.0140677	0.0140677	0	0	0	0	0	0	0	0.04	0	0	0	0	0	0	0	0	0	0	0	0	0	0	0.07	0	0	0	0	0	0	0	0	0	0	0	0	0	0	0	0	0
glimmer.VV78X075024.4_1	0	0	0.895996	0.895996	1.20334	0.584379	1.11784	0.641976	0	0	0	0	2.69	0	2.07	1.45	0.09	0	1.13	2.22	0	0	0	0	0	0	0	0	0.11	4.96	0	0	0	3.58	3.09	0	0.25	0	0	0	2.09	0.13	0	3.87
fgenesh.VV79X009893.3_2	5.12427	0.0435202	5.3884	0.400142	9.3644	0.296079	9.85775	0.444893	5.07	5.09	5.21	5.44	4.67	6.05	9.9	8.88	9.31	10.75	9.43	9.4	3.93	5.93	5.94	4.44	5.13	5.34	6.22	4.4	5.34	4.08	5.33	6.67	11.62	8.65	8.81	8.95	10.65	8.56	11.3	10.07	10.09	8.73	10.25	8.77
fgenesh.VV78X271687.3_1	18.0716	2.44732	21.9	1.23586	13.6046	1.31316	16.7053	1.51113	13.22	21.05	19.95	19.47	23.51	22.72	15.01	10.98	14.83	17.73	13.73	18.65	13.6	12.93	22.52	19.92	17.64	23.59	22.27	15.75	24.52	22.61	23.21	22.31	14.01	15.74	10.73	11.2	14.28	15.13	14.25	22.01	12.59	14.91	16.44	20.29
fgenesh.VV78X025827.4_3	0	0	0	0	0	0	0	0	0	0	0	0	0	0	0	0	0	0	0	0	0	0	0	0	0	0	0	0	0	0	0	0	0	0	0	0	0	0	0	0	0	0	0	0
fgenesh.VV78X234028.23_6	0.0392667	0.0392667	0.14057	0.0250522	2.9218	1.46116	2.35168	0.495273	0	0.12	0	0.13	0.11	0.19	4.43	0	4.34	3.05	2.61	1.39	0	0	0	0.21	0	0	0.08	0.19	0.23	0	0.16	0.21	4.41	4.45	0	0	4.35	4.33	3	3.11	2.76	2.47	1.41	1.38
fgenesh.VV78X244938.12_2	0	0	0	0	0	0	0	0	0	0	0	0	0	0	0	0	0	0	0	0	0	0	0	0	0	0	0	0	0	0	0	0	0	0	0	0	0	0	0	0	0	0	0	0
glimmer.VV78X167758.6_2	0.0226362	0.0226362	0.0303335	0.0167552	0	0	0	0	0.07	0	0	0.06	0.03	0	0	0	0	0	0	0	0	0.12	0	0	0	0	0	0.13	0.07	0	0	0	0	0	0	0	0	0	0	0	0	0	0	0
glimmer.VV78X010451.5_2	0	0	0	0	0	0	0	0	0	0	0	0	0	0	0	0	0	0	0	0	0	0	0	0	0	0	0	0	0	0	0	0	0	0	0	0	0	0	0	0	0	0	0	0
fgenesh.VV79X009893.3_3	3.93679	0.170419	3.76634	0.323769	3.80036	0.259412	3.77533	0.244529	3.74	3.79	4.28	3.26	4.37	3.67	4.32	3.57	3.51	3.46	4.26	3.61	3.68	3.79	3.63	3.92	4.04	4.66	3.12	3.44	4.28	4.45	3.9	3.48	4.63	4.09	3.8	3.37	3.3	3.63	3.24	3.74	4.11	4.41	3.52	3.67
fgenesh.VV78X252597.5_1	0.0109584	0.0109584	0.0170314	0.00856639	0	0	0.0165784	0.0153254	0	0.03	0	0.02	0	0.03	0	0	0	0	0.05	0	0	0	0	0.06	0	0	0	0.06	0	0	0.06	0	0	0	0	0	0	0	0	0	0.05	0.05	0	0
fgenesh.VV78X025827.4_4	0	0	0	0	0	0	0	0	0	0	0	0	0	0	0	0	0	0	0	0	0	0	0	0	0	0	0	0	0	0	0	0	0	0	0	0	0	0	0	0	0	0	0	0
fgenesh.VV78X244938.12_3	0	0	0	0	0	0	0	0	0	0	0	0	0	0	0	0	0	0	0	0	0	0	0	0	0	0	0	0	0	0	0	0	0	0	0	0	0	0	0	0	0	0	0	0
glimmer.VV78X075024.4_2	2.6486	0.46568	3.77985	0.383762	2.71584	0.60523	3.75129	1.03128	2.62	3.47	1.85	4.25	4.07	3.02	3.85	2.53	1.78	5.61	2.05	3.59	2.38	2.81	3.43	3.5	2.6	0.67	5.22	2.96	3.05	4.96	3.35	2.74	4.21	3.58	3.09	2.02	1.72	1.81	7.16	3.71	2.09	2.01	3.23	3.87
glimmer.VV78X168306.13_2	24.9498	1.91153	23.8069	1.50572	21.3545	1.03754	21.0927	1.47635	21.3	25.8	27.75	22.34	26.82	22.26	23.34	19.85	20.87	19.26	24.01	20.01	16.66	24.78	31.95	21.09	27.63	27.93	21.26	23.77	25.3	28.16	22.2	22.32	20.72	25.27	19.25	20.38	23.83	19.22	17.39	21.54	19.35	28.86	19.31	20.52
fgenesh.VV78X158676.7_1	0.0762033	0.0382877	0.0594568	0.0312064	0.0880197	0.052416	0.0358644	0.0358644	0.11	0.12	0	0.07	0	0.11	0	0.18	0.08	0	0	0.11	0.25	0	0.28	0	0	0	0.13	0	0	0	0.22	0	0	0	0.39	0	0.23	0	0	0	0	0	0	0.19
fgenesh.VV79X009893.3_4	0	0	0	0	2.08109	2.08109	0	0	0	0	0	0	0	0	0	6.24	0	0	0	0	0	0	0	0	0	0	0	0	0	0	0	0	0	0	5.68	6.74	0	0	0	0	0	0	0	0
fgenesh.VV78X184262.3_1	4.50436	0.625611	4.48264	0.337255	27.2377	0.486491	29.9016	0.801074	5.4	4.81	3.3	4.64	4.97	3.84	27.97	27.43	26.31	31.29	29.9	28.52	5.57	5.28	5.17	4.54	3.23	3.42	4.43	4.92	5.09	4.87	3.98	3.71	28.69	27.44	27.7	27.2	27.45	25.68	33.57	28.5	29.04	30.78	28.09	28.83
sim4.VV78X040981.18_4	0	0	0	0	0	0	0	0	0	0	0	0	0	0	0	0	0	0	0	0	0	0	0	0	0	0	0	0	0	0	0	0	0	0	0	0	0	0	0	0	0	0	0	0
fgenesh.VV78X018571.17_1	13.8166	0.58542	14.723	1.41091	15.5462	1.06132	18.3796	2.5513	14.86	13.75	12.84	12.92	17.51	13.74	16.85	16.35	13.44	23.31	17.04	14.79	15.94	14.05	13.41	14.01	12.61	13.2	12.18	13.91	19.6	15.65	14.38	13.2	16.92	16.79	13.18	19.16	12.91	13.74	23.8	22.72	17.24	16.82	15.32	14.39
fgenesh.VV78X244938.12_4	0	0	0.0152744	0.0152744	0	0	0	0	0	0	0	0	0.05	0	0	0	0	0	0	0	0	0	0	0	0	0	0	0	0.1	0	0	0	0	0	0	0	0	0	0	0	0	0	0	0
twinscan.VV78X233545.5_2	0	0	0	0	0	0	0	0	0	0	0	0	0	0	0	0	0	0	0	0	0	0	0	0	0	0	0	0	0	0	0	0	0	0	0	0	0	0	0	0	0	0	0	0
glimmer.VV78X028413.14_1	1.81834	0.153446	2.00772	0.144306	1.87491	0.13433	1.98675	0.0528671	1.51	1.98	1.96	2.06	2.22	1.73	2.14	1.73	1.75	1.92	2.09	1.95	1.74	1.34	2.19	1.82	1.91	2.05	2.34	1.69	2.44	2.04	1.48	1.95	2.19	2.11	1.23	2.18	1.03	2.15	1.39	2.57	2.1	2.08	2.25	1.72
fgenesh.VV79X009893.3_5	20.1817	1.68484	25.4261	5.55156	22.8633	3.51443	23.992	1.31678	20.28	17.22	23.05	18.38	21.52	36.38	17.4	21.76	29.43	26.58	23.11	22.29	14.69	24.48	11.48	21.62	19.68	28.36	17.53	19.52	18.83	23.89	38.24	34.81	13.13	20.53	23.59	20.14	30.73	28.7	27.58	25.36	19.01	27.36	18.62	25
fgenesh.VV78X243751.20_1	0.27056	0.0225088	0.203413	0.129598	1.14945	0.465281	0.528794	0.0929888	0.24	0.25	0.31	0.03	0.46	0.12	1.23	0.31	1.91	0.52	0.37	0.69	0.02	0.41	0.24	0.26	0.51	0	0	0.08	0	0.86	0.16	0.08	0.36	1.86	0	0.58	1.08	2.38	0.81	0.17	0.04	0.71	0.82	0.6
glimmer.VV78X205123.7_1	0.00476609	0.00476609	0.0146536	0.00957251	0.0164413	0.00461476	0.0145704	0.00885489	0	0.01	0	0.01	0.03	0	0.01	0.01	0.03	0.01	0.03	0	0	0	0.03	0	0	0	0.02	0	0.02	0.05	0	0	0.03	0	0	0.02	0.07	0	0.02	0	0.04	0.02	0	0
fgenesh.VV78X111657.4_2	0	0	0	0	0	0	0	0	0	0	0	0	0	0	0	0	0	0	0	0	0	0	0	0	0	0	0	0	0	0	0	0	0	0	0	0	0	0	0	0	0	0	0	0
fgenesh.VV78X210321.6_1	0.328504	0.198104	0.316336	0.0536611	0.303331	0.138569	0.38046	0.112786	0.08	0.18	0.72	0.21	0.34	0.39	0.13	0.21	0.58	0.27	0.27	0.61	0.07	0.09	0.14	0.22	0.9	0.43	0.14	0.31	0.36	0.33	0.42	0.37	0	0.22	0.29	0.13	1.07	0.3	0.13	0.44	0.42	0.11	0.75	0.5
fgenesh.VV78X057535.5_1	0	0	0	0	0	0	0	0	0	0	0	0	0	0	0	0	0	0	0	0	0	0	0	0	0	0	0	0	0	0	0	0	0	0	0	0	0	0	0	0	0	0	0	0
fgenesh.VV78X057535.5_2	0	0	0	0	0	0	0	0	0	0	0	0	0	0	0	0	0	0	0	0	0	0	0	0	0	0	0	0	0	0	0	0	0	0	0	0	0	0	0	0	0	0	0	0
glimmer.VV78X119835.26_1	0.720252	0.325519	0.11858	0.0325047	0.459881	0.316583	0.90118	0.728999	1.07	1.02	0.07	0.09	0.18	0.09	0.14	1.09	0.14	0.2	2.36	0.15	0.59	1.43	1.07	0.99	0.11	0	0.08	0.1	0.2	0.17	0.1	0.07	0.23	0.08	1.12	1.07	0.26	0.08	0.36	0	1.31	3.45	0.23	0.08
fgenesh.VV79X009893.3_7	0	0	0	0	0	0	0	0	0	0	0	0	0	0	0	0	0	0	0	0	0	0	0	0	0	0	0	0	0	0	0	0	0	0	0	0	0	0	0	0	0	0	0	0
glimmer.VV78X255394.13_1	3.64744	0.49773	3.23501	0.301729	3.25317	0.638336	3.74744	0.564793	3.07	3.23	4.64	3.84	2.99	2.88	2.17	4.38	3.21	4.16	4.45	2.63	3.15	3.02	4.36	2.36	5.17	3.8	4.24	3.3	3.04	2.94	2.62	3.1	1.75	2.48	4.83	3.98	2.27	3.73	4.43	3.82	4.09	4.84	3.25	2.17
fgenesh.VV78X245704.5_1	102.311	4.48563	105.759	3.97605	89.7348	8.42019	93.7685	1.15511	94.62	102.15	110.16	99.89	104.05	113.34	106.11	84.93	78.16	94.77	91.46	95.07	99.12	91.24	96.52	106.47	109.86	110.63	99.61	100.26	106.6	101.81	112.01	114.46	110.64	102.8	87.24	82.89	78.47	77.98	90.72	99.75	103.39	79.09	97.85	93.01
fgenesh.VV78X019287.17_1	6.45172	0.454345	4.53659	0.501082	7.17981	0.169042	6.11763	0.24071	7.05	6.74	5.56	5.32	3.6	4.69	7.18	7.47	6.89	6.2	6.49	5.66	5.67	8.09	5.32	7.84	6.99	3.3	6.5	3.75	4.14	3.13	3.9	5.35	7.5	6.94	7.24	7.68	5.63	7.59	7.77	4.28	7.84	5.08	5.96	5.45
sim4.VV78X040981.18_6	7.05861	0.178287	7.40494	0.184698	8.42152	0.478682	9.00168	0.46118	7.19	6.71	7.28	7.77	7.23	7.21	8.03	7.86	9.37	9.92	8.44	8.64	7.55	6.92	7.81	5.86	6.33	8.78	8.19	7.23	7.59	6.91	7.08	7.32	8.65	7.57	7.36	8.31	9.57	9.27	10.55	9.14	8.34	8.55	8.86	8.49
fgenesh.VV78X057535.5_3	3.7876	0.230645	3.67567	0.204486	4.56455	0.242289	4.14696	0.349305	4.1	3.92	3.34	3.76	3.98	3.29	5	4.16	4.53	4.79	4.07	3.58	5.47	3.07	3.88	3.95	3.46	3.14	3.77	3.74	3.89	4.07	3.12	3.43	5.17	4.88	4.78	3.61	3.72	4.99	4.24	5.46	3.09	5.09	3.66	3.53
glimmer.VV78X052449.5_1	0	0	0	0	0	0	0	0	0	0	0	0	0	0	0	0	0	0	0	0	0	0	0	0	0	0	0	0	0	0	0	0	0	0	0	0	0	0	0	0	0	0	0	0
fgenesh.VV78X099379.4_1	30.7053	1.38751	29.7865	1.92132	33.0021	3.64223	29.7955	2.61853	27.94	31.93	32.25	33.63	27.82	27.91	39.58	27.01	32.42	34.76	25.87	28.76	29.15	27.02	34.59	29.89	31.56	33.34	35.46	31.19	27.91	27.74	28.55	27.37	42.31	37.59	27.78	26.33	34.15	31.45	34.48	35.11	24.04	27.77	34.51	24.51
fgenesh.VV78X018571.17_5	35.4267	1.38839	35.7917	1.69711	58.2482	3.43531	54.8954	3.87754	34.79	38.08	33.4	33.26	39.02	35.1	54.48	55.15	65.11	61.82	48.41	54.46	34.96	34.67	40.11	36.53	29.27	39.92	36.13	29.46	38.76	39.24	40.4	30.59	53.77	55	54.39	55.84	74	60.16	77.52	42.57	45.85	51.06	57.61	52.14
fgenesh.VV78X057535.5_4	8.02784	0.283872	6.86355	0.580648	10.8943	0.250606	10.2569	0.513824	7.51	8.49	8.09	6.3	8.02	6.26	10.55	11.38	10.75	10.59	10.94	9.25	7.64	7.41	8.4	8.55	7.26	9.39	5.7	7.09	7.87	8.17	6.57	6.01	10.93	10.27	10.87	11.84	10.99	10.62	11.17	9.87	11.13	10.73	9.47	9.08
twinscan.VV78X009930.9_8	106.098	10.2752	119.962	17.4282	89.6786	21.3319	40.8537	6.54616	86.45	110.69	121.15	145.13	86.49	128.26	59.28	130.8	78.96	29.54	52.21	40.81	94.8	80.17	103.02	116.58	119.31	124.05	173.26	107.75	90.3	83.13	135.32	122.28	50.86	65.44	138.1	124.33	101.12	66.62	33.98	24.1	46.97	57.66	39.61	41.69
glimmer.VV78X144617.3_1	0.349776	0.266457	0.495704	0.209756	0.563836	0.426736	0.811529	0.207388	0	0.18	0.87	0.81	0.1	0.58	0.13	0.14	1.42	1.19	0.77	0.47	0	0	0.41	0	1.43	0	1.42	0	0	0.18	0.63	0.54	0	0.23	0	0.26	2.66	0.73	1.66	0.61	1.52	0	0	0.82
fgenesh.VV79X009893.3_9	1.07002	0.290979	0.255861	0.0111136	0.957742	0.202346	1.08265	0.264541	1.64	0.68	0.89	0.25	0.24	0.28	0.56	1.08	1.23	0.73	1.6	0.91	2.06	1.32	0.64	0.72	1.03	0.66	0.28	0.21	0.19	0.29	0.4	0.17	0.95	0.28	0.87	1.27	2.06	0.77	0.4	1.15	1.83	1.36	0.91	0.91
fgenesh.VV78X018571.17_6	4.15467	1.4776	0.87111	0.0969237	0.957079	0.272195	0.49579	0.0937675	5.69	5.57	1.2	1	0.93	0.68	0.51	1.45	0.91	0.68	0.39	0.41	5.39	5.92	5.97	5.26	0.7	1.99	1.09	0.88	1.34	0.57	0.82	0.56	0.81	0.29	1.81	1.13	1.64	0.5	0.92	0.39	0.39	0.4	0.39	0.43
fgenesh.VV78X021495.5_1	0	0	0	0	0.013739	0.013739	0	0	0	0	0	0	0	0	0	0	0.04	0	0	0	0	0	0	0	0	0	0	0	0	0	0	0	0	0	0	0	0.12	0	0	0	0	0	0	0
fgenesh.VV78X057535.5_5	2.73672	0.582542	3.62731	0.318268	4.8766	0.286374	6.42944	1.76009	3.64	2.92	1.65	3.67	4.15	3.05	5.39	4.39	4.85	9.9	4.18	5.2	3.5	3.75	2.8	3.02	0.81	2.97	3.05	4.51	3.34	4.87	3.34	2.81	6.84	4.32	4.48	4.32	5.1	4.71	13.92	4.97	3.93	4.45	5.58	4.93
glimmer.VV78X052449.5_2	0.275649	0.275649	0.337908	0.337616	0.00264194	0.00264194	0.0600416	0.0594546	0	0	0.83	1.01	0	0	0	0	0.01	0.18	0	0	0	0	0	0	1.35	0	1.78	0	0	0	0	0	0	0	0	0	0.02	0	0.32	0	0	0	0	0
glimmer.VV78X264229.5_1	0	0	0	0	0	0	0	0	0	0	0	0	0	0	0	0	0	0	0	0	0	0	0	0	0	0	0	0	0	0	0	0	0	0	0	0	0	0	0	0	0	0	0	0
sim4.VV78X220837.13_2	6.30689	1.10309	5.96078	0.189398	9.18725	0.615497	8.93205	0.803449	4.58	5.98	8.36	6.34	5.74	5.81	10.36	8.27	8.93	9.83	7.33	9.64	4.82	4.39	5.38	6.45	8.59	8	6.12	6.63	5.82	5.66	5.75	5.86	11.04	9.86	8.79	7.81	10.04	8.31	10.37	9.17	6.43	8.26	10.13	9.28
fgenesh.VV78X222207.2_1	44.9107	6.12193	58.26	5.16676	45.4653	7.58419	71.0187	3.81549	35.41	42.97	56.35	51.82	54.49	68.48	58.74	32.47	45.18	64.67	77.86	70.52	39.43	32.39	40.45	44.91	54.71	58.93	54.45	48.32	53.74	55.14	67.96	68.92	57.83	59.41	32.03	32.87	52.98	40.83	68	60.6	77.52	78.22	69.61	71.2
fgenesh.VV78X159919.3_1	1.97003	0.735114	3.83845	1.6615	1.78943	0.517591	2.33326	0.87109	0.5	2.75	2.66	5.82	0.54	5.16	0.8	2.54	2.03	3.92	0.92	2.15	0.58	0.44	0.7	4.32	4.21	0.23	6.49	4.92	0.66	0.42	9.87	1.17	1.28	0.44	0.46	4.38	4.56	0.62	6.57	0.69	1.1	0.73	2.47	1.92
glimmer.VV78X134374.12_1	16.4909	2.76383	10.6737	2.41215	26.7596	4.94649	20.0642	2.91403	11.77	16.36	21.34	6.57	10.54	14.92	21.33	36.64	22.32	15.64	25.56	18.99	14.12	10	17.94	15.16	25.58	14.66	3.59	10.52	9.87	11.13	12.85	16.67	21.33	21.32	32.77	40.07	7.7	30.45	7.56	25.54	23.99	27.19	16.32	20.97
sim4.VV78X223370.7_1	0	0	0.125002	0.0656412	0.148516	0.0743325	0.11926	0.11926	0	0	0	0	0.15	0.22	0	0.22	0.23	0.36	0	0	0	0	0	0	0	0	0	0	0	0.29	0	0.41	0	0	0	0.41	0	0.36	0.65	0	0	0	0	0
fgenesh.VV78X018571.17_9	0.0380275	0.021825	0.0257755	0.0132228	0.0229416	0.0116253	0.0210883	0.0107976	0.08	0.04	0	0.03	0.04	0	0	0.03	0.04	0.04	0.03	0	0.18	0	0	0.07	0	0	0.06	0	0.05	0.04	0	0	0	0	0	0.06	0.11	0	0	0.08	0.05	0	0	0
sim4.VV78X223370.7_2	0	0	0	0	0	0	0	0	0	0	0	0	0	0	0	0	0	0	0	0	0	0	0	0	0	0	0	0	0	0	0	0	0	0	0	0	0	0	0	0	0	0	0	0
fgenesh.VV78X081427.6_1	0	0	0	0	0	0	0.0156875	0.0156875	0	0	0	0	0	0	0	0	0	0	0.05	0	0	0	0	0	0	0	0	0	0	0	0	0	0	0	0	0	0	0	0	0	0.09	0	0	0
glimmer.VV78X146692.5_1	9.97519	0.663194	11.8442	0.508562	9.66485	0.412604	10.1939	0.21868	10.44	10.82	8.67	11.72	11.03	12.78	10.46	9.45	9.08	10.62	9.91	10.05	9.95	10.8	8.99	12.23	7.8	10.03	10.87	12.84	11.33	10.78	13.31	12.34	10.44	10.48	9.21	9.67	9.63	8.77	8.88	12.77	9	10.85	10.44	9.76
fgenesh.VV78X081427.6_2	0	0	0	0	0	0	0	0	0	0	0	0	0	0	0	0	0	0	0	0	0	0	0	0	0	0	0	0	0	0	0	0	0	0	0	0	0	0	0	0	0	0	0	0
fgenesh.VV78X110403.3_1	0.104633	0.0513174	0.191123	0.0983877	0.0169169	0.00852127	0.0178703	0.00913388	0.08	0.03	0.2	0.15	0.38	0.05	0.02	0.03	0	0	0.02	0.03	0.12	0.05	0	0.06	0.26	0.12	0.19	0.09	0.12	0.61	0.11	0	0.06	0	0.06	0	0	0	0	0	0	0.05	0.07	0
glimmer.VV78X065941.10_2	14.0126	2.56909	13.3621	0.951338	17.3704	1.21021	17.4853	1.34296	17.01	16.13	8.9	11.62	14.9	13.56	14.96	18.38	18.77	20.17	16.15	16.13	16.88	17.1	17.07	15.41	7.13	11.7	10.82	12.7	15.48	14.4	15.88	11.59	13.65	15.92	18.4	18.37	18.82	18.74	17.14	23.89	17.16	15.1	16.55	15.83
fgenesh.VV78X214443.9_1	13.935	0.743661	12.8022	0.599303	23.0815	0.823437	22.6884	1.10483	13.76	12.75	15.3	12.66	13.9	11.84	23.55	24.21	21.48	21.43	24.89	21.74	13.68	13.81	14.35	11.51	15.09	15.64	12.21	13.27	12.37	15.26	11.46	12.17	23.9	23.3	22.79	25.47	23.79	20.2	19.98	23.21	22.51	27.36	20.56	22.62
fgenesh.VV78X254414.5_1	10.9635	5.62675	6.80747	6.80747	3.98269	2.01966	10.1349	10.1349	0	14.25	18.64	20.42	0	0	6.56	5.39	0	30.4	0	0	0	0	16.89	12.22	30.47	0	35.79	0	0	0	0	0	15.51	0	11.47	0	0	0	55.21	0	0	0	0	0
glimmer.VV78X133624.6_1	0	0	0	0	0	0	0.0278575	0.0278575	0	0	0	0	0	0	0	0	0	0	0	0.08	0	0	0	0	0	0	0	0	0	0	0	0	0	0	0	0	0	0	0	0	0	0	0.2	0
fgenesh.VV78X222371.8_1	10.9777	0.167445	10.8262	0.654414	12.0326	0.390239	13.9385	0.495364	10.87	10.76	11.31	12.1	10.43	9.94	11.27	12.57	12.26	14.14	13	14.68	10.68	11.01	9.6	11.65	11.3	11.31	12.11	12.09	9.14	11.57	11.19	8.88	7.91	13.73	11.24	13.74	12.97	11.86	12.97	15.57	12.21	13.81	15.13	14.35
fgenesh.VV78X254414.5_2	0	0	0	0	0	0	0	0	0	0	0	0	0	0	0	0	0	0	0	0	0	0	0	0	0	0	0	0	0	0	0	0	0	0	0	0	0	0	0	0	0	0	0	0
fgenesh.VV78X123349.5_1	4.84806	0.239477	5.72861	0.372429	5.61014	0.571844	6.38336	0.40434	5.33	4.61	4.61	6.47	5.36	5.36	6.3	4.47	6.06	7.18	6.12	5.85	5.1	5.5	3.82	5.22	5.1	3.83	7.28	5.4	4.59	6.03	5.54	5.2	6.13	6.42	4.95	4.05	4.75	6.79	8.42	5.66	6.77	5.44	5.76	5.92
twinscan.VV78X122307.11_10	0.0203564	0.0203564	0	0	0.0309783	0.0309783	0	0	0	0.06	0	0	0	0	0	0.09	0	0	0	0	0	0	0	0.11	0	0	0	0	0	0	0	0	0	0	0.2	0	0	0	0	0	0	0	0	0
fgenesh.VV78X243065.8_1	27.2237	1.80522	28.7768	1.07801	27.3156	3.41175	25.287	1.47894	27.34	24.04	30.29	29.46	30.2	26.66	34.09	24.63	23.23	28.2	24.29	23.37	29.45	25.76	22.39	25.31	27.31	34.99	29.4	29.55	29.61	30.73	24.36	28.62	28.04	38.53	25.76	23.62	22.59	23.59	30.85	24.95	23.93	24.67	27.66	20.2
fgenesh.VV78X254414.5_3	1.55787	0.181651	0.79588	0.10472	0.913854	0.204366	0.718167	0.0575402	1.51	1.89	1.27	0.71	1	0.67	0.55	1.26	0.94	0.81	0.74	0.61	1.19	1.75	1.6	2.12	1.35	1.14	0.63	0.82	1.03	0.99	0.64	0.7	0.64	0.48	1.31	1.21	0.88	0.97	0.84	0.77	0.6	0.87	0.61	0.61
sim4.VV78X167674.3_2	58.2854	3.57712	56.3587	2.93022	59.8495	2.95599	53.2427	1.54747	60.82	62.81	51.22	52.28	62.04	54.75	53.97	62.3	63.29	52.76	56.13	50.84	64.38	58.15	62.86	62.77	51.09	51.43	53.53	50.63	62.01	62.08	55.99	53.7	53.17	54.54	63.08	61.6	61.52	64.27	50.81	55.14	55.7	56.58	51.31	50.5
glimmer.VV78X171664.9_1	0.0843403	0.0337302	0.10818	0.0138833	0.0732252	0.0108306	0.0354918	0.0267564	0.03	0.14	0.08	0.08	0.12	0.12	0.08	0.09	0.05	0.09	0.01	0.01	0	0.05	0.21	0.09	0.07	0.11	0.13	0.01	0.04	0.19	0.02	0.21	0.14	0.04	0.09	0.08	0.01	0.07	0.05	0.14	0.02	0	0.02	0
glimmer.VV78X156839.2_1	0.0882226	0.02808	0.117899	0.0213533	0.0814071	0.0533004	0.150803	0.0333393	0.04	0.13	0.09	0.15	0.12	0.08	0	0.06	0.18	0.15	0.09	0.21	0	0.06	0.23	0.06	0.15	0	0.16	0.14	0.18	0.07	0.06	0.1	0	0	0.02	0.1	0	0.28	0.14	0.16	0.04	0.14	0.35	0.11
glimmer.VV78X090866.10_4	0.00524793	0.00265428	6.35558e-06	6.35558e-06	0.000118164	0.000118164	0.00273141	0.00182475	0	0.01	0.01	0	0	0	0	0	0	0	0.01	0	0	0	0.02	0	0.01	0	0	0	0	0	0	0	0	0	0	0	0	0	0	0	0.01	0	0	0
fgenesh.VV78X128860.6_1	0.0845414	0.0845414	0.0122595	0.0122595	0	0	0.0558809	0.0558809	0	0	0.25	0.04	0	0	0	0	0	0.17	0	0	0	0	0	0	0.41	0	0.06	0	0	0	0	0	0	0	0	0	0	0	0.3	0	0	0	0	0
sim4.VV78X029329.7_1	0.154485	0.154485	0	0	0	0	0	0	0	0.46	0	0	0	0	0	0	0	0	0	0	0	0	0	0.82	0	0	0	0	0	0	0	0	0	0	0	0	0	0	0	0	0	0	0	0
glimmer.VV78X123640.2_1	11.2929	2.47522	12.0247	2.9744	3.36449	0.677408	7.93621	1.47836	6.35	13.94	13.59	14.64	6.09	15.34	4.3	2.05	3.75	7.72	5.49	10.6	5.4	7.06	14.4	13.59	13.83	13.22	14.67	14.61	5.67	6.46	15.56	15.15	4.43	4.2	1.56	2.48	4.48	3.34	9.14	5.97	5.11	5.88	10.89	10.39
glimmer.VV78X136795.22_2	0	0	0	0	0	0	0	0	0	0	0	0	0	0	0	0	0	0	0	0	0	0	0	0	0	0	0	0	0	0	0	0	0	0	0	0	0	0	0	0	0	0	0	0
glimmer.VV78X229591.4_2	8.99648	0.551515	6.78346	0.547248	15.0407	2.78005	16.3906	3.14378	8.97	8.06	9.97	7.17	7.48	5.7	12.18	20.6	12.34	12.87	22.66	13.64	8.7	9.17	8.01	8.09	10.87	8.54	7.51	6.73	7.13	7.78	6.16	5.32	15.56	9.7	22.72	18.72	12.41	12.31	13.09	12.6	23.44	21.86	14.79	12.79
fgenesh.VV78X198911.30_1	13.1046	1.19983	13.7516	0.683045	19.5646	1.10619	20.2494	1.68691	11.67	12.15	15.49	15.09	13.3	12.86	19.93	17.49	21.27	23.61	18.85	18.29	10.98	12.19	11.29	12.82	14.01	17.82	15.2	14.95	13.01	13.56	12.34	13.3	20.64	19.41	15.68	19.1	23.52	20.03	24.09	23.02	17.94	19.8	18.45	18.16
sim4.VV78X189650.5_3	0.744822	0.190112	0.947292	0.0806366	1.01857	0.0166091	1.01677	0.19087	0.4	0.78	1.06	1.07	0.79	0.98	1.02	1.05	0.99	0.93	1.38	0.74	0.93	0	0.71	0.83	1.09	1	1.21	0.88	0.76	0.83	0.98	0.97	1.31	0.8	1.04	1.05	1.13	0.92	1.02	0.83	1.59	1.17	0.8	0.69
fgenesh.VV78X142864.6_3	0.0215513	0.0215513	0	0	0	0	0.0372638	0.0372638	0.06	0	0	0	0	0	0	0	0	0	0	0.11	0	0.11	0	0	0	0	0	0	0	0	0	0	0	0	0	0	0	0	0	0	0	0	0.16	0.07
fgenesh.VV78X253073.5_1	1.79404	0.660044	1.43351	0.455112	1.66141	0.666301	1.66813	0.665837	0.63	2.92	1.83	0.52	1.9	1.88	1.26	2.96	0.76	0.85	2.99	1.16	0.56	0.69	2.91	2.92	2.45	0.86	0.3	0.81	2.04	1.77	2.93	0.99	0.82	1.58	3.19	2.77	0.32	1.01	0.75	0.97	2.42	3.58	1.19	1.14
glimmer.VV78X006360.14_1	18.2022	1.50556	16.3287	2.16355	12.8695	0.650526	12.2024	0.795182	17.91	15.75	20.94	20.22	12.74	16.02	11.59	13.71	13.31	13.71	11.9	11	17.42	18.29	15.29	16.11	22.96	17.76	21.43	18.61	12.84	12.66	16.58	15.55	12.25	11.11	12.08	15.15	15.87	11.88	13.67	13.75	11.7	12.11	11.13	10.9
fgenesh.VV78X199843.12_1	11.4279	1.05955	12.0017	0.813682	17.3536	0.492559	19.1017	3.01695	9.84	11.01	13.44	13.63	11.24	11.13	16.95	16.78	18.33	24.24	19.27	13.79	9.03	10.45	11.96	10.27	15.22	10.62	15.3	11.41	11.53	10.99	11.28	11.01	18.01	16.17	17.28	16.33	19.5	17.68	26.56	21.4	19.92	18.6	13.91	13.71
glimmer.VV78X229591.4_3	18.4318	0.815484	15.796	0.830624	28.1027	3.97853	26.1922	2.00065	17.07	19.89	18.34	17.11	16.03	14.26	21.29	35.07	27.94	26.2	29.65	22.72	17.73	16.57	18.64	20.85	19.15	17.07	18.39	15.4	16.62	15.5	14.83	13.77	21.61	21.07	30.72	38.94	31.04	26.21	30.95	20.38	29.29	30.03	22.58	22.83
fgenesh.VV78X198911.30_2	31.0875	1.99906	28.7032	2.89336	36.4495	0.369673	39.8163	6.0086	30.02	34.96	28.29	34.47	26.25	25.39	35.87	36.34	37.14	48.79	42.26	28.41	31.53	28.87	38.74	32.05	26.79	30.64	37.19	30.85	24.91	27.43	24.84	25.85	33.88	37.33	37.65	35.18	44.41	33.09	52.9	43.74	42.42	42.09	29.7	27.45
glimmer.VV78X200879.5_4	0.316622	0.117455	0.210842	0.0388846	0.0541623	0.0274574	0.0598112	0.0177431	0.44	0.43	0.08	0.29	0.15	0.19	0	0.09	0.07	0.08	0.08	0.02	0.47	0.41	0.27	0.56	0.07	0.09	0.38	0.16	0.14	0.17	0.15	0.22	0	0	0	0.17	0.07	0.08	0.14	0	0.15	0	0.06	0
glimmer.VV78X200879.5_5	0.164025	0.164025	0.240476	0.115553	0	0	0.209442	0.209442	0	0	0.49	0.18	0.08	0.46	0	0	0	0.63	0	0	0	0	0	0	0.8	0	0.32	0	0	0.14	0.25	0.64	0	0	0	0	0	0	1.14	0	0	0	0	0
glimmer.VV78X007384.13_5	0.296849	0.108609	0.328199	0.0843152	0.575984	0.116627	0.454388	0.111863	0.51	0.15	0.23	0.33	0.47	0.18	0.54	0.79	0.39	0.23	0.54	0.59	0.55	0.48	0	0.26	0.22	0.25	0.26	0.43	0.56	0.4	0	0.33	0.61	0.49	0.89	0.71	0.31	0.44	0	0.52	0.58	0.49	0.65	0.55
sim4.VV78X250863.1_1	37.9286	6.61748	68.2061	2.69725	24.6239	0.903861	42.2443	13.3075	43.66	24.73	45.4	64.26	73.37	66.99	23.22	26.31	24.33	30.11	68.83	27.8	42.18	44.77	21.24	27.41	48.02	41.26	74.32	50.89	72.54	74.09	66.86	67.1	24.5	22.29	24.44	27.97	29.53	21.44	33.84	25.53	66	71.75	25.8	29.28
fgenesh.VV78X019750.10_1	17.742	1.00064	20.5406	0.155684	17.6561	1.41983	21.1202	0.549479	17.96	19.35	15.91	20.72	20.23	20.67	20.41	15.67	16.89	21.98	21.28	20.1	19.1	17.11	19.63	19.14	15.62	16.36	21.9	19.16	20.84	19.69	21.32	20.11	20.31	20.48	15.71	15.64	15.88	17.45	22.9	20.86	21.63	20.92	19.44	20.58
glimmer.VV78X208575.9_3	5.08829	0.591625	8.49105	4.19974	4.61635	0.323734	4.95814	0.322849	4.19	4.87	6.2	4.06	16.89	4.52	4.39	4.2	5.25	5.17	5.38	4.32	4.05	4.29	3.84	5.66	5.88	6.72	4.29	3.75	5.07	27.32	4.67	4.4	5.79	3.37	4.82	3.66	6.28	4.68	5.63	4.61	5.36	5.4	4.42	4.26
glimmer.VV78X006360.14_2	40.59	4.43105	37.7353	2.24886	30.0212	2.98023	31.9448	2.10683	32.69	48.01	41.07	42.23	35.66	35.31	35.56	25.34	29.17	34.41	33.67	27.75	33.18	32.32	49.77	46.66	43.56	37.15	46.9	36.02	38.05	33.56	33.94	36.48	36.01	35.22	24.73	25.88	30.65	28.34	35	33.68	27.88	39.69	27.77	27.74
fgenesh.VV78X000932.10_1	6.03014	1.42916	8.11812	0.0712151	7.51598	0.707499	9.21967	0.526375	5.25	4.04	8.8	8.01	8.25	8.09	6.16	8.54	7.86	9.82	8.17	9.67	6.18	4.55	3.66	4.33	9.21	8.16	9.65	5.82	7.76	8.69	7.24	8.81	5.54	6.61	7.6	9.36	8.32	7.6	10.45	9.05	6.9	9.49	9.49	9.8
twinscan.VV78X192487.4_1	2.18133	0.451431	2.79636	0.0780642	4.32545	0.226379	3.3933	0.181746	3.07	1.88	1.59	2.66	2.92	2.81	4.73	4.3	3.95	3.76	3.23	3.19	3.34	2.87	1.38	2.27	1.1	2.38	3.15	2	2.88	2.97	2.85	2.77	4.83	4.65	4.31	4.29	4.09	3.86	3.63	3.91	3.92	2.51	3.75	2.78
fgenesh.VV78X019026.15_1	47.8753	2.28114	53.8033	3.77348	54.9052	2.08088	61.0002	4.13296	43.74	48.28	51.61	61.07	48.42	51.92	52.89	52.76	59.07	69.2	57.79	56.01	44.86	42.89	48.43	48.16	51.41	51.92	63.17	58.28	49.12	47.8	54.84	49.44	51.89	53.63	51.89	53.52	63.89	56.38	75.31	61.72	56.66	58.97	57.88	54.62
glimmer.VV78X096505.22_17	0	0	0	0	0	0	0	0	0	0	0	0	0	0	0	0	0	0	0	0	0	0	0	0	0	0	0	0	0	0	0	0	0	0	0	0	0	0	0	0	0	0	0	0
glimmer.VV78X222065.34_20	0.206099	0.0309597	0.0788324	0.0356307	0.36462	0.10494	0.454088	0.157661	0.19	0.26	0.16	0.02	0.07	0.15	0.18	0.54	0.37	0.31	0.77	0.28	0.13	0.24	0.34	0.21	0.13	0.2	0.04	0	0.07	0.06	0.16	0.14	0.18	0.18	0.6	0.5	0.52	0.28	0.3	0.33	0.85	0.69	0.25	0.3
glimmer.VV78X208575.9_4	28.2451	2.56085	26.825	1.13799	8.06729	0.764649	9.60385	1.19619	26.41	33.3	25.02	27.93	24.55	27.99	8.24	6.67	9.3	8.72	11.97	8.12	22.93	29.03	34.41	32.45	26.93	22.01	37.06	15.81	21.41	27.32	31.06	25.39	6.41	9.57	6.07	7.2	10.44	8.66	10.04	7.1	9.29	14.75	8.52	7.82
fgenesh.VV78X247993.7_1	19.0628	4.97526	11.8861	1.19592	13.077	2.22863	7.09807	1.61124	28.72	16.32	12.15	10.18	14.19	11.29	17.49	11.39	10.35	7.57	9.62	4.1	26.89	30.09	14.72	17.54	11.78	12.73	8.93	11.85	12.66	15.54	11.18	11.38	13.14	20.68	11.58	11.22	0	16.11	5.69	9.87	10.64	8.57	0	7.13
fgenesh.VV78X142706.3_1	3.19314	0.0882801	1.82324	0.451865	1.24114	0.114498	0.767159	0.171047	3.16	3.06	3.36	2.71	1.54	1.22	1.14	1.47	1.11	0.97	0.91	0.43	2.53	3.63	2.69	3.34	3.21	3.6	1.97	3.68	1.31	1.75	1.09	1.32	0.4	1.68	1.51	1.43	0.5	1.45	0.92	1.03	0.83	0.98	0.68	0.24
glimmer.VV78X006360.14_3	1.1991	0.394774	1.63985	0.370596	0.126527	0.04184	0.383064	0.164959	0.7	0.92	1.98	1.87	0.92	2.14	0.06	0.11	0.21	0.12	0.68	0.35	0.58	0.79	1.17	0.73	1.95	2.02	1.9	1.81	0.94	0.89	2.2	2.09	0.06	0.07	0.02	0.19	0.14	0.25	0.12	0.11	0.64	0.73	0.37	0.34
glimmer.VV78X136795.22_5	0.0829497	0.0397352	0	0	0.461245	0.364962	0.0480844	0.0435915	0.01	0.09	0.15	0	0	0	0.11	1.19	0.08	0.01	0.14	0	0.02	0	0	0.16	0.07	0.26	0	0	0	0	0	0	0	0.19	1.18	1.2	0.23	0	0.02	0	0	0.28	0	0
twinscan.VV78X117460.7_2	0	0	0	0	0.01834	0.01834	0	0	0	0	0	0	0	0	0	0	0.06	0	0	0	0	0	0	0	0	0	0	0	0	0	0	0	0	0	0	0	0.15	0	0	0	0	0	0	0
glimmer.VV78X222065.34_21	0.997305	0.380936	0.541061	0.13136	0.472438	0.0339671	1.47366	0.459248	1.74	0.47	0.78	0.77	0.31	0.54	0.46	0.54	0.42	1.27	2.35	0.8	2.2	1.39	0.48	0.47	0.6	1.06	0.81	0.71	0.47	0.17	0.69	0.42	0.57	0.37	0.38	0.68	0.78	0.23	1.34	1.18	2.18	2.53	1.08	0.59
sim4.VV78X094407.4_3	5.17132	0.597789	4.9884	0.202965	6.38147	0.412799	6.47528	0.484612	6.37	4.57	4.58	5.37	4.91	4.68	6	5.94	7.21	7.37	5.71	6.35	5.71	6.86	4.05	4.97	4.47	4.75	5.63	5.02	5.49	4.4	4.81	4.57	5.44	6.41	5.75	6.1	8.69	6.38	9.25	5.07	5.51	5.91	5.91	6.67
fgenesh.VV78X019750.10_3	2.10456	0.0323294	3.93885	0.888842	2.94384	0.46162	3.36108	0.0966791	2.12	2.15	2.04	2.51	3.73	5.57	3.85	2.34	2.64	3.36	3.53	3.2	1.99	2.21	2.57	1.83	1.82	2.39	2.46	2.58	4.98	2.63	6.74	4.58	3.18	4.34	2.36	2.32	1.83	3.1	3.29	3.44	3.53	3.53	3.41	3.04
fgenesh.VV78X247993.7_2	1.86209	1.71188	0.140443	0.0306005	0	0	0.150695	0.150695	0.2	0.1	5.29	0.18	0.17	0.08	0	0	0	0.45	0	0	0.47	0	0.23	0	1.54	11.2	0.31	0	0.12	0.21	0.17	0	0	0	0	0	0	0	0.82	0	0	0	0	0
glimmer.VV78X222065.34_22	5.80386	0.515774	5.62018	1.62476	8.62616	0.998364	7.89243	1.2077	6.42	6.22	4.78	8.63	3.05	5.19	8.27	7.1	10.51	10.07	7.72	5.89	3.97	8.26	6.91	5.68	3.4	6.95	12.45	3.54	3.47	2.67	7.41	3.3	5.73	10.13	7.29	6.94	14.1	8.5	11.69	8.08	7.37	8.07	7.3	4.86
fgenesh.VV78X263028.25_1	2.23457	1.09814	1.20185	0.591256	11.7824	2.97507	15.9646	5.2302	2.54	0.2	3.96	2.36	0.43	0.81	12.64	6.25	16.45	12.6	26.23	9.07	2.48	2.59	0.09	0.28	3.57	4.59	3.13	1.35	0.47	0.41	0.44	1.12	11.82	13.24	5.62	6.82	15.08	17.22	12.45	12.78	26.73	25.71	11.55	7.25
fgenesh.VV78X247993.7_4	395.662	71.8365	388.926	52.8209	145.415	7.77158	201.886	17.3032	264.53	410.39	512.07	419.47	286.07	461.23	142.17	133.88	160.2	198.09	173.99	233.57	282.61	250.93	397.8	420.05	515.24	507.06	439.42	392.96	301.89	272.1	450.12	470.66	106.21	168.5	135.65	132.31	165.08	157.49	200.96	194.58	175.33	172.6	244.85	225.24
sim4.VV78X234568.6_1	0.0562565	0.0284792	0.066218	0.0395376	0.109245	0.0364723	0.191284	0.0698521	0.08	0	0.09	0.14	0.06	0	0.04	0.15	0.14	0.17	0.32	0.08	0.18	0	0	0	0	0.24	0.12	0.15	0.13	0	0	0	0.09	0	0.14	0.17	0.19	0.11	0.14	0.2	0.23	0.42	0.2	0
fgenesh.VV78X046854.6_1	0	0	0	0	0	0	0.00550691	0.00550691	0	0	0	0	0	0	0	0	0	0.02	0	0	0	0	0	0	0	0	0	0	0	0	0	0	0	0	0	0	0	0	0	0.04	0	0	0	0
twinscan.VV78X011420.5_2	0.00204795	0.00164152	0.0596597	0.0297738	0.0321215	0.0308827	0.00589189	0.00522992	0	0	0.01	0.08	0	0.1	0.09	0	0	0	0	0.02	0	0	0	0	0	0.01	0	0.19	0	0	0	0.18	0.22	0	0	0	0	0	0	0	0	0	0.03	0
glimmer.VV78X071247.4_1	0.209886	0.0780771	0.167546	0.0424556	0.559292	0.123299	0.631993	0.135357	0.34	0.07	0.23	0.25	0.1	0.16	0.65	0.32	0.71	0.41	0.61	0.87	0.35	0.33	0.03	0.09	0.17	0.32	0	0.57	0.14	0.06	0.14	0.17	0.84	0.51	0.47	0.18	0.64	0.75	0.07	0.83	0.37	0.86	1.21	0.63
glimmer.VV78X222065.34_24	47.1603	7.13227	40.2765	5.77553	74.5132	0.898663	74.8017	6.4013	40.08	39.98	61.42	51.46	32.18	37.19	76.27	73.98	73.3	86.2	74.15	64.06	41.9	38.71	43.73	37.09	65.7	54.69	54.48	47.44	30.58	33.6	37.36	37.04	92.01	64.74	74.33	73.66	84.56	67.03	75.22	99.66	56.05	92.93	73.96	56.74
glimmer.VV78X222065.34_25	5.13354	1.4141	7.79061	1.66211	31.7388	14.7518	48.7218	9.13185	2.32	6.31	6.78	11.11	6.22	6.04	61.24	17.12	16.86	59.95	55.58	30.63	2.61	2.1	6.89	5.85	6.01	7.99	12.21	9.66	6.3	6.14	6.21	5.91	92.01	38.71	15.55	18.5	17.91	16.27	27.55	99.66	19.6	92.93	30.84	30.48
fgenesh.VV78X263028.25_3	0.341213	0.295199	0.0617792	0.0234287	0.0481007	0.0141379	0.0299042	0.0154163	0.93	0.05	0.04	0.1	0.06	0.02	0.07	0.04	0.03	0.05	0.04	0	1.97	0.15	0.06	0.05	0	0.1	0.18	0	0.1	0.03	0	0.04	0.13	0.03	0	0.08	0.07	0	0.09	0	0.08	0	0	0
fgenesh.VV78X253548.8_1	19.5319	1.87643	19.953	4.64282	24.8918	6.71118	34.2118	5.22083	23.12	16.79	18.68	14.59	16.07	29.2	37.92	21.19	15.57	24.6	42.55	35.48	27.41	19.9	21.61	13.1	16.54	22.05	14.75	14.37	16	16.14	20.29	36.76	30.63	43.25	15.77	26	14.67	16.07	28.37	19.98	56.29	28.29	24.54	43.56
glimmer.VV78X218038.7_4	35.3808	5.20545	54.818	1.92748	23.4208	2.57518	40.5362	3.43171	27.19	33.91	45.04	53.88	58.52	52.05	25.92	18.27	26.07	46.63	34.75	40.23	27.66	26.84	34.34	33.57	48.15	40.15	49.97	59.08	41.63	73.44	53.24	51.03	27.44	24.81	17.97	18.54	29.32	24.26	48.13	44.78	34.81	34.69	39.84	40.52
glimmer.VV78X048578.2_2	52.1407	9.55495	88.5863	14.2827	54.3469	3.5224	80.3101	7.78098	34.19	66.79	55.44	92.87	61.99	110.9	47.79	55.4	59.86	70.87	74.31	95.74	32.05	35.8	70.68	63.81	56.15	54.31	98.84	84.93	62.53	61.5	114.39	107.95	50.67	45.68	56.01	54.85	61.16	59.13	73.77	67.33	74.65	73.96	91.28	99.04
glimmer.VV78X038344.10_1	11.8629	1.94836	14.4488	1.33875	18.3875	1.92665	28.1942	6.74085	8.25	12.4	14.94	13.42	12.82	17.1	14.54	20.46	20.16	31.17	38.09	15.32	7.18	9.06	12.03	12.69	16.36	12.7	13.09	13.86	11.95	13.59	16.88	17.29	12.45	16.06	19.51	21.3	25.11	17.41	56.6	0	36.16	40.1	17.01	14.07
glimmer.VV78X032641.1_1	0.0849841	0.0474585	0.0565096	0.00559941	0.0520151	0.00980298	0.0545508	0.0403296	0.03	0.04	0.18	0.06	0.05	0.06	0.06	0.03	0.06	0.03	0.13	0	0.08	0	0.09	0	0.2	0.15	0.06	0.07	0.05	0.04	0.07	0.06	0	0.1	0.07	0	0	0.1	0	0.07	0.06	0.21	0	0
fgenesh.VV78X266991.10_2	11.6973	0.732363	12.2208	1.63113	14.8092	1.07215	12.6665	1.31377	10.41	12.95	11.73	15.46	10.28	10.92	12.89	16.6	14.93	15.27	11.67	11.06	12	9.22	15.05	11.34	11.22	12.53	18.78	11.05	10.34	10.23	10.55	11.24	15.91	10.69	16.74	16.49	17.38	13.57	15.25	15.3	11.97	11.36	10.92	11.16
glimmer.VV78X222065.34_26	12.0843	1.50019	10.0643	0.278769	16.2223	0.690687	15.7569	0.91252	10.17	11.04	15.04	10.11	10.52	9.56	17.22	14.9	16.55	16.37	16.94	13.96	12.28	8.58	11.32	10.83	14.37	16.1	10.46	9.64	10.78	10.3	9.25	9.83	21.19	14.32	15.98	13.93	20.41	14.4	12.94	20.57	17.5	16.36	10.72	16.36
fgenesh.VV78X247993.7_7	4.58246	0.735175	3.7626	0.376955	1.55361	0.303246	1.73857	0.560918	6.02	3.61	4.11	3.01	4.22	4.05	1.22	2.16	1.28	1.07	2.85	1.29	5.96	6.07	3.91	3.38	4.1	4.14	2.83	3.27	4.53	3.94	4.07	4.04	1.06	1.35	2.21	2.11	1.19	1.33	1	1.15	2.92	2.78	1.67	1.02
fgenesh.VV78X252572.6_1	0.0241009	0.0241009	0	0	0	0	0	0	0	0	0.07	0	0	0	0	0	0	0	0	0	0	0	0	0	0.12	0	0	0	0	0	0	0	0	0	0	0	0	0	0	0	0	0	0	0
glimmer.VV78X136308.5_1	3.32289	0.635673	0.454042	0.0758399	1.6175	0.804557	2.30885	1.85492	4.55	2.99	2.43	0.6	0.4	0.36	0.39	3.13	1.33	0.26	6.01	0.66	5.13	4.12	4.06	2.16	2.05	3.02	0.72	0.44	0.33	0.47	0.52	0.22	0.47	0.33	3.35	2.94	1.21	1.39	0.47	0	6.06	5.96	1.23	0.23
glimmer.VV78X201177.5_5	11.1092	0.944661	7.23762	0.701067	11.8632	0.270683	11.3154	0.847139	13	10.2	10.13	7.67	8.18	5.87	11.38	11.9	12.31	13.01	10.52	10.42	12.79	13.16	9.68	10.59	10.13	10.14	6.92	8.66	8.33	8.04	5.79	5.93	11.95	10.95	13.66	10.35	16.57	9.94	14.27	11.46	10.25	10.8	9.58	11.04
glimmer.VV78X038344.10_3	8.16992	0.679383	9.64184	0.630139	20.9187	2.95744	32.7948	8.34443	7.11	9.44	7.97	8.87	10.89	9.16	15.4	21.83	25.52	43.85	38.09	16.44	7.18	7.06	8.69	10	8.18	7.63	5.12	13.86	7.84	13.59	9.43	8.93	15.36	15.43	22.44	21.3	26.67	24.88	56.6	28.22	36.16	40.1	19.45	14.22
twinscan.VV78X167213.31_4	7.23993	1.9391	10.1017	1.53809	4.3666	0.385811	7.35846	4.19267	4.88	5.75	11.09	13.09	7.98	9.23	4.28	3.75	5.08	15.74	3.46	2.88	4.73	4.99	5.59	5.88	11.79	9.98	14.41	11.34	8.49	7.53	9.7	8.83	3.78	4.64	3.75	3.74	8.18	3.35	22.85	7.02	6.8	0	6.77	0
fgenesh.VV78X222883.24_3	0.0164982	0.00860978	0.0411773	0.00480338	0.0319342	0.00783877	0.0492978	0.0197154	0	0.02	0.03	0.04	0.04	0.05	0.04	0.02	0.04	0.09	0.04	0.02	0	0	0	0.04	0	0.07	0	0.09	0.05	0.02	0.04	0.06	0.1	0	0.03	0	0	0.06	0.04	0.14	0.03	0.06	0	0.03
fgenesh.VV78X156867.22_1	6.42901	0.135552	6.87099	0.305076	5.32763	0.456649	6.97048	0.513574	6.65	6.18	6.45	7.41	6.35	6.85	4.95	4.79	6.24	6.53	6.39	7.99	6.83	6.52	6.97	5.58	6.22	6.83	7.61	7.14	6.73	6.02	7.48	6.32	5.29	4.7	5.17	4.46	6.48	6.1	7.32	5.56	7.35	5.38	9.17	7.13
glimmer.VV78X038344.10_4	25.3679	1.8635	26.9838	1.69719	18.2821	1.1571	22.1281	0.444144	24.43	22.71	28.96	24.16	26.76	30.03	16.06	18.83	19.95	21.31	22.84	22.23	25.76	23.43	23.02	22.47	28.05	30.39	25.13	22.88	26.31	27.16	29.16	30.76	16.51	15.73	20.4	17.45	21.39	19.15	22.7	19.61	24.45	21.17	21.06	23.1
fgenesh.VV78X023283.4_1	0	0	0	0	0	0	0	0	0	0	0	0	0	0	0	0	0	0	0	0	0	0	0	0	0	0	0	0	0	0	0	0	0	0	0	0	0	0	0	0	0	0	0	0
glimmer.VV78X194429.9_2	17.0522	2.32518	19.8805	0.711581	17.5508	3.15107	20.3007	3.0375	18.86	19.86	12.44	20.79	20.37	18.48	11.26	20.42	20.97	20.93	25.22	14.75	18.19	19.37	22.78	17.61	11.59	13.78	23.56	17.11	18.41	22.11	19.05	17.99	11.38	11.17	20.71	20.17	21.11	20.9	24.53	16.51	25.87	24.55	11.11	17.45
sim4.VV78X223747.6_1	254.545	6.02705	251.753	14.9355	92.3908	3.38412	93.5743	8.57103	254.19	265.16	244.29	250.69	278.14	226.43	88.92	89.09	99.16	90.89	109.58	80.25	247.1	259.52	253.19	274.34	241.48	248.73	256.77	242.61	308.07	251.7	233.37	220.55	87.03	90.3	87.44	90.56	108.95	93.71	98.89	81.08	101.32	118.15	81.6	79.26
fgenesh.VV78X107939.13_2	31.5573	0.402481	29.571	3.01875	29.429	3.3081	36.0102	2.13419	31.53	30.87	32.27	24.61	29.07	35.03	36.04	25.84	26.41	40.24	34.36	33.43	22.19	38.56	28.62	32.6	33.65	30.09	23.27	26.4	28.76	29.34	35.43	34.7	47.52	27.62	26.33	25.4	27.6	25.74	30.02	52.78	34.96	33.73	32.78	33.9
glimmer.VV78X041440.7_1	0	0	0	0	0	0	0	0	0	0	0	0	0	0	0	0	0	0	0	0	0	0	0	0	0	0	0	0	0	0	0	0	0	0	0	0	0	0	0	0	0	0	0	0
fgenesh.VV78X271043.6_1	0.162074	0.0502609	0.17899	0.0475751	0.2065	0.0322762	0.271814	0.0776725	0.06	0.19	0.23	0.14	0.27	0.12	0.14	0.23	0.25	0.26	0.14	0.41	0.11	0.03	0.13	0.23	0.2	0.28	0.11	0.18	0.13	0.4	0.17	0.08	0.14	0.15	0.18	0.28	0.21	0.26	0.2	0.33	0.13	0.16	0.08	0.65
fgenesh.VV78X194489.27_2	0	0	0	0	0	0	0	0	0	0	0	0	0	0	0	0	0	0	0	0	0	0	0	0	0	0	0	0	0	0	0	0	0	0	0	0	0	0	0	0	0	0	0	0
fgenesh.VV78X008531.8_1	36.2959	3.92657	29.2835	1.03442	29.3007	2.41588	30.7489	3.14584	28.97	37.52	42.4	30.97	27.4	29.48	24.47	31.55	31.88	35.22	24.68	32.34	26.22	31.04	35.34	39.19	46.15	36.5	35.41	25.07	22.95	31.33	29.38	29.56	26.99	22.63	37.22	26.52	38.98	27.93	40.99	28.16	23.56	25.84	32.14	32.49
twinscan.VV78X166825.2_1	0.291151	0.150052	0.468244	0.241959	0.512384	0.292112	0.219139	0.109571	0.19	0.1	0.59	0.95	0.3	0.16	1.08	0.1	0.36	0.33	0	0.33	0.43	0	0.23	0	0.96	0	1.13	0.7	0.15	0.43	0	0.3	1.64	0.66	0.22	0	0	0.55	0	0.73	0	0	0.52	0.19
fgenesh.VV78X222883.24_5	35.5533	5.96355	32.7588	3.12798	40.53	1.78416	34.7745	0.435568	28.29	30.99	47.38	32.19	27.65	38.44	41.46	43.05	37.08	35.44	34.92	33.96	35.8	22.64	37.94	25.66	45.14	50.9	31.84	32.65	28.91	26.53	47.17	31.03	48.48	36.32	61.64	26.57	50.88	29.4	36.96	33.59	35.42	34.4	34.2	33.77
glimmer.VV78X140279.14_1	0.133771	0.0304175	0.104996	0.0525346	0.0763801	0.0763801	0.247907	0.0876908	0.08	0.19	0.13	0	0.16	0.15	0	0.23	0	0.39	0.27	0.09	0.19	0	0	0.33	0	0.34	0	0	0.23	0.1	0.34	0	0	0	0	0.43	0	0	0.57	0.17	0.13	0.41	0.2	0
glimmer.VV78X235258.26_2	6.35763	0.389888	7.37111	0.677063	6.5655	0.420906	10.6639	0.743882	5.82	7.12	6.14	6.74	6.65	8.72	5.8	6.64	7.26	9.78	10.07	12.14	5.63	5.96	6.57	7.53	6.51	5.56	6.67	6.84	6.52	6.76	8.3	9.09	5.81	5.8	6.52	6.74	8.48	6.58	9.9	9.64	9.41	10.75	11.48	12.64
fgenesh.VV78X107939.13_3	12.9097	0.773311	12.5117	0.439104	14.5846	1.11498	16.1461	2.01272	14.42	11.87	12.44	13.29	12.48	11.77	16.53	12.66	14.56	20.13	14.64	13.66	13.78	14.9	11.99	11.77	11.84	13.39	13.34	13.22	12.82	12.18	11.96	11.6	17.51	15.81	12.68	12.65	15.68	13.94	23.82	15.61	14.5	14.79	13.46	13.82
fgenesh.VV78X271043.6_2	0.0664686	0.0664686	0.0401207	0.0241488	0.0524221	0.0129467	0.0295767	0.0148233	0	0	0.2	0.04	0	0.08	0.04	0.08	0.04	0.04	0	0.05	0	0	0	0	0.33	0	0	0.09	0	0	0.1	0.07	0.09	0	0.09	0.07	0.12	0	0.08	0	0	0	0	0.08
fgenesh.VV78X260654.6_1	1.60162	0.113646	1.12772	0.0306078	1.87214	0.246612	1.62623	0.223278	1.38	1.68	1.75	1.09	1.19	1.1	1.5	1.78	2.34	1.82	1.88	1.18	0.6	1.96	0.95	2.24	2.55	0.48	1.42	0.66	1.38	1.02	1.25	0.97	0.86	1.96	1.67	1.88	2.24	2.39	2.85	0.55	1.9	1.87	0.89	1.4
fgenesh.VV78X016823.12_1	0	0	0	0	0	0	0	0	0	0	0	0	0	0	0	0	0	0	0	0	0	0	0	0	0	0	0	0	0	0	0	0	0	0	0	0	0	0	0	0	0	0	0	0
fgenesh.VV78X015780.8_1	0.424156	0.385894	0.702517	0.456795	0.56137	0.233583	0.258508	0.0410986	0	0.08	1.19	0.3	1.61	0.2	0.12	0.9	0.66	0.28	0.32	0.18	0	0	0	0.14	1.81	0.22	0.52	0	1.74	1.5	0	0.36	0	0.2	1.71	0.19	1.66	0.11	0.5	0	0.52	0.11	0.29	0.1
sim4.VV78X133763.7_2	23.3869	0.978089	24.9365	0.828993	21.0634	1.06122	20.3628	0.455853	22.64	22.2	25.33	26.54	24.49	23.78	19.74	20.29	23.16	20.78	19.45	20.86	23.69	21.84	22.82	21.72	26.17	24	27.94	24.68	24.74	24.27	23.35	24.14	19.59	19.85	18.92	21.5	23.31	23.08	22.94	18.13	20.01	18.87	22	20.02
fgenesh.VV78X130871.8_1	0.289589	0.113103	0.46575	0.305198	0.724129	0.333928	0.568457	0.255518	0.26	0.5	0.11	1.08	0.19	0.13	1.08	0.06	1.03	1.07	0.4	0.24	0.29	0.25	0.44	0.54	0.18	0	1.28	0.8	0.16	0.22	0.15	0.12	1.23	0.97	0.12	0	0.24	1.47	1.03	1.12	0.32	0.47	0.25	0.23
fgenesh.VV78X107939.13_4	1.53218	0.120956	1.44881	0.311681	1.88893	0.154816	1.64556	0.166767	1.46	1.77	1.37	1.94	0.87	1.53	1.62	1.88	2.16	1.98	1.5	1.46	1.88	1.13	1.58	1.91	1.27	1.53	2.07	1.78	0.27	1.41	1.82	1.28	1.1	2.01	2.08	1.7	2.24	2.12	2.02	1.92	1.56	1.44	1.52	1.41
fgenesh.VV78X260654.6_2	18.3958	4.98024	27.7324	6.0705	18.3165	3.64053	24.6295	2.09284	9.05	20.07	26.06	35.47	15.76	31.97	24.8	12.2	17.95	26.02	20.51	27.35	8.3	9.62	18.62	21.18	26.69	25.08	36.24	34.44	15.33	16.14	29.71	33.89	23.96	25.41	13.15	11.36	21.42	16.03	28.57	22.91	20.33	20.71	23.67	30.07
fgenesh.VV78X016823.12_2	12.1636	2.2095	9.21392	1.1363	26.709	4.62301	23.4157	0.248252	9.4	16.53	10.56	7.1	11	9.54	17.79	33.29	29.05	23.71	23.62	22.92	9.14	9.59	14.2	18.32	9.79	11.79	7.58	6.47	10.29	11.62	7.87	10.97	21.73	14.91	32.63	33.87	31.41	27.74	28.14	18.28	26.56	20.56	19.14	25.72
fgenesh.VV78X222883.24_7	4.31124	0.374424	3.75365	0.383777	5.42672	0.353855	4.22189	0.145929	3.68	4.29	4.97	4.45	3.13	3.69	5.71	4.72	5.85	4.05	4.1	4.51	3.7	3.65	3.67	4.76	5.91	3.5	5.17	3.49	3.31	2.96	3.86	3.54	4.46	6.62	4.31	5.09	7.38	5	4.71	3.25	4.52	3.67	4.2	4.74
fgenesh.VV78X130871.8_2	6.39828	0.399032	6.37518	0.0907183	6.9533	0.478575	6.62554	0.989162	5.63	6.58	6.98	6.3	6.56	6.27	7.9	6.36	6.6	8.53	6.12	5.22	5.98	5.37	6.09	6.96	7.31	6.47	8.21	3.77	5.53	7.46	5.79	6.67	8.17	7.7	5.34	7.26	7.51	6.09	8.22	8.91	5.68	6.58	5.81	4.79
glimmer.VV78X273437.53_7	0	0	0	0	0	0	0	0	0	0	0	0	0	0	0	0	0	0	0	0	0	0	0	0	0	0	0	0	0	0	0	0	0	0	0	0	0	0	0	0	0	0	0	0
fgenesh.VV78X260654.6_3	4.56489	0.189366	3.57672	0.64708	8.41387	0.337706	7.48516	0.426987	4.61	4.87	4.22	4.09	4.35	2.29	7.74	8.69	8.81	8.33	7.2	6.93	5.25	4.13	3.33	6.05	4.73	3.41	4.8	3.14	4.32	4.39	2.04	2.51	7.18	8.15	9.3	8.16	9.54	8.4	10.33	5.87	7.18	7.22	6.43	7.3
fgenesh.VV78X089971.9_1	4.53261	1.14577	4.06346	0.94522	0.294019	0.0321212	0.0739236	0.0453057	5.39	5.94	2.26	5.86	3.66	2.67	0.25	0.36	0.28	0	0.16	0.07	5.48	5.33	5.11	6.58	3.7	0	5.26	6.67	3.24	4.03	2.45	2.85	0.29	0.21	0.25	0.45	0.24	0.3	0	0	0	0.32	0	0.11
glimmer.VV78X095214.4_5	15.4033	0.569785	15.0784	3.55594	19.5245	1.19845	14.4565	1.74279	14.28	15.82	16.11	22.19	11.6	11.44	17.13	20.6	20.84	17	11.12	15.25	14.98	13.75	14.97	16.48	18.64	12.12	28.47	13.85	12.28	11.01	12.48	10.56	17.08	17.17	17.87	23.03	23.59	19.31	19.86	13.48	11.83	10.39	13.67	16.42
fgenesh.VV78X180737.2_1	2.39061	0.397486	2.85205	0.325758	5.44924	0.452519	7.11861	0.295263	3.08	1.71	2.38	3.44	2.79	2.32	6.34	5.15	4.86	7.7	6.91	6.75	2.99	3.15	1.78	1.65	2.34	2.45	3.23	3.72	2.84	2.75	2.38	2.26	6.28	6.38	5.44	4.88	4.94	4.82	7.75	7.64	7.31	6.49	6.72	6.76
sim4.VV78X102789.41_2	0	0	0	0	0	0	0	0	0	0	0	0	0	0	0	0	0	0	0	0	0	0	0	0	0	0	0	0	0	0	0	0	0	0	0	0	0	0	0	0	0	0	0	0
twinscan.VV78X192293.9_9	0	0	0	0	0	0	0	0	0	0	0	0	0	0	0	0	0	0	0	0	0	0	0	0	0	0	0	0	0	0	0	0	0	0	0	0	0	0	0	0	0	0	0	0
fgenesh.VV78X260654.6_4	20.6824	1.45184	18.6119	1.62425	34.6496	1.91103	30.0287	2.43007	23.01	21.03	18.01	21.27	18.9	15.67	31.73	33.98	38.24	34.61	29.15	26.33	23.21	22.85	22.07	20.23	19.48	15.69	24.16	17.44	19.11	18.72	15.41	15.88	31.74	31.72	34.53	33.49	42.06	36.12	38.74	29.54	29.58	28.7	24.11	27.97
fgenesh.VV78X089971.9_2	7.49317	0.851215	8.20478	0.787805	6.42044	0.536191	6.56742	0.137224	6.51	6.78	9.19	9.58	6.85	8.19	6.58	7.26	5.42	6.47	6.84	6.4	6.14	6.8	6.34	7.11	9.28	9.05	11.24	7.36	5.86	7.72	8.85	7.63	6.63	6.55	8.09	6.52	6.07	5.06	6.48	6.46	7.38	6.28	5.13	7.33
fgenesh.VV78X219038.12_1	0.000997981	0.000997981	0.00394961	0.00312581	0.0114795	0.00572203	0.000695314	0.000531949	0	0	0	0	0.01	0	0	0.01	0.02	0	0	0	0	0	0.01	0	0	0	0	0	0	0.02	0	0	0	0	0	0.03	0.01	0.03	0	0	0	0	0	0
fgenesh.VV78X180737.2_2	17.509	2.13635	15.3228	0.327388	14.9353	1.16265	18.5677	1.28786	15.25	15.5	21.78	15.27	14.78	15.91	12.81	15.18	16.81	20.33	16.06	19.32	16.57	14.25	16.66	14.61	23.75	18.68	14.92	15.73	14.18	15.32	16.78	15.18	13.56	12.26	15.03	15.32	19.22	15.47	23.5	16.44	13.9	18.3	20.52	18.42
twinscan.VV78X233081.3_1	0	0	0	0	0	0	0	0	0	0	0	0	0	0	0	0	0	0	0	0	0	0	0	0	0	0	0	0	0	0	0	0	0	0	0	0	0	0	0	0	0	0	0	0
fgenesh.VV78X083692.14_2	16.838	0.799306	20.177	3.07279	24.028	1.38164	23.6015	1.82158	16.35	18.4	15.77	14.28	21.61	24.63	21.27	25.27	25.54	21.06	27.13	22.62	17.38	15.57	18.87	18.04	19.71	9.55	7.34	23.51	22.66	20.69	24.21	25	22.53	20.35	22.33	27.87	26.23	25.16	21.57	20.43	25.47	28.86	25.87	20.21
glimmer.VV78X083203.11_1	36.747	0.423594	38.3272	2.27418	33.7443	0.228347	33.5919	1.55061	36.33	37.59	36.32	40.19	33.8	40.99	33.89	33.3	34.04	36.06	33.99	30.73	40.68	33.05	40.92	35.04	31.63	43.71	41.21	38.84	31.61	35.74	40.64	41.28	32.8	34.69	37.02	30	32.62	34.84	35.91	36.23	27.37	40.86	33.11	28.97
fgenesh.VV78X033260.5_1	1.50866	0.370194	2.96496	1.55993	1.66796	0.358176	4.62247	2.50896	1.88	0.77	1.88	5.97	2.19	0.74	2.22	1	1.78	9.64	2.31	1.93	2.03	1.77	0.04	1.33	2.7	0.58	9.03	1.91	1.19	3.06	0.61	0.85	2.35	2.13	1.6	0.46	1.91	1.71	16.48	1.25	1.88	2.75	2.14	1.77
fgenesh.VV78X130871.8_5	1.44581	0.197849	2.02348	0.343883	5.40488	0.700316	5.39298	0.24932	1.08	1.77	1.49	1.63	1.73	2.71	6.77	4.45	5	5.6	5.68	4.9	1.21	0.99	1.77	1.76	1.3	1.78	1.72	1.5	1.94	1.55	2.48	2.9	6.71	6.81	4.59	4.32	5.47	4.73	5.63	5.56	5.95	5.41	5.48	4.46
twinscan.VV78X035686.3_3	0.0814207	0.0814207	0.0450596	0.0242626	0.164714	0.0544388	0.0864621	0.0533099	0	0	0.24	0.05	0.08	0	0.06	0.21	0.23	0	0.18	0.08	0	0	0	0	0.2	0.31	0	0.12	0.09	0.08	0	0	0	0.1	0.15	0.26	0.23	0.23	0	0	0.24	0.13	0	0.13
fgenesh.VV78X260654.6_5	25.0096	2.65326	30.8887	1.72813	24.9106	1.38837	30.1912	2.61539	21.56	23.24	30.23	33.92	27.93	30.82	26.56	22.15	26.02	35.23	28.9	26.44	20.58	22.29	23.96	22.69	29.61	31.2	36.41	30.6	27.56	28.26	31.16	30.52	27.25	26.05	22.88	21.5	28.31	24.75	36.4	33.79	30.14	27.62	28.42	24.98
fgenesh.VV78X089971.9_4	7.80328	1.12344	7.04551	0.100259	81.1699	11.2534	62.9062	4.41094	8.31	9.45	5.66	7.05	6.87	7.22	58.91	89.45	95.15	66.43	68.15	54.14	8.5	8.16	9.26	9.59	6.49	4.34	8.02	5.76	6.72	7.01	6.91	7.48	57.03	60.28	87.4	91.26	111.47	86.07	70.41	61.55	68.48	67.81	56.6	52.32
fgenesh.VV78X176556.12_2	97.3298	14.9009	49.4673	3.6735	41.955	7.91243	41.4089	4.57343	124.7	93.85	73.44	42.75	55.41	50.24	27.49	43.64	54.74	49.15	41.76	33.32	124.18	125.09	94.77	93.15	76.56	68.51	44.53	40.4	53.41	57.17	48.39	51.8	28.07	27.05	43.96	43.36	56.78	53.6	51.17	46.67	41.13	42.42	33.25	33.36
glimmer.VV78X083203.11_2	60.3356	4.27599	65.7597	3.74261	74.199	2.88453	84.2052	4.16872	55.5	56.65	68.86	71.83	58.93	66.52	68.43	77.18	76.99	92.39	81.49	78.74	55.3	55.65	52.15	60.1	69.1	68.49	78.69	62.7	59.64	58.3	68.21	65.09	63.16	72.29	74.3	79.73	89.01	70.3	104.93	77.01	80.07	82.96	78.5	78.91
fgenesh.VV78X130871.8_6	0.926644	0.0322924	1.0221	0.073288	2.99967	0.201009	3.18911	0.231575	0.99	0.89	0.9	0.88	1.13	1.05	3.18	2.6	3.22	3.63	2.85	3.08	0.98	1	0.86	0.9	1.17	0.49	1.01	0.71	1.01	1.24	1	1.1	3.84	2.69	2.31	2.85	2.68	3.52	3.56	3.72	3.22	2.47	3.39	2.85
twinscan.VV78X233081.3_3	0.125831	0.123605	0.572807	0.319056	0.0807341	0.0419907	0.258201	0.115838	0	0	0.37	0.54	0.04	1.14	0	0.1	0.14	0.48	0.08	0.21	0	0	0	0.01	0.6	0.01	0.92	0.04	0.07	0	2.48	0	0	0	0.11	0.09	0.4	0	0.77	0.12	0	0.17	0.25	0.18
glimmer.VV78X159054.24_1	10.1961	0.334268	11.7093	1.54534	9.77865	0.454546	11.0572	0.739241	10.64	10.4	9.54	14.79	9.95	10.39	10.16	8.87	10.31	12.35	11.04	9.79	10.64	10.64	10.7	10.18	9.53	9.56	18.97	9.24	10.98	9.04	10.19	10.56	9.66	10.52	9.24	8.55	11.33	9.74	13.78	10.59	11.17	10.9	8.94	10.41
fgenesh.VV78X089971.9_6	8.34918	0.672793	9.59622	0.521468	18.3745	0.155831	18.0094	0.802776	7.38	9.64	8.02	8.57	10.26	9.96	18.08	18.61	18.43	16.42	19	18.61	7.95	6.95	10.27	9.16	8.81	6.78	7.57	9.9	8.02	12.23	10.57	9.45	16.93	18.93	19.01	18.27	22.48	16.17	17.21	15.45	17.18	20.89	17.44	19.47
sim4.VV78X096505.22_4	7.55385	0.462226	9.38147	0.268801	10.1292	0.443889	10.2441	0.503846	7.44	6.82	8.4	9.52	9.76	8.86	9.74	9.64	11.02	11.02	10.41	9.3	6.5	8.15	6.95	6.71	8.8	7.78	10.01	8.87	9.76	9.77	9.19	8.59	8.98	10.29	9.28	9.96	14.34	9.17	11.91	9.93	10.73	10.08	10.13	8.69
glimmer.VV78X153660.5_1	0	0	0.919723	0.610525	3.03426	0.385526	3.118	0.68083	0	0	0	0	0.68	2.08	2.26	3.45	3.39	4.38	2.94	2.04	0	0	0	0	0	0	0	0	0	1.29	2.24	1.94	0	3.92	3.52	3.39	5.85	2.02	5.18	3.4	2.81	3.07	0	3.55
fgenesh.VV78X063071.16_2	23.9267	1.14915	29.5775	1.76801	23.572	1.37361	25.9951	0.65198	22.6	22.96	26.22	33.11	27.97	27.65	26.24	21.66	22.82	27.25	25.66	25.07	21.94	23.1	22.32	23.45	26.08	26.43	34.56	31.19	29.5	26.63	28.72	26.74	25.4	26.85	22.39	21.01	25.26	21.46	29.33	24.7	26.98	24.29	24.95	25.16
fgenesh.VV78X091722.8_1	0	0	0	0	0	0	0	0	0	0	0	0	0	0	0	0	0	0	0	0	0	0	0	0	0	0	0	0	0	0	0	0	0	0	0	0	0	0	0	0	0	0	0	0
fgenesh.VV78X083692.14_7	0.524078	0.189761	0.560935	0.100033	0.447883	0.0399612	0.569694	0.0943066	0.7	0.73	0.14	0.61	0.37	0.7	0.37	0.49	0.49	0.75	0.51	0.44	0.98	0.49	0.93	0.58	0.24	0	0.48	0.8	0.19	0.52	0.51	0.86	0.39	0.35	0.62	0.37	1.36	0	0.67	0.86	0.54	0.48	0.52	0.39
fgenesh.VV78X166709.3_1	0.497771	0.0363454	0.741549	0.0791096	0.611939	0.066325	0.461469	0.047332	0.57	0.45	0.47	0.89	0.63	0.7	0.57	0.74	0.52	0.54	0.38	0.47	0.48	0.64	0.44	0.46	0.6	0.27	1.03	0.71	0.52	0.72	0.68	0.72	0.89	0.34	1.05	0.47	0.29	0.65	0.57	0.5	0.52	0.22	0.32	0.58
fgenesh.VV78X247597.7_1	12.4366	3.13965	27.1589	1.47752	9.07469	1.48798	28.4923	2.51153	8.72	9.91	18.68	28.93	24.22	28.33	11.34	6.27	9.61	33.44	26.79	25.25	8.97	8.54	10.22	9.67	18.66	18.71	29.63	27.99	26.01	22.65	29.96	26.94	11.82	11	6.97	5.66	10.85	8.92	39.59	25.9	24.21	29.47	22.32	27.42
sim4.VV78X044640.12_6	0	0	0	0	0	0	0	0	0	0	0	0	0	0	0	0	0	0	0	0	0	0	0	0	0	0	0	0	0	0	0	0	0	0	0	0	0	0	0	0	0	0	0	0
fgenesh.VV78X063071.16_3	10.8354	0.57794	10.0677	0.506705	20.2984	0.901355	18.9224	0.988249	10.72	9.9	11.89	9.6	11.08	9.52	19.22	22.09	19.58	19.15	20.51	17.11	10.28	11.05	10.37	9.54	11.45	12.58	8.94	10.48	11.4	10.8	9.24	9.76	18.92	19.45	22.8	21.46	19.67	19.53	19.47	18.75	21.02	19.98	17.83	16.57
twinscan.VV78X097283.12_1	4.27138	1.63922	5.67604	0.705755	3.79008	0.311608	4.14352	1.16256	6.56	5.16	1.09	7.07	5.14	4.81	3.67	3.32	4.38	6.38	3.57	2.48	5.05	7.69	6.18	4.38	0	2.82	10.16	2.97	4.78	5.46	4	5.5	4.02	3.41	3.69	3	5.24	3.9	7.85	4.58	3.01	4.15	0	4.31
glimmer.VV78X006042.61_2	0.0625161	0.0220043	0.0820646	0.0430685	0.0407659	0.0407659	0.0281058	0.0281058	0.04	0.11	0.04	0.15	0.1	0	0	0.12	0	0	0.08	0	0	0.07	0.25	0	0	0.11	0.26	0	0.04	0.16	0	0	0	0	0.09	0.15	0	0	0	0	0.11	0.06	0	0
glimmer.VV78X252736.11_1	0.747265	0.0780956	0.701	0.100042	0.847649	0.350397	1.26662	0.201499	0.88	0.76	0.61	0.6	0.9	0.6	0.54	1.55	0.46	1.67	1.11	1.02	0.62	1.07	1.05	0.53	0.54	0.72	0.69	0.49	1.22	0.62	0.99	0.27	0.84	0.31	2.29	0.88	0.62	0.37	1.69	1.64	0.96	1.27	1.09	0.97
fgenesh.VV78X091722.8_2	0.118408	0.0611128	0	0	0.0595841	0.0595841	0.714707	0.714707	0	0.15	0.2	0	0	0	0.18	0	0	0	2.14	0	0	0	0.17	0.13	0.16	0.27	0	0	0	0	0	0	0.14	0.21	0	0	0	0	0	0	1.78	2.52	0	0
fgenesh.VV78X247597.7_2	11.0691	1.38746	25.3091	1.8567	8.75367	1.62782	28.4923	2.51153	8.72	10.96	13.53	28.93	24.22	22.78	11.34	5.75	9.17	33.44	26.79	25.25	8.97	8.54	10.22	11.53	13.53	13.52	29.63	27.99	26.01	22.65	29.96	16.68	11.82	11	5.86	5.66	9.61	8.92	39.59	25.9	24.21	29.47	22.32	27.42
fgenesh.VV78X063071.16_4	0	0	0	0	0.0160452	0.0160452	0.026962	0.0136773	0	0	0	0	0	0	0	0	0.05	0	0.04	0.04	0	0	0	0	0	0	0	0	0	0	0	0	0	0	0	0	0	0.07	0	0	0.07	0	0.1	0
fgenesh.VV78X091722.8_3	0	0	0	0	0	0	0.025859	0.025859	0	0	0	0	0	0	0	0	0	0	0.08	0	0	0	0	0	0	0	0	0	0	0	0	0	0	0	0	0	0	0	0	0	0	0.16	0	0
sim4.VV78X193786.3_4	0.433876	0.298631	0.397097	0.206631	0.107069	0.107069	0.178506	0.0892562	0	0.3	1.01	0.8	0.11	0.28	0	0	0.32	0.27	0	0.27	0	0	0.68	0	0.77	1.38	1.4	0	0.24	0	0	0.52	0	0	0	0	0.9	0	0	0.6	0	0	0.63	0
glimmer.VV78X006042.61_3	0.283177	0.0880518	0.103107	0.0156918	0.0287588	0.0144684	0	0	0.43	0.12	0.3	0.13	0.08	0.09	0	0.05	0.04	0	0	0	0.66	0.25	0.29	0	0.42	0.11	0.23	0	0.18	0	0.18	0.02	0	0	0.1	0	0	0.06	0	0	0	0	0	0
glimmer.VV78X015756.7_2	14.5849	0.220084	8.98882	0.275022	29.057	4.67777	25.6076	1.58358	14.2	14.96	14.6	8.81	8.63	9.53	20.93	29.11	37.13	28.77	24.21	23.85	16.71	12.31	13.98	15.71	16.56	11.5	9.5	7.89	7.28	9.82	9.44	9.61	20.51	21.24	26.27	31.62	42.82	33.97	31.05	25.97	22.48	26.01	22.84	24.59
glimmer.VV78X006042.61_4	0.0619798	0.0429442	0.0825416	0.0479893	0.0407659	0.0407659	0.00598936	0.00598936	0.14	0	0.04	0	0.17	0.08	0	0.12	0	0	0.02	0	0	0.25	0	0	0	0.11	0	0	0.18	0.16	0.18	0	0	0	0.09	0.15	0	0	0	0	0	0.04	0	0
fgenesh.VV78X245873.9_2	0	0	0	0	0	0	0	0	0	0	0	0	0	0	0	0	0	0	0	0	0	0	0	0	0	0	0	0	0	0	0	0	0	0	0	0	0	0	0	0	0	0	0	0
sim4.VV78X260730.42_10	0	0	0.0152101	0.0152101	0.0235222	0.0235222	0	0	0	0	0	0	0.05	0	0.07	0	0	0	0	0	0	0	0	0	0	0	0	0	0	0.09	0	0	0.17	0	0	0	0	0	0	0	0	0	0	0
glimmer.VV78X252736.11_3	48.3302	4.12772	37.0102	1.04726	78.5245	16.3761	57.4028	2.37295	42.84	56.41	45.74	34.96	37.65	38.42	48.08	83.28	104.21	57.08	61.67	53.47	45.51	40.82	55.13	57.39	50.01	39	42.62	24.79	37.34	37.92	37.52	39.18	47.71	48.36	85.64	81.19	151.48	77.89	63.46	49.26	61.51	61.83	55.32	52.1
glimmer.VV78X096497.8_2	2.7023	0.215287	3.99032	1.06528	3.85423	0.850819	4.5796	0.748853	2.82	3	2.28	6.12	2.87	2.98	5.13	2.24	4.2	5.68	4.92	3.15	2.48	3.07	3.73	2.44	2.32	2.23	6.14	6.09	3.13	2.65	2.85	3.09	5.03	5.2	4.77	0	0	6.53	6.12	5.14	4.1	5.76	3.69	2.75
sim4.VV78X193786.3_5	15.3956	0.339633	19.8563	1.44832	19.2735	1.75065	20.4267	1.06356	14.75	15.91	15.53	22.7	18.89	17.98	19.7	16.05	22.07	22.5	18.99	19.78	13.42	15.76	16	15.84	16.13	14.57	21.7	24.04	21.99	16.15	18.72	17.34	13.52	24.23	16.48	15.67	18.31	24.16	27.94	15.84	18.75	19.24	14.98	23.33
fgenesh.VV78X277634.23_1	10.1235	0.279949	10.6106	2.05476	13.2681	0.999633	12.424	2.07609	10.59	10.15	9.63	12.33	12.99	6.52	15.11	11.67	13.03	13.55	15.32	8.4	10.52	10.65	10.62	9.79	9.59	9.69	13.04	11.38	12.61	13.32	10.82	2.87	15.15	15.07	12.63	10.82	12.92	13.09	13.38	13.75	15.4	15.25	14.23	4.1
sim4.VV78X260730.42_11	117.869	9.85875	121.209	6.46418	109.293	16.0051	76.2014	12.9983	101.37	135.47	116.77	109.32	131.55	122.76	86.97	140.32	100.58	51.09	82.93	94.58	99.48	102.79	145.69	127.63	126.21	101.88	114.6	102.3	131.77	131.35	120.83	124.39	89.44	85.16	135.92	144.23	116.06	91.97	56.68	44.24	82.42	83.47	90.52	97.58
glimmer.VV78X039429.13_3	0	0	0.00984983	0.00984983	0	0	0	0	0	0	0	0	0	0.03	0	0	0	0	0	0	0	0	0	0	0	0	0	0	0	0	0	0.05	0	0	0	0	0	0	0	0	0	0	0	0
glimmer.VV78X006042.61_5	0.0619798	0.0429442	0.0271323	0.0271323	0.0305335	0.0305335	0.00598936	0.00598936	0.14	0	0.04	0	0	0.08	0	0	0.09	0	0.02	0	0	0.25	0	0	0	0.11	0	0	0	0	0.18	0	0	0	0	0	0	0.14	0	0	0	0.04	0	0
fgenesh.VV78X063071.16_7	105.027	11.9232	136.469	7.85899	170.8	16.0595	164.041	3.83355	83.93	125.2	105.96	130.17	127.14	152.09	140.69	176.16	195.55	166.04	156.63	169.45	87.29	81.4	131.86	120.09	108.71	101.62	130.33	129.97	133.18	121.81	149.77	154.06	134.93	144.91	181.1	171.78	200.32	192.89	179.05	150.1	160.69	152.42	171.32	168.07
sim4.VV78X137349.9_1	0	0	0	0	0	0	0	0	0	0	0	0	0	0	0	0	0	0	0	0	0	0	0	0	0	0	0	0	0	0	0	0	0	0	0	0	0	0	0	0	0	0	0	0
fgenesh.VV78X237103.8_2	10.5893	0.940583	10.4392	0.239528	18.874	0.449545	17.5457	1.53332	10.89	12.04	8.83	10.33	10.9	10.09	17.99	19.44	19.19	15.19	20.42	17.03	12.46	9.72	10.98	12.86	5.8	13.6	11.2	9.16	10.9	10.9	11.67	8.76	19.3	17.03	20.58	18.43	21.25	18.05	16.22	13.92	21.61	19.19	19.1	15.5
sim4.VV78X117833.4_1	0.774654	0.362074	1.63105	0.0952462	1.02903	0.559889	2.08318	0.451321	1.48	0.27	0.58	1.78	1.45	1.66	1.16	0	1.93	2.36	2.69	1.2	1.37	1.56	0.63	0	0	1.48	1.85	1.68	1.64	1.29	1.48	1.82	0	2.01	0	0	0	3	4.28	0	3.95	1.39	0	2.09
glimmer.VV78X053727.7_1	1.11484	0.171267	1.98331	0.254897	17.6801	1.9454	17.0375	0.341318	0.94	1.46	0.95	1.83	1.64	2.48	18.19	14.08	20.76	16.97	17.66	16.48	0.89	0.97	1.43	1.48	0.9	1.03	2.06	1.53	1.81	1.49	3.14	1.92	17.41	18.77	13.22	14.85	23.09	19.47	18.43	15.18	17.53	17.79	15.64	17.11
sim4.VV78X193786.3_8	15.3956	0.339633	19.8563	1.44832	19.2735	1.75065	20.4267	1.06356	14.75	15.91	15.53	22.7	18.89	17.98	19.7	16.05	22.07	22.5	18.99	19.78	13.42	15.76	16	15.84	16.13	14.57	21.7	24.04	21.99	16.15	18.72	17.34	13.52	24.23	16.48	15.67	18.31	24.16	27.94	15.84	18.75	19.24	14.98	23.33
glimmer.VV78X047490.29_4	0.31461	0.103789	0.17723	0.0988886	0.429378	0.189791	0.302672	0.118286	0.12	0.35	0.48	0.08	0.37	0.07	0.13	0.78	0.37	0.54	0.2	0.17	0.14	0.1	0.29	0.39	0.56	0.35	0.1	0.06	0.54	0.23	0.05	0.09	0.19	0.09	1.14	0.47	0.56	0.26	0.77	0.26	0.26	0.13	0.14	0.2
glimmer.VV78X039429.13_5	25.6689	0.848358	31.3689	0.391384	25.3665	1.061	30.2444	1.78287	24.11	25.86	27.03	31.75	30.59	31.77	27.09	23.43	25.58	33.01	30.8	26.92	24.32	23.95	25.53	26.12	26.84	27.33	33.65	29.22	31	30.22	31.49	32.02	26.56	27.47	23.21	23.62	26.16	25.26	33.82	32.03	31.54	30.04	26.95	26.89
glimmer.VV78X127436.12_11	1.07682	0.1011	0.98213	0.180686	0.63527	0.0273837	0.670313	0.242995	1.27	0.94	1.02	1.11	0.63	1.21	0.61	0.69	0.6	0.52	1.15	0.35	0.8	1.63	0.79	1.05	0.78	1.4	0.96	1.31	0.52	0.72	1.25	1.18	0.68	0.56	0.41	0.94	0.62	0.6	0.34	0.74	0.85	1.46	0.82	0
glimmer.VV78X174621.5_1	0.507597	0.0924623	0.621833	0.117702	1.10798	0.14423	1.06917	0.0734875	0.49	0.67	0.35	0.67	0.8	0.4	1.12	1.35	0.85	1.2	1.05	0.95	0.19	0.72	0.76	0.61	0.38	0.31	0.62	0.74	0.87	0.73	0.54	0.28	1.1	1.13	1.41	1.3	1.04	0.75	1.33	1.05	0.89	1.23	0.85	1.03
fgenesh.VV78X276575.6_1	0	0	0	0	0	0	0	0	0	0	0	0	0	0	0	0	0	0	0	0	0	0	0	0	0	0	0	0	0	0	0	0	0	0	0	0	0	0	0	0	0	0	0	0
fgenesh.VV78X104844.2_1	0	0	0	0	0	0	0	0	0	0	0	0	0	0	0	0	0	0	0	0	0	0	0	0	0	0	0	0	0	0	0	0	0	0	0	0	0	0	0	0	0	0	0	0
fgenesh.VV78X097532.3_2	9.8076	0.326571	9.85779	0.614688	7.94841	0.701612	7.64973	0.499722	10.32	9.9	9.2	9.15	11.08	9.34	9.34	7.38	7.12	7.17	8.65	7.13	10.62	10.1	8.57	10.92	9.51	8.72	9.62	8.52	11.97	10.3	8.72	9.86	8.3	10.11	6.38	8.27	6.08	7.7	7.2	7.13	9.28	7.99	7.8	6.63
sim4.VV78X235519.9_1	0	0	0	0	0	0	0	0	0	0	0	0	0	0	0	0	0	0	0	0	0	0	0	0	0	0	0	0	0	0	0	0	0	0	0	0	0	0	0	0	0	0	0	0
glimmer.VV78X047490.29_5	6.0967	1.31222	3.80158	0.442042	4.64198	0.576703	3.15578	0.64105	6.8	3.55	7.93	3.84	4.55	3.02	3.98	5.79	4.15	3.94	3.64	1.89	6.51	7.03	3.61	3.51	7.47	8.65	3.63	4.11	4.4	4.68	2.64	3.34	3.5	4.34	6.94	4.77	4.56	3.93	4.14	3.7	3.22	4.08	1.6	2.1
glimmer.VV78X187646.10_1	0.148838	0.148838	0.0143637	0.0139224	0.576085	0.575842	0.0548345	0.0547511	0	0	0.45	0.04	0	0	0	0	1.73	0.16	0	0	0	0	0	0	0.73	0	0.07	0	0	0	0	0	0	0	0	0	0.62	2.34	0.3	0	0	0	0	0
fgenesh.VV78X039634.3_1	0.125208	0.0453743	0.138621	0.0303154	0.069273	0.0157525	0.174479	0.0569593	0.1	0.07	0.21	0.19	0.09	0.14	0.06	0.1	0.05	0.12	0.29	0.11	0.13	0.07	0.05	0.08	0.16	0.31	0.19	0.19	0.08	0.09	0.08	0.19	0	0.1	0.07	0.12	0	0.07	0.22	0	0.44	0.13	0.17	0.07
sim4.VV78X250386.28_1	17.2242	0.886364	22.9191	0.988835	29.5885	2.0726	28.1971	2.61471	17.58	18.55	15.54	24.9	21.93	21.93	33.22	29.5	26.04	33.38	26.19	25.02	17.82	17.39	18.47	18.62	15.67	15.34	24.91	24.88	22.83	21.14	20.25	23.35	32.46	33.78	26.19	32.43	25.56	26.31	31.72	35.43	27.59	24.73	23.89	25.86
sim4.VV78X058284.8_6	13.3893	1.12811	12.6302	0.427634	26.3802	2.16293	27.8276	2.29513	11.41	15.32	13.44	13.01	11.78	13.1	22.17	27.64	29.34	31.67	28.09	23.73	11	11.72	14.6	15.87	13.91	12.68	14.04	11.64	13.74	10.04	12.29	13.79	23.69	21.05	27.06	28.15	32.29	27.69	31.33	32.08	27.61	28.59	24.77	22.96
glimmer.VV78X206991.6_1	0.625489	0.181971	1.86434	0.255305	1.31606	0.462104	1.90436	0.124919	0.38	0.51	0.98	1.65	2.37	1.57	0.43	1.97	1.55	1.7	2.13	1.88	0.18	0.53	0.48	0.54	1.07	0.83	1.88	1.35	2.22	2.51	1.96	1.23	0.84	0.12	2.8	1.24	1.51	1.57	1.82	1.56	2.58	1.67	1.8	1.94
fgenesh.VV78X156874.4_1	0.000667245	0.000667245	0.000561586	0.000561586	0	0	0	0	0	0	0	0	0	0	0	0	0	0	0	0	0	0	0	0	0	0	0	0	0	0	0	0	0	0	0	0	0	0	0	0	0	0	0	0
twinscan.VV78X126085.34_5	0.486145	0.168301	0.462829	0.161829	1.69228	0.438064	1.55713	0.719058	0.73	0.57	0.16	0.74	0.48	0.18	2.23	2.02	0.82	0.96	2.99	0.72	0.77	0.7	0.33	0.75	0.27	0	0.88	0.54	0.39	0.55	0.23	0.13	2.27	2.21	1.93	2.1	1.11	0.66	1.5	0.3	2.82	3.16	0.81	0.66
glimmer.VV78X125538.6_1	13.3705	1.11969	13.4442	0.565005	15.1151	0.475737	14.5787	0.469033	11.84	15.55	12.72	14.55	13.1	12.68	15.82	14.21	15.31	15.46	13.85	14.42	13.01	10.97	15.01	15.97	12.38	13.25	14.71	14.33	13.14	13.07	12.28	13.02	12.72	18.1	15.31	13.24	15.69	15.1	16.43	14.27	14.45	13.24	14.15	14.63
fgenesh.VV78X241361.9_1	0	0	0	0	0	0	0	0	0	0	0	0	0	0	0	0	0	0	0	0	0	0	0	0	0	0	0	0	0	0	0	0	0	0	0	0	0	0	0	0	0	0	0	0
fgenesh.VV78X272702.7_1	0	0	0	0	0	0	0	0	0	0	0	0	0	0	0	0	0	0	0	0	0	0	0	0	0	0	0	0	0	0	0	0	0	0	0	0	0	0	0	0	0	0	0	0
fgenesh.VV78X154115.3_7	8.33877	1.39283	8.73075	0.76852	10.4598	0.270986	9.96498	0.963468	8.24	5.98	10.8	10.26	8.11	7.82	10.49	10.91	9.97	11.71	8.39	9.8	8.79	7.83	6.01	5.95	10.73	10.91	11.15	9.07	7.62	8.55	7.97	7.7	11.03	10.1	13.3	8.79	12.15	8.76	14.1	8.79	8.52	8.25	10.6	9.2
sim4.VV78X058284.8_7	2.7727	0.242121	2.67867	0.440687	5.04907	0.862578	5.517	0.484959	2.37	2.74	3.21	3.51	2	2.53	3.37	5.55	6.23	6.39	4.72	5.44	1.62	2.94	2.9	2.62	3.37	2.95	4.03	2.8	2.18	1.85	2.44	2.6	3.27	3.44	6.05	5.1	9.26	4.55	7.87	4.58	4.73	4.7	4.5	6.14
fgenesh.VV78X192012.4_1	24.2357	1.81722	24.959	1.0502	9.05575	0.378942	12.7556	0.979419	21.56	23.44	27.71	24.36	23.52	27	9.19	9.63	8.34	11.86	14.71	11.69	18.94	23.54	24.15	22.89	29.99	24.1	25.01	23.48	22.23	24.65	27.46	26.61	9.85	8.71	9.14	10.07	11.46	6.6	14.32	8.85	16.51	12.85	11.7	11.69
fgenesh.VV78X154115.3_8	30.1937	2.28784	35.8946	3.03974	45.2859	3.01436	43.7192	5.43611	25.7	31.67	33.2	41.76	34.36	31.57	51.3	42.66	41.9	54.47	36.94	39.74	28.08	23.92	31.85	31.53	31.16	36.42	46.68	35.21	33.86	34.79	31.47	31.66	44.46	56.31	40.63	44.47	55.59	34.27	60.76	46.76	41.29	32.43	57.03	26.98
glimmer.VV78X081088.10_1	56.0516	1.53057	73.4363	13.1975	49.9169	5.59674	49.6697	9.97445	58.85	55.73	53.57	98.27	68.78	53.27	60.86	42.42	46.47	68.28	34.15	46.58	67.91	52.03	48.66	61.16	51.02	57.6	104.68	89.75	67.62	69.79	42.26	62.61	68.64	55.17	38.26	46.11	50.34	44.31	75.19	59.81	34.94	33.32	46.09	46.94
glimmer.VV78X229720.6_6	6.26604	0.489989	5.0255	0.149629	33.28	4.10507	33.3667	5.57887	7.19	5.52	6.08	5.32	4.82	4.94	27.31	31.38	41.15	35.62	41.7	22.77	7.46	6.99	5.71	5.38	5.5	7	5.68	4.84	4.94	4.72	4.84	5.02	27.72	27.01	28.17	34.22	39.12	42.28	35.8	35.4	41.98	41.41	25.74	20.58
fgenesh.VV78X200946.18_1	41.5826	1.06018	49.1837	1.38873	49.9748	0.968763	57.4047	4.47372	39.88	41.33	43.53	46.79	49.16	51.6	51.44	48.15	50.33	65.94	55.47	50.81	40.42	39.48	44.53	38.88	44.43	42.11	47.72	45.57	50.19	48.24	50.48	52.55	50.72	51.97	47.91	48.36	53.9	48.35	67.85	63.6	53.81	57.19	50.64	50.93
fgenesh.VV78X181608.3_1	0.0227355	0.0227355	0.0138267	0.0138267	7.15668e-05	4.61675e-05	4.47118e-06	4.47118e-06	0	0	0.07	0.04	0	0	0	0	0	0	0	0	0	0	0	0	0	0.18	0	0.1	0	0	0	0	0	0	0	0	0	0	0	0	0	0	0	0
glimmer.VV78X248082.3_1	10.5647	1.55982	12.01	0.926102	10.9616	0.773788	13.7736	0.864116	9.43	8.62	13.65	13.86	11.01	11.16	11.52	9.43	11.93	13.75	15.28	12.29	11.77	7.66	8.49	8.71	15.18	11.24	14.13	13.5	10.84	11.16	9.8	12.31	11.55	11.5	8.42	10.33	16.82	9.21	13.6	13.94	14.52	16.07	11.03	13.22
fgenesh.VV78X200946.18_2	23.2328	0.7976	23.5173	1.69738	15.3429	1.2091	15.1371	0.357714	22.58	22.3	24.82	26.17	24.03	20.36	12.93	16.59	16.52	15.7	14.47	15.24	23.14	22.16	22.09	22.46	27.06	21.28	30.46	20.46	24.55	23.56	21.74	19.18	14.5	11.77	16.62	16.56	18.29	15.53	16.46	14.77	14.49	14.46	14.61	15.71
fgenesh.VV78X181608.3_2	0	0	0	0	0	0	0	0	0	0	0	0	0	0	0	0	0	0	0	0	0	0	0	0	0	0	0	0	0	0	0	0	0	0	0	0	0	0	0	0	0	0	0	0
glimmer.VV78X075436.3_1	0	0	0	0	0.00352723	0.00352723	0.00182243	0.00182243	0	0	0	0	0	0	0	0	0.01	0.01	0	0	0	0	0	0	0	0	0	0	0	0	0	0	0	0	0	0	0.03	0	0.01	0	0	0	0	0
twinscan.VV78X193774.4_4	0.263864	0.0559168	0.179583	0.0204177	0.318551	0.159938	0.268493	0.0707693	0.36	0.27	0.17	0.21	0.19	0.14	0.59	0.03	0.34	0.4	0.16	0.24	0.12	0.54	0.54	0.06	0	0.43	0.06	0.4	0	0.36	0.1	0.17	0.47	0.67	0	0.06	0.51	0.24	0.51	0.27	0.32	0	0.32	0.18
fgenesh.VV78X134383.5_3	2.08355	0.0540861	2.20672	0.162794	3.01195	0.178502	2.5939	0.301282	1.98	2.11	2.16	2.4	2.34	1.88	2.73	3.34	2.97	2.02	2.72	3.04	2.06	1.92	2.29	1.96	1.58	3.09	2.65	2.07	1.91	2.71	1.97	1.81	2.29	3.04	3.2	3.46	3	2.96	1.26	2.95	2.79	2.65	3.15	2.96
glimmer.VV78X191591.15_1	0	0	0	0	0	0	0	0	0	0	0	0	0	0	0	0	0	0	0	0	0	0	0	0	0	0	0	0	0	0	0	0	0	0	0	0	0	0	0	0	0	0	0	0
fgenesh.VV78X034815.5_1	42.5034	1.6421	42.3665	3.08674	39.1326	1.76272	41.5524	1.01554	39.48	42.9	45.13	37.52	41.48	48.1	37.31	37.43	42.66	40.73	43.57	40.35	43.12	36.75	43.3	42.6	41.92	50.19	38.69	35.96	40.86	42.02	48.24	47.98	35.88	38.37	36.2	38.52	42.49	42.75	41.49	39.8	42.45	44.73	39.42	41.04
glimmer.VV78X052796.3_1	3.25368	0.116991	4.98104	0.851433	1.47061	0.242874	1.00787	0.101224	3.12	3.49	3.15	4.88	3.56	6.5	1.96	1.23	1.23	0.99	1.19	0.84	2.49	3.6	3.62	3.39	4.38	1.21	5.04	4.68	3.45	3.65	6.42	6.57	2.3	1.7	1.13	1.32	0.86	1.43	1.16	0.79	1.05	1.33	1.32	0.49
fgenesh.VV78X246512.8_1	18.646	0.87951	20.1461	3.31891	23.0914	2.18961	27.5358	2.19407	16.95	19.08	19.91	14.94	19.18	26.32	18.79	25.97	24.51	23.19	29.15	30.26	15.19	18.28	18.27	19.7	22.33	16.08	14.04	16.13	20.24	18.25	28.16	24.75	18.71	18.85	26.86	25.18	24.79	24.36	23.1	23.31	27.77	30.59	30.79	29.87
glimmer.VV78X163094.2_2	0	0	0	0	0	0	0	0	0	0	0	0	0	0	0	0	0	0	0	0	0	0	0	0	0	0	0	0	0	0	0	0	0	0	0	0	0	0	0	0	0	0	0	0
glimmer.VV78X156255.4_1	1.79209	0.209939	2.08975	0.317663	1.79733	0.164138	2.15909	0.283962	2.21	1.55	1.62	1.74	2.72	1.8	2.1	1.77	1.53	2.29	2.57	1.61	2.1	2.29	1.5	1.58	2.05	0.94	1.82	1.65	2.77	2.68	1.85	1.76	1.93	2.22	1.72	1.81	1.49	1.55	2.36	2.21	2.43	2.72	1.61	1.62
glimmer.VV78X111272.17_13	25.0792	0.0531615	20.6132	0.763898	20.0173	2.02554	18.592	1.66063	25.15	25.11	24.98	19.15	20.97	21.72	16.97	19.23	23.85	17.18	16.7	21.9	25.68	24.76	25.71	24.64	24.88	25.14	19.74	18.37	21.31	20.67	21.6	21.82	17.23	16.78	19.42	19.06	19.2	26.44	18.57	15.48	17.24	16.13	17.64	25.05
sim4.VV78X156622.14_4	9.78277	0.190558	7.66406	0.127292	14.48	1.08903	15.6099	0.659535	9.78	9.46	10.12	7.6	7.48	7.91	12.76	14.18	16.5	16.92	15.07	14.84	8.92	10.42	9.77	9.22	10.73	9.14	8.3	6.66	7.47	7.5	7.91	7.91	13.56	12.18	16.2	12.39	20.71	14.16	18.33	15.19	15.06	15.07	14.52	15.08
twinscan.VV78X006360.19_1	0.519366	0.519366	0	0	2.36918	1.22898	0	0	0	1.56	0	0	0	0	0	2.99	4.12	0	0	0	0	0	3.59	0	0	0	0	0	0	0	0	0	0	0	0	5.63	11.52	0	0	0	0	0	0	0
glimmer.VV78X189834.3_4	0.114874	0.0230576	0.0902019	0.028868	0.0370952	0.0105295	0.0704571	0.0200379	0.15	0.11	0.07	0.09	0.04	0.14	0.03	0.06	0.02	0.06	0.04	0.11	0.11	0.19	0.1	0.13	0.04	0.13	0.13	0.04	0.03	0.05	0.2	0.09	0.05	0.02	0.03	0.08	0.04	0.02	0.01	0.11	0.05	0.03	0.26	0
fgenesh.VV78X252701.8_1	0.0730676	0.0426818	0.0536561	0.0186344	0.0418053	0.0286303	0.0917425	0.0261827	0	0.07	0.15	0.09	0.04	0.03	0	0.03	0.1	0.07	0.14	0.06	0	0	0	0.13	0.16	0.13	0.16	0	0.09	0	0.07	0	0	0	0.06	0	0.09	0.1	0.12	0	0.23	0.05	0	0.11
glimmer.VV78X138929.8_2	5.8785	0.408902	5.90919	1.22712	4.02154	0.59017	5.28579	1.41557	5.45	6.7	5.49	6.72	3.5	7.51	4.08	5.01	2.97	3.77	3.98	8.11	5.27	5.57	5.8	7.39	5.89	4.86	6.59	6.9	4.41	2.69	7.57	7.45	3.62	4.43	4.87	5.14	3.91	2.44	3.92	3.59	3.27	4.71	8.16	8.08
twinscan.VV78X022237.5_1	0	0	0	0	0	0	0	0	0	0	0	0	0	0	0	0	0	0	0	0	0	0	0	0	0	0	0	0	0	0	0	0	0	0	0	0	0	0	0	0	0	0	0	0
glimmer.VV78X156255.4_3	0.280921	0.0154216	0.512	0.137814	0.49874	0.286416	0.715112	0.140687	0.3	0.25	0.29	0.31	0.77	0.45	0.07	1.04	0.38	0.48	0.97	0.7	0.18	0.39	0.16	0.32	0.32	0.25	0.43	0.15	0.94	0.62	0.37	0.52	0.17	0	1.29	0.83	0.56	0.28	0.51	0.45	1.28	0.64	0.73	0.67
glimmer.VV78X197321.4_4	14.8566	0.636868	18.8615	0.522443	22.1417	0.767354	25.6834	1.30697	14.3	16.13	14.15	19.24	19.52	17.83	22.74	23.07	20.62	28.1	25.35	23.61	13.91	14.58	15.54	16.57	14.54	13.52	20.37	17.74	19.14	19.85	16.63	18.85	25.08	21.03	25.73	20.7	24.59	18.41	27.54	28.78	21.51	29.34	22.5	24.43
fgenesh.VV78X019357.6_2	47.4208	5.03789	43.8691	2.72948	31.8353	1.96678	33.6543	1.5422	56.4	46.9	38.97	38.45	46	47.15	32.91	28.02	34.57	32.07	36.74	32.16	55.82	56.83	46.23	47.41	36.41	43.01	37.13	40.21	45.54	46.41	46.51	47.7	32.86	32.95	26.75	29.14	33.51	35.16	32.37	31.7	35.52	38.01	33.18	31.4
fgenesh.VV78X265923.8_2	6.55316e-05	3.48572e-05	0.00518049	0.00263513	0.000286056	0.000100399	0.00136229	0.00119283	0	0	0	0.01	0.01	0	0	0	0	0	0	0	0	0	0	0	0	0	0.01	0	0	0.01	0	0	0	0	0	0	0	0	0.01	0	0	0	0	0
fgenesh.VV78X167561.12_1	10.3648	1.56932	10.9256	1.05832	8.13551	1.42078	14.15	0.448128	8.62	8.98	13.5	10.53	9.33	12.93	10.43	5.54	8.44	13.74	15.05	13.66	7.82	9.23	7.78	9.89	14.38	12.11	10.54	10.5	9.25	9.4	12.26	13.49	12.22	9.12	5.79	5.31	10.07	7.54	12.31	15.49	14.15	15.97	12.3	14.67
glimmer.VV78X120734.3_1	31.5096	3.4955	21.8913	1.80738	43.2398	5.49293	36.7539	3.56328	25.21	37.28	32.04	18.95	21.54	25.18	32.29	49.44	47.99	39.77	40.83	29.65	24.1	26.04	36.42	37.94	36.46	25.07	20.84	16.45	18.79	23.97	21.38	28.41	32.42	32.19	50.71	48.32	62.97	39.66	46.21	31.88	45.95	35.52	29.75	29.58
twinscan.VV78X182162.9_1	3.4568	1.01569	4.57713	0.972744	3.95801	0.336467	5.51487	1.41009	4.64	4.29	1.44	2.78	6.11	4.84	4.23	4.36	3.29	2.7	6.73	7.11	4.89	4.45	5.03	3.73	0.01	3.68	0.17	6.23	5.65	6.52	5.34	4.42	5.27	3.46	4.08	4.61	0	5.12	0	6.02	6.69	6.77	8.25	6.27
twinscan.VV78X095545.27_1	0.159165	0.0910911	0.0324339	0.0172485	0.0933897	0.0341634	0.120495	0.0446603	0.09	0.05	0.34	0	0.03	0.06	0.07	0.05	0.16	0.14	0.04	0.19	0.1	0.07	0	0.09	0.44	0.19	0	0	0.07	0	0.12	0.02	0.08	0.06	0.09	0.01	0.19	0.14	0.1	0.17	0.07	0	0.11	0.25
glimmer.VV78X062948.7_10	0	0	0	0	0	0	0	0	0	0	0	0	0	0	0	0	0	0	0	0	0	0	0	0	0	0	0	0	0	0	0	0	0	0	0	0	0	0	0	0	0	0	0	0
fgenesh.VV78X192949.20_2	0	0	0	0	0	0	0	0	0	0	0	0	0	0	0	0	0	0	0	0	0	0	0	0	0	0	0	0	0	0	0	0	0	0	0	0	0	0	0	0	0	0	0	0
fgenesh.VV78X120026.7_1	0	0	0	0	0	0	0	0	0	0	0	0	0	0	0	0	0	0	0	0	0	0	0	0	0	0	0	0	0	0	0	0	0	0	0	0	0	0	0	0	0	0	0	0
fgenesh.VV78X067425.3_1	0.0306716	0.0124563	0.0470761	0.0232332	0.0572398	0.0161303	0.0777703	0.0301433	0.04	0.05	0.01	0.08	0.05	0	0.08	0.06	0.03	0.13	0.07	0.03	0	0.07	0.06	0.04	0.01	0	0.09	0.08	0	0.1	0	0.01	0.08	0.09	0.12	0.01	0.01	0.04	0.13	0.13	0.05	0.1	0.06	0
glimmer.VV78X014197.7_1	1.09288	0.244165	0.231677	0.0959183	0.616989	0.312067	0.705774	0.618182	1.26	1.4	0.61	0.2	0.41	0.08	0.3	1.24	0.31	0.04	1.94	0.13	0.65	1.72	2.34	0.69	0.33	1.05	0.21	0.19	0.7	0.16	0.09	0.08	0.2	0.38	1.52	0.99	0	0.47	0	0.1	2.31	1.56	0	0.23
twinscan.VV78X187734.21_1	12.0374	1.50482	14.7964	4.65341	12.7505	2.6972	21.3015	8.02035	13.62	9.03	13.47	24.09	9.74	10.56	16.84	7.66	13.75	37.34	13.39	13.18	14.41	13.02	8.84	9.17	14.09	12.48	27.47	19.6	8.11	11.18	11.28	9.94	18.2	15.84	9.26	6.24	18.64	11.03	43.98	29.21	12.39	14.42	13.43	12.99
sim4.VV78X098923.2_1	23.2478	1.58999	21.939	1.62274	12.7474	0.749202	14.1907	1.25313	24.67	20.07	25	21.45	19.4	24.96	12.93	11.37	13.94	15.95	14.86	11.76	22.79	26.09	18.03	21.64	25.65	23.97	23.25	19.06	18.67	20.05	25.55	24.46	13.22	12.72	10.95	11.73	17.43	12	16.74	14.98	11.98	17.85	11.17	12.21
glimmer.VV78X249904.9_2	11.3289	5.26325	18.0948	5.41168	13.2934	1.53239	19.4334	4.2251	3.44	9.24	21.31	27.93	17.1	9.26	12.44	11.17	16.27	27.88	15.3	15.12	4.62	2.55	9.57	8.98	29.87	7.81	42.98	7.93	15.67	18.36	5.82	12.18	13.04	11.99	11.85	10.57	32.66	7.14	43.83	8.34	14.96	15.65	17.67	13.24
sim4.VV78X097027.10_2	62.8422	2.87586	47.8186	1.3162	105.871	15.5027	94.882	14.4236	57.16	66.45	64.92	47.31	45.83	50.31	78.62	106.69	132.3	122.31	88.9	73.43	53.64	59.81	68.35	64.99	70.1	56.74	50.63	42.9	46.75	45.02	51.94	48.92	80.82	77	113.11	101	150.9	121.95	137.9	103.21	98.22	79.22	81.32	67.61
glimmer.VV78X076828.4_1	0.0456899	0.0243246	0	0	0.0620028	0.0403219	0.0157899	0.0157899	0.08	0.05	0	0	0	0	0.14	0	0.05	0	0	0.05	0	0.15	0	0.1	0	0	0	0	0	0	0	0	0.11	0.16	0	0	0	0.08	0	0	0	0	0.11	0
fgenesh.VV78X112024.9_2	0	0	0	0	0	0	0	0	0	0	0	0	0	0	0	0	0	0	0	0	0	0	0	0	0	0	0	0	0	0	0	0	0	0	0	0	0	0	0	0	0	0	0	0
twinscan.VV78X241622.5_2	12.4398	1.18896	13.6775	1.23478	18.9475	1.23108	20.4758	3.39909	14.35	12.71	10.26	14.21	11.32	15.5	20.96	16.71	19.17	26.76	19.58	15.09	13.86	14.72	12.37	12.97	10.82	9.37	15.11	13.01	11.06	11.55	12.43	18.11	22.37	19.93	16.97	16.48	21.62	17.81	27.99	25.25	19.87	19.29	14.37	15.62
fgenesh.VV78X276303.4_1	32.0032	1.86349	30.4534	1.9172	32.9434	1.35595	31.3363	1.49862	28.79	35.24	31.98	34.25	29	28.1	30.23	34.23	34.37	34.3	30.25	29.46	26.28	30.67	29.14	39.92	33.31	29.89	30.34	39.45	29.02	28.99	26.08	29.82	30.21	30.25	34.93	33.61	40.67	30.86	28.74	41.11	32.7	27.71	30.07	29.01
glimmer.VV78X264037.7_1	0.257535	0.128377	0.062852	0.0154946	0.0436023	0.0436023	0.0447981	0.0235787	0.47	0.28	0.03	0.05	0.09	0.05	0	0.13	0	0.05	0.08	0	0.12	0.73	0.37	0.2	0.04	0	0.08	0	0.14	0.06	0	0.09	0	0	0.28	0	0	0	0.1	0	0.08	0.08	0	0
fgenesh.VV78X206180.10_1	17.3793	1.58545	20.21	2.08808	17.8349	3.40425	29.0441	0.0768242	14.47	17.74	19.93	20.59	16.42	23.62	23.98	12.23	17.3	29.07	29.17	28.9	14.88	14.16	17.16	18.18	19.01	21.37	21.08	19.93	16.42	16.42	23.35	23.86	23.28	24.49	11.22	13.11	16.24	17.88	32.19	25.24	30.96	27.3	27.73	29.77
glimmer.VV78X087128.4_2	0.983002	0.117823	0.861703	0.280634	3.0287	0.158564	2.68192	0.199687	0.79	0.97	1.19	1.23	1.05	0.31	2.71	3.15	3.22	2.45	3.08	2.52	0.5	1	0.81	1.09	1.3	1.02	1.29	1.15	1.34	0.79	0.17	0.43	2.96	2.54	2.6	3.64	3.49	3.08	2.89	1.91	3.94	2.19	2.04	2.87
twinscan.VV78X093338.14_3	0	0	0	0	0	0	0	0	0	0	0	0	0	0	0	0	0	0	0	0	0	0	0	0	0	0	0	0	0	0	0	0	0	0	0	0	0	0	0	0	0	0	0	0
twinscan.VV78X143218.17_1	14.734	1.13919	15.5823	0.741959	20.087	0.333147	19.9561	2.30465	12.69	14.89	16.62	16.92	15.48	14.35	19.59	19.96	20.72	24.36	18.94	16.57	14.45	11.36	13.94	15.63	17.29	15.57	19.13	13.97	15.24	15.69	14.38	14.33	20.86	18.65	19.12	20.7	24.33	18.71	28.98	18.69	20.35	17.49	19.47	14.43
fgenesh.VV78X114768.22_1	2.67466	0.182108	4.1239	0.451865	3.99363	0.532005	5.88143	0.403664	2.66	2.37	3	3.32	4.17	4.88	4.92	3.08	3.98	5.78	6.63	5.24	2.64	2.67	2.4	2.34	2.59	3.64	3.01	3.73	4.69	3.71	4.87	4.9	4.05	5.56	2.94	3.21	4.66	3.6	5.73	5.83	6.74	6.51	4.99	5.43
fgenesh.VV78X129158.43_2	0.757554	0.374607	4.02914	0.558872	6.70035	0.350526	7.6957	0.83832	0.36	1.51	0.4	5.14	3.55	3.4	7.39	6.24	6.47	8.8	8.23	6.05	0.84	0	0.2	2.51	0.66	0	5.77	4.31	4.46	2.74	2.71	3.98	4.52	9.49	8.55	4.2	6.31	6.56	7.79	10.05	8.92	7.52	8.01	4.61
glimmer.VV78X094412.8_2	15.5821	2.84443	17.7926	2.27407	34.132	1.93494	30.3059	3.07338	10.77	15.37	20.61	14.77	22.25	16.36	30.77	34.14	37.48	34.32	32.33	24.27	7.56	13.18	15.47	15.28	21.18	19.72	18.31	10.06	23.44	21.19	15.64	16.97	31.91	29.94	34.08	34.2	37.43	37.5	37.22	30.77	28.83	35.96	27.23	22.08
fgenesh.VV78X082502.9_1	0	0	0	0	0	0	0	0	0	0	0	0	0	0	0	0	0	0	0	0	0	0	0	0	0	0	0	0	0	0	0	0	0	0	0	0	0	0	0	0	0	0	0	0
glimmer.VV78X012384.3_1	0	0	0	0	0	0	0	0	0	0	0	0	0	0	0	0	0	0	0	0	0	0	0	0	0	0	0	0	0	0	0	0	0	0	0	0	0	0	0	0	0	0	0	0
glimmer.VV78X087128.4_4	0	0	0	0	0.0168071	0.0168071	0.0234217	0.0234217	0	0	0	0	0	0	0.05	0	0	0.07	0	0	0	0	0	0	0	0	0	0	0	0	0	0	0	0.09	0	0	0	0	0.13	0	0	0	0	0
sim4.VV78X243155.3_1	19.0935	0.777343	17.9466	1.66228	15.3178	1.44282	13.6117	0.854499	17.72	19.15	20.41	20.47	18.56	14.81	17.71	15.52	12.73	15.04	12.08	13.72	20.21	15.84	20.1	18.43	19.09	22.49	24.55	15.05	18.34	18.74	17.15	12.82	21.24	15.13	15.81	15.25	17.19	10.24	15.2	14.84	11.55	12.63	13.03	14.23
fgenesh.VV78X140167.7_1	0	0	0	0	0	0	0	0	0	0	0	0	0	0	0	0	0	0	0	0	0	0	0	0	0	0	0	0	0	0	0	0	0	0	0	0	0	0	0	0	0	0	0	0
fgenesh.VV78X114768.22_3	0.199507	0.125805	0.243748	0.0502928	0.305535	0.161982	0.23724	0.0893076	0.02	0.44	0.14	0.22	0.34	0.17	0.04	0.6	0.29	0.2	0.41	0.1	0.05	0	0.16	0.66	0.17	0.08	0.24	0.19	0.34	0.33	0.12	0.21	0.04	0.03	0.11	1.02	0.33	0.26	0.29	0.09	0.1	0.73	0.05	0.15
fgenesh.VV78X133260.12_1	2.54102	0.462653	2.15566	0.342638	3.11456	0.679189	2.64423	0.296939	3.05	2.95	1.62	1.56	2.74	2.17	2.55	4.47	2.32	3.06	2.07	2.8	3.31	2.86	2.68	3.16	1.83	1.29	1.55	1.57	2.89	2.61	2.12	2.21	1.67	3.2	3.17	5.61	2.69	2.12	3.07	3.05	2.07	2.07	2.96	2.68
glimmer.VV78X193740.6_1	0	0	0.0237819	0.0237819	0.000277806	0.000277806	0	0	0	0	0	0.07	0	0	0	0	0	0	0	0	0	0	0	0	0	0	0.13	0	0	0	0	0	0	0	0	0	0	0	0	0	0	0	0	0
fgenesh.VV78X130361.9_4	0.343173	0.107537	0.295624	0.0957638	0.226252	0.0575747	0.121645	0.0336654	0.43	0.13	0.47	0.48	0.24	0.16	0.34	0.16	0.18	0.06	0.14	0.17	0.71	0.21	0	0.23	0.33	0.7	0.66	0.24	0.37	0.14	0.23	0.1	0.27	0.39	0	0.3	0.2	0.17	0	0.13	0.09	0.19	0.14	0.2
fgenesh.VV78X140167.7_2	0	0	0	0	0	0	0	0	0	0	0	0	0	0	0	0	0	0	0	0	0	0	0	0	0	0	0	0	0	0	0	0	0	0	0	0	0	0	0	0	0	0	0	0
glimmer.VV78X092673.12_4	20.1568	1.79732	26.3176	1.50011	22.5361	0.531118	28.8697	2.94763	16.57	21.72	22.18	25.98	23.9	29.07	23.27	21.5	22.84	23.85	28.71	34.05	16.04	16.97	21.67	21.75	22.26	22.06	22.12	31.12	24.72	23.18	25.6	32.01	23.77	22.9	21.97	21.09	23.82	22.29	21.98	26.13	29.5	27.89	40.3	29.44
fgenesh.VV78X201201.8_1	23.7845	0.553609	22.2247	1.07496	39.6117	2.38245	37.7783	0.857986	24.47	24.2	22.69	20.37	22.21	24.09	35.06	40.67	43.1	37.94	36.22	39.17	26.45	22.97	23.01	25.11	24.63	19.63	22.16	17.99	22.21	22.21	26.55	22.01	37.96	32.93	41.23	40.18	51.03	38.69	38.47	37.3	42.85	29.33	40.38	38.29
glimmer.VV78X184545.6_1	6.92888	1.37206	7.46161	1.97905	6.39399	0.698108	6.43208	1.26846	9.1	7.29	4.39	3.52	9.11	9.76	7.21	6.97	5	4.05	8.37	6.87	8.02	9.92	7.22	7.35	1.27	9.32	0.62	7.38	9.36	8.88	9.31	10.13	7.6	6.92	7.53	6.47	1.47	6.97	0.74	8.1	8.36	8.39	7.41	6.48
glimmer.VV78X272410.6_1	0.484983	0.204076	0.553248	0.220347	2.50332	2.25636	1.36286	0.619072	0.87	0.4	0.18	0.99	0.34	0.33	0.11	7.01	0.39	1.53	2.34	0.22	0.41	1.22	0.57	0.27	0.29	0	1.2	0.71	0.28	0.38	0.27	0.38	0	0.19	6.52	7.45	0.01	0.6	2.26	0.64	2.65	2.02	0.51	0
fgenesh.VV78X155943.11_2	0.0157171	0.00957707	0.0315715	0.0215619	0.0481627	0.0398666	0.00789142	0.00789142	0	0.03	0.01	0.07	0.02	0	0.13	0.02	0	0	0.02	0	0	0	0	0.06	0.02	0	0.13	0	0.04	0.01	0	0	0.18	0.09	0	0.03	0	0	0	0	0	0.05	0	0
fgenesh.VV78X133260.12_2	1.43349e-05	1.43349e-05	0	0	0.00900601	0.00900601	0	0	0	0	0	0	0	0	0.03	0	0	0	0	0	0	0	0	0	0	0	0	0	0	0	0	0	0	0.05	0	0	0	0	0	0	0	0	0	0
sim4.VV78X190978.8_2	56.7289	7.39144	36.8221	1.838	22.9303	1.58986	16.3324	1.05832	71.34	51.36	47.49	35.22	40.49	34.76	20.28	25.78	22.73	15.79	18.38	14.83	73.55	69.68	51.16	51.51	46.99	48.28	38.42	30.97	44.49	36.95	34.52	34.96	19	21.22	23.8	27.53	24.86	21.55	17.93	13.17	16.04	20.8	14.58	15.01
fgenesh.VV78X159123.8_1	10.9539	0.447502	10.9474	0.320244	14.9656	1.19741	12.9294	0.268194	11.76	10.21	10.9	11.48	10.98	10.38	13.28	14.34	17.28	12.93	13.4	12.47	7.91	14.65	9.48	10.76	10.8	11.06	11.97	10.84	11.29	10.71	10.18	10.54	14	12.74	12.57	15.92	13.98	19.12	13.26	12.51	13.04	13.77	11.49	13.19
sim4.VV78X034523.16_15	1.94962	0.26187	1.96914	0.240223	2.54509	0.231724	3.24718	0.44494	2.47	1.65	1.72	2.14	1.49	2.27	2.1	2.88	2.65	3.81	2.37	3.56	2.18	2.69	3.15	0.51	2.19	0.99	2.82	1.24	1.51	1.48	2.18	2.34	1.64	2.44	2.73	3.02	2.54	2.72	3.67	3.98	2.53	2.2	4.23	3.07
twinscan.VV78X040680.13_2	4.13122	0.249077	4.38192	0.460214	3.63425	0.28319	4.56019	0.162875	3.81	3.96	4.62	4.41	3.57	5.17	4.16	3.55	3.19	4.37	4.43	4.88	3.88	3.76	3.96	3.96	4.5	4.82	4.56	4.2	3.47	3.66	5.37	4.99	4.43	3.97	3.85	3.28	3.91	2.79	4.73	3.93	4.16	4.7	5.43	4.48
fgenesh.VV78X159123.8_2	26.2455	1.3125	33.6723	5.51271	28.3861	3.15559	35.4223	3.83754	25.61	24.36	28.77	44.4	30.5	26.12	34.13	23.25	27.77	43.02	32.59	30.66	28.09	23.74	24.32	24.39	27.61	30.6	49.24	37.97	30.9	30.14	26.02	26.2	38.48	30.95	23.79	22.77	31.69	25.59	48.85	35.86	32.08	33.12	28.83	32.02
glimmer.VV78X141345.6_2	0	0	0	0	0	0	0	0	0	0	0	0	0	0	0	0	0	0	0	0	0	0	0	0	0	0	0	0	0	0	0	0	0	0	0	0	0	0	0	0	0	0	0	0
glimmer.VV78X182322.6_1	0.982749	0.206006	1.04537	0.633986	1.53629	0.566352	1.70682	0.609245	1.05	1.3	0.6	2.19	0.95	0	0.74	2.63	1.24	0.96	2.91	1.25	0	1.84	0	2.3	0.97	0	2.29	2.05	1.61	0.36	0	0	1.75	0	2.52	2.73	0.58	1.61	0.42	1.61	2.52	3.33	0	2.17
glimmer.VV78X092673.12_7	27.5541	2.30906	27.9726	3.79766	34.8134	1.92121	43.6197	1.68269	22.95	29.58	30.13	35.46	25.31	23.14	36.12	37.29	31.03	46.36	43.95	40.56	24.31	21.92	23.94	33.91	30.85	29	37.95	32.16	23.04	27.31	21.51	24.53	27.86	42.17	38.58	36.15	25.51	34.1	50.18	41.67	45.28	42.56	35.72	44.13
glimmer.VV78X035603.7_1	0	0	0	0	0	0	0	0	0	0	0	0	0	0	0	0	0	0	0	0	0	0	0	0	0	0	0	0	0	0	0	0	0	0	0	0	0	0	0	0	0	0	0	0
glimmer.VV78X178193.7_1	0.628444	0.0896936	0.870524	0.110337	0.389393	0.122091	0.478357	0.234783	0.47	0.78	0.63	0.73	1.09	0.79	0.25	0.63	0.29	0.39	0.92	0.12	0.31	0.59	0.66	0.88	0.54	0.77	0.79	0.66	1.34	0.87	0.49	1.04	0.29	0.21	0.49	0.76	0.63	0.1	0.59	0.14	0.58	1.28	0	0.22
glimmer.VV78X044507.8_1	31.8635	1.78495	31.2308	1.36368	30.9264	1.14236	31.3083	2.27901	33.75	28.3	33.54	33.95	30.09	29.65	33.08	30.5	29.2	34.97	31.82	27.13	32.52	34.68	28.37	28.23	32.41	35.34	36.57	30.47	29.06	31	29.67	29.64	34.02	32.4	31.04	30.02	32.86	27.16	36.18	33.49	29.09	34.66	27.73	26.68
twinscan.VV78X103882.7_1	0	0	0	0	0	0	0	0	0	0	0	0	0	0	0	0	0	0	0	0	0	0	0	0	0	0	0	0	0	0	0	0	0	0	0	0	0	0	0	0	0	0	0	0
fgenesh.VV78X192170.20_3	0	0	0	0	0	0	0	0	0	0	0	0	0	0	0	0	0	0	0	0	0	0	0	0	0	0	0	0	0	0	0	0	0	0	0	0	0	0	0	0	0	0	0	0
glimmer.VV78X035603.7_2	9.3938	0.299529	13.462	1.00939	3.41529	0.418964	3.0454	0.207378	8.88	9.92	9.38	14.93	13.93	11.53	4.14	2.68	3.43	3.27	2.63	3.23	9.24	8.61	9.1	10.55	10.39	7.79	16.67	12.61	14.74	13.21	11.8	11.3	4.1	4.16	2.64	2.73	4.23	2.98	4.29	2.02	2.51	2.76	2.48	3.79
sim4.VV78X042695.5_1	0.839552	0.839552	3.73126	2.06716	0.0564899	0.0516862	3.92388	0.296777	0	0	2.52	7.62	0.56	3.01	0	0.16	0.01	3.93	3.41	4.43	0	0	0	0	4.12	0	9.04	5.72	0	1.06	2.88	3.13	0	0	0.34	0	0.03	0	3.76	4.14	4.08	2.71	0	7.71
glimmer.VV78X053495.7_3	1.9465	0.319222	1.96411	0.223044	5.35889	0.457642	4.78865	0.657181	1.95	2.5	1.39	1.88	1.63	2.39	6.27	4.98	4.83	5.88	4.88	3.61	1.4	2.37	2.75	2.3	1.23	1.64	2.01	1.7	1.5	1.74	3.03	1.84	6.46	6.13	5.47	4.54	6.99	3.63	6.09	5.62	4.57	5.21	3.48	3.7
fgenesh.VV78X069975.8_2	8.35422	0.33339	8.93071	0.326913	7.18094	0.476539	6.29554	0.458418	8.12	9.01	7.93	8.66	9.58	8.55	8.13	6.75	6.66	5.44	7	6.45	9.11	7.37	9.03	9	7.97	7.87	8.68	8.63	9.22	9.9	9.24	7.97	8.98	7.51	6.86	6.66	6.43	6.79	5.02	5.94	6.32	7.71	7.08	5.98
glimmer.VV78X020650.12_6	32.9661	3.53912	44.2472	3.30627	48.4936	1.8149	57.5009	2.2977	25.97	37.38	35.55	40.01	41.96	50.76	51.96	45.84	47.68	54.11	61.88	56.52	24.92	26.75	33.64	40.25	29.74	44.72	34.48	47.38	38.75	44.8	46.78	54.14	52.8	51.35	57.15	35.81	59.41	41.15	47.34	62.4	62.23	61.51	48.85	62.18
fgenesh.VV78X072437.30_1	0	0	0	0	0	0	0	0	0	0	0	0	0	0	0	0	0	0	0	0	0	0	0	0	0	0	0	0	0	0	0	0	0	0	0	0	0	0	0	0	0	0	0	0
fgenesh.VV78X192170.20_4	0	0	0.019376	0.00999591	0.0123851	0.0123851	0	0	0	0	0	0.03	0.02	0	0	0	0.04	0	0	0	0	0	0	0	0	0	0.06	0	0	0.05	0	0	0	0	0	0	0.1	0	0	0	0	0	0	0
fgenesh.VV78X242842.4_3	11.9462	0.100232	16.5215	2.12069	21.1101	0.782186	22.4971	1.58249	11.95	12.12	11.77	13.81	15.06	20.7	21.67	19.57	22.1	20.21	25.53	21.75	9.94	13.46	12.88	11.54	12.22	11.06	13.53	14.18	11.05	18.6	24.01	17.89	15.21	26.4	16.84	21.98	16.92	24.98	17.14	23.97	19.21	32.1	26.12	18.52
fgenesh.VV78X140419.6_2	0	0	0	0	0.116011	0.059958	0.0869583	0.0869583	0	0	0	0	0	0	0	0.15	0.2	0	0.26	0	0	0	0	0	0	0	0	0	0	0	0	0	0	0	0	0.28	0.56	0	0	0	0.26	0.26	0	0
fgenesh.VV78X099089.2_1	0.068294	0.0618606	0.157293	0.10143	0.193481	0.135259	0.172035	0.0922681	0	0.01	0.19	0.36	0.02	0.1	0.07	0.05	0.46	0.35	0.13	0.04	0	0.01	0.01	0.01	0.31	0.01	0.55	0.09	0	0.04	0.07	0.12	0	0.12	0.03	0.06	0.91	0.21	0.44	0.24	0.18	0.08	0.09	0
glimmer.VV78X035603.7_4	2.2362	0.315198	1.99391	0.0670235	2.97751	0.122725	2.97525	0.178651	2.3	2.75	1.66	2	1.87	2.1	2.89	3.22	2.82	3.26	3.02	2.65	2.14	2.43	3.06	2.5	1.47	1.96	2.15	1.81	1.9	1.85	2.18	2.04	3.2	2.66	3.07	3.36	3.25	2.59	3.78	2.62	3.27	2.76	2.83	2.51
glimmer.VV78X012106.4_1	0	0	0	0	0	0	0	0	0	0	0	0	0	0	0	0	0	0	0	0	0	0	0	0	0	0	0	0	0	0	0	0	0	0	0	0	0	0	0	0	0	0	0	0
fgenesh.VV78X081163.12_3	1.43457	0.241458	1.68303	0.151973	1.73546	0.364175	2.99521	0.413187	1.37	1.88	1.05	1.5	1.98	1.57	1.33	2.46	1.41	3.82	2.59	2.57	1.35	1.39	1.38	2.26	1.55	0.26	1.52	1.47	1.99	1.98	1.46	1.66	2.41	0.54	3.17	1.83	1	1.64	3.03	4.8	2.6	2.57	2.99	2.27
fgenesh.VV78X072437.30_2	29.1079	2.50658	17.5616	2.27223	5.35797	0.142301	6.14603	0.956719	31.46	31.76	24.1	14.96	15.64	22.09	5.56	5.08	5.43	5.74	7.97	4.73	33.15	30.19	32.76	31	25.89	21.28	14.38	15.73	16.33	15.03	23.03	21.29	6.29	5.03	5.53	4.69	5.48	5.4	6.82	4.42	8.61	7.3	4.61	4.81
fgenesh.VV78X141592.5_1	0.243035	0.0206804	2.31382	1.7312	0.37548	0.0672325	0.844406	0.272403	0.2	0.26	0.27	0.96	5.75	0.24	0.51	0.32	0.3	1.36	0.44	0.73	0.2	0.2	0.37	0.17	0.32	0.2	1.33	0.46	10.97	1.14	0.24	0.23	0.25	0.7	0.51	0.15	0.76	0.05	2.03	0.55	0.59	0.28	0.43	0.96
fgenesh.VV78X233573.5_1	11.8731	1.1855	11.0035	0.450347	13.39	0.184342	14.0712	0.251771	10.22	11.23	14.17	10.82	10.33	11.86	13.03	13.49	13.65	14.48	13.61	14.12	10.49	10.01	10.18	12.05	14.89	13.03	11.29	10.18	10.23	10.43	11.47	12.19	12.85	13.17	13.3	13.65	15.86	12.42	15.26	13.53	13.76	13.46	15.09	13.4
fgenesh.VV78X081163.12_4	5.57475	0.259723	4.42003	0.427333	0.728334	0.362093	1.21596	0.225744	6.03	5.57	5.13	4.65	3.59	5.02	0.1	1.35	0.74	1.18	1.62	0.84	5.75	6.23	4.58	6.33	4.87	5.54	6.34	2.41	3.58	3.6	4.42	5.53	0.05	0.14	1.5	1.22	0.13	1.07	1.46	0.84	1.29	1.97	0.39	1.18
fgenesh.VV78X140419.6_3	0	0	0	0	0	0	0	0	0	0	0	0	0	0	0	0	0	0	0	0	0	0	0	0	0	0	0	0	0	0	0	0	0	0	0	0	0	0	0	0	0	0	0	0
fgenesh.VV78X011041.4_1	30.9404	3.76868	23.7856	1.85162	26.2155	2.92015	21.888	2.53293	27.64	26.72	38.46	27.49	22.08	21.79	29.21	29.06	20.38	26.25	17.48	21.93	27.71	27.6	24.67	28.29	46.29	26.12	26.83	28.35	23.23	21.06	22.19	21.45	27.28	30.62	27.08	30.82	22.53	19.17	28	24.12	18.09	16.85	22.19	21.74
sim4.VV78X127307.9_1	24.7422	2.61381	23.2529	2.58213	23.8804	1.7594	30.6827	6.08329	19.91	25.44	28.88	28.29	21.7	19.76	23.73	20.91	27	42.51	27.23	22.31	19.58	20.15	28.99	22.72	33.48	21.62	34.53	20.01	19.25	23.87	20.3	19.31	23.22	24.11	21.62	20.28	34.24	22.97	51.57	31.41	28.44	25.98	24.1	20.98
glimmer.VV78X046567.3_1	0	0	0	0	0	0	0	0	0	0	0	0	0	0	0	0	0	0	0	0	0	0	0	0	0	0	0	0	0	0	0	0	0	0	0	0	0	0	0	0	0	0	0	0
fgenesh.VV78X233573.5_2	0.261679	0.0677655	0.183745	0.0248821	0.219123	0.0370846	0.258604	0.11586	0.39	0.15	0.24	0.15	0.23	0.17	0.19	0.29	0.18	0.16	0.49	0.13	0.18	0.54	0.14	0.17	0.21	0.3	0.21	0.07	0.28	0.19	0.19	0.15	0.25	0.14	0.29	0.29	0.17	0.18	0.17	0.15	0.34	0.65	0.12	0.13
fgenesh.VV78X011041.4_2	43.6789	3.07534	33.0344	4.93297	69.0126	9.01081	59.6683	10.2387	42.27	49.57	39.2	29.1	27.17	42.84	62.42	57.79	86.83	78.74	43.68	56.58	42.54	42.07	35.33	60.49	27.06	58.33	29.74	28.26	27.05	27.27	54.32	33.1	56.09	67.05	48.91	65.66	82.42	89.29	105.46	46	48.9	38.27	59.07	54.74
fgenesh.VV78X068284.19_1	0	0	0	0	0	0	0	0	0	0	0	0	0	0	0	0	0	0	0	0	0	0	0	0	0	0	0	0	0	0	0	0	0	0	0	0	0	0	0	0	0	0	0	0
glimmer.VV78X095804.9_2	0	0	0	0	0	0	0	0	0	0	0	0	0	0	0	0	0	0	0	0	0	0	0	0	0	0	0	0	0	0	0	0	0	0	0	0	0	0	0	0	0	0	0	0
glimmer.VV78X177632.3_4	12.9438	0.513488	11.526	0.765727	22.8247	0.82869	20.4533	2.31154	12.82	13.89	12.12	13.05	10.89	10.63	24.47	22.18	21.83	24.97	17.33	19.07	13.6	12.24	14.09	13.73	12.01	12.29	10.89	15.92	11.41	10.44	10.28	10.93	24.92	24.14	23.07	21.38	23.23	21.04	20.23	30.77	17.97	16.66	19.63	18.65
glimmer.VV78X013988.14_1	0	0	0	0	0	0	0.0177246	0.0177246	0	0	0	0	0	0	0	0	0	0	0.05	0	0	0	0	0	0	0	0	0	0	0	0	0	0	0	0	0	0	0	0	0	0	0.11	0	0
fgenesh.VV78X141592.5_3	0.064765	0.00400906	0.053592	0.0182231	0.139106	0.0368577	0.108277	0.0418285	0.06	0.07	0.07	0.08	0.06	0.02	0.17	0.18	0.07	0.18	0.03	0.12	0.04	0.07	0	0.13	0.06	0.07	0.11	0.04	0.11	0.02	0	0.03	0.04	0.27	0.27	0.1	0.07	0.06	0.17	0.19	0.03	0.03	0.05	0.16
glimmer.VV78X188988.15_4	1.07857	0.0195254	1.02296	0.161778	0.454628	0.139409	0.457543	0.0959092	1.05	1.12	1.06	1.21	1.16	0.7	0.66	0.51	0.19	0.61	0.48	0.28	1.44	0.76	0.62	1.5	1.15	0.93	1.58	0.73	1.37	0.97	0.8	0.62	0.59	0.71	0.82	0.24	0.53	0	0.87	0.3	0.73	0.22	0.25	0.3
glimmer.VV78X172062.4_3	16.1957	4.18604	23.8848	3.25993	8.28294	1.78614	16.6954	3.01634	11.12	12.96	24.5	27.76	17.41	26.49	9.06	4.88	10.92	21.92	11.47	16.69	13.16	9.59	12.99	12.94	26	22.13	29.17	25.88	17.32	17.48	30.52	23.07	8.72	9.3	3.83	5.81	16.18	7.98	24.19	19.14	12.81	10.08	19.81	14.39
twinscan.VV78X249131.5_1	0	0	0	0	0	0	0	0	0	0	0	0	0	0	0	0	0	0	0	0	0	0	0	0	0	0	0	0	0	0	0	0	0	0	0	0	0	0	0	0	0	0	0	0
glimmer.VV78X148302.6_1	18.208	2.37101	17.0162	1.69609	7.84137	0.930268	9.31921	0.259442	15.35	16.36	22.91	20.41	15.26	15.38	7.65	6.33	9.54	9.83	8.97	9.16	16.7	14.33	18.37	14.82	24.81	19.92	25.56	13.57	16.05	14.56	13.55	16.93	8.87	6.76	6.85	5.87	11.71	8.33	11.91	7.28	8.76	9.19	8.41	9.71
fgenesh.VV78X141592.5_4	0.125342	0.0638746	0.0290245	0.0290245	0.10893	0.0252419	0	0	0.17	0	0.21	0	0	0.09	0.16	0.08	0.09	0	0	0	0.19	0.15	0	0	0.34	0	0	0	0	0	0.19	0	0.38	0	0	0.15	0	0.13	0	0	0	0	0	0
glimmer.VV78X188988.15_5	16.6891	1.55393	16.7289	0.956172	15.7856	1.14611	18.5302	2.50536	16.08	14.36	19.63	17.45	14.83	17.9	13.51	16.68	17.17	21.42	20.63	13.54	20.09	13.06	19.75	10.22	21.27	17.05	19.16	15.18	14.87	14.8	19	16.97	13.41	13.58	14.94	18.22	19.03	16.13	26.07	15.71	19.57	21.73	15.08	12.4
fgenesh.VV78X193112.6_1	5.00548	0.432911	4.54195	0.745908	5.54689	0.222108	5.23281	0.508416	4.79	4.39	5.84	5.87	3.29	4.46	5.98	5.4	5.25	4.52	6.22	4.97	3.9	5.45	4.23	4.51	5.28	6.73	6.33	5.26	2.93	3.62	4.8	4.17	5.41	6.4	5.29	5.5	6.55	4.54	4.46	4.58	6.23	6.21	5.1	4.87
fgenesh.VV78X081526.43_2	7.19124	0.534745	7.72624	1.32078	5.72022	1.38402	5.41498	0.396816	6.8	6.53	8.25	9.93	5.36	7.88	8.41	3.82	4.92	6.13	4.76	5.35	5.13	8.05	5.71	7.15	8.12	8.46	11.56	7.76	5.67	5.1	6.67	8.91	7.68	8.95	4.34	3.37	7.62	3.42	7.03	5.03	5.18	4.33	5.44	5.29
glimmer.VV78X060750.14_1	0.0786309	0.0486492	0.286415	0.0277092	0.352024	0.0680728	0.422161	0.0779345	0	0.17	0.07	0.3	0.33	0.23	0.33	0.25	0.48	0.49	0.27	0.51	0	0	0.1	0.22	0.11	0	0.39	0.18	0.45	0.22	0.36	0.12	0.1	0.5	0.22	0.27	0.56	0.43	0.88	0	0.23	0.3	0.48	0.54
glimmer.VV78X013988.14_3	28.6633	1.31643	22.4361	1.62064	5.47204	0.477604	6.39802	0.571017	28.81	30.87	26.31	19.91	21.94	25.46	5.01	4.98	6.43	6.41	7.38	5.4	32.48	26.05	30.11	31.45	26.42	26.15	17.01	23.77	23.9	20.2	23.68	26.97	5.77	4.46	4.22	5.64	6.91	6.16	7.05	5.62	7.07	7.71	5.5	5.33
fgenesh.VV78X081526.43_3	0.472794	0.0334435	1.26568	0.77891	2.37204	1.10084	1.42405	0.457559	0.52	0.41	0.48	0.64	2.81	0.35	4.57	1.42	1.12	0.57	1.55	2.14	0.95	0.21	0.44	0.39	0.37	0.67	0.38	0.97	2.55	3.05	0.48	0.24	0.32	7.67	2.49	0.48	1.87	0.71	0.89	0.19	3.05	0	1.53	2.59
twinscan.VV78X168312.4_4	0.258372	0.0246648	0.311083	0.108974	0.202951	0.0647611	0.201648	0.0466799	0.22	0.25	0.3	0.41	0.09	0.43	0.33	0.17	0.11	0.28	0.2	0.12	0.17	0.26	0.2	0.29	0.41	0.13	0.32	0.54	0.1	0.09	0.31	0.52	0.16	0.45	0.14	0.2	0.3	0	0.18	0.41	0.01	0.41	0.17	0.08
twinscan.VV78X248140.2_2	0.220996	0.220996	0	0	0	0	0.784894	0.784894	0	0	0.66	0	0	0	0	0	0	0	2.35	0	0	0	0	0	1.08	0	0	0	0	0	0	0	0	0	0	0	0	0	0	0	2.05	2.67	0	0
fgenesh.VV78X159079.6_3	0	0	0.00733982	0.00733982	0.00800847	0.00800847	0	0	0	0	0	0.02	0	0	0	0.02	0	0	0	0	0	0	0	0	0	0	0	0.05	0	0	0	0	0	0	0.05	0	0	0	0	0	0	0	0	0
glimmer.VV78X094448.8_2	69.0865	14.2003	93.4438	9.43755	37.512	1.70114	56.1841	2.06624	46.09	66.16	95.01	95.36	76.22	108.75	39.85	38.49	34.2	57.88	58.6	52.07	42.75	48.59	66.32	66.04	101.06	85.48	102.13	86.36	78.54	74.18	108.44	109.01	40.4	39.45	39.76	37.35	36.67	32.83	61.64	53.28	59.91	57.24	55.99	49.18
fgenesh.VV78X081526.43_4	9.93266	0.78937	9.27644	0.81148	13.3072	1.12247	13.6737	1.45486	10.33	8.41	11.06	10.82	8.07	8.93	11.4	15.29	13.23	16.33	13.37	11.32	12.21	8.92	8.73	8.17	11.7	10.04	11	10.58	7.38	8.68	8.81	9.04	11.17	11.57	14.55	15.94	14.47	12.55	16.47	16.16	15.69	10.96	10.21	12.14
fgenesh.VV78X159079.6_4	3.45146	0.620959	3.07651	0.402105	5.48286	0.389214	5.32726	0.572404	4.14	4	2.21	2.48	2.9	3.84	5.62	4.75	6.08	5.7	6.08	4.2	4.13	4.16	4.31	3.76	1.89	2.71	2.45	2.52	2.73	3.06	5.53	2.41	8.23	3.7	3.84	5.56	4.82	6.78	6.5	4.71	6.29	5.86	4.92	3.68
fgenesh.VV78X081526.43_5	2.42701	0.249183	2.42244	0.222022	4.32499	0.379408	5.42152	0.251951	2.47	1.98	2.84	2.85	2.3	2.11	3.66	4.34	4.97	5.91	5.28	5.07	2.01	2.81	2.69	1.43	3.4	1.95	2.91	2.77	2.59	2.05	2.06	2.16	3.68	3.64	4.08	4.58	5.79	4.52	6.87	4.73	4.84	5.74	4.1	5.79
twinscan.VV78X110308.50_5	0.684721	0.444211	1.13234	0.0419647	2.54074	0.228198	3.17191	0.0984548	0.54	1.52	0	1.17	1.05	1.18	2.76	2.78	2.08	2.98	3.31	3.22	0	0.94	1.74	1.35	0	0	1.17	1.17	1.09	1.01	1.11	1.23	3.32	2.35	2.55	2.99	0.7	2.85	1.46	4.85	3.61	3.01	2.31	3.89
sim4.VV78X024520.4_1	20.5322	1.46344	19.8219	1.06946	25.3144	2.10568	27.9509	0.343248	17.84	22.87	20.88	19.46	21.83	18.18	21.85	29.12	24.97	28.63	27.56	27.66	20.17	16.09	23.76	22.2	21.01	20.68	22.51	15.4	27.13	17.15	18.01	18.32	25.62	19.09	25.83	32.04	21.75	26.76	26.84	30.83	25.69	29.49	24.26	30.17
glimmer.VV78X197820.11_4	0	0	0.0840109	0.0633901	0.0461651	0.0275045	0.00790318	0.00790318	0	0	0	0.21	0	0.04	0	0.04	0.1	0.02	0	0	0	0	0	0	0	0	0.15	0.29	0	0	0.1	0	0	0	0	0.08	0.13	0.07	0.04	0	0	0	0	0
fgenesh.VV78X008505.15_1	7.75449	1.65951	10.9142	0.877369	16.6765	1.93514	18.8291	1.43057	8.84	4.49	9.93	9.82	10.27	12.65	14.95	14.54	20.54	17.73	21.67	17.09	10.07	7.92	1.35	6.91	10.36	9.24	8.71	11.3	9.54	10.91	13.81	11.67	12.55	16.71	14.62	14.46	23.48	18.9	17.7	17.76	21.49	21.85	18.54	16.03
sim4.VV78X036630.14_3	18.4086	0.906344	17.6849	0.581872	21.556	0.414168	22.4388	1.02969	16.6	19.41	19.22	18.22	16.52	18.31	21.11	21.17	22.38	21.4	24.5	21.42	18.78	14.96	21.25	18	19.66	18.52	17.04	19.79	17.1	16.01	19.04	17.69	19.27	22.46	20.53	21.74	23.46	21.78	20.64	22.34	26.49	22.43	22.42	20.68
sim4.VV78X174088.8_2	2.83337	0.167541	3.04806	0.261602	5.93064	0.861672	7.22367	1.23056	3.05	2.5	2.95	3.55	2.67	2.93	4.52	5.78	7.49	9.59	6.63	5.45	2.36	3.56	2.91	2.19	2.97	2.93	4.5	2.29	2.56	2.76	2.59	3.22	4.67	4.41	5.11	6.38	6.97	7.78	10.84	8.05	6.65	6.61	5.49	5.42
glimmer.VV78X228948.7_1	0.0981953	0.0275879	0.0788538	0.0185793	0.0831077	0.0249409	0.0903581	0.0182619	0.09	0.05	0.15	0.08	0.11	0.05	0.13	0.04	0.07	0.07	0.13	0.08	0.21	0	0.06	0.05	0	0.38	0.14	0	0.11	0.12	0	0.09	0.15	0.11	0.05	0.04	0.14	0.04	0.04	0.1	0.12	0.14	0.06	0.09
fgenesh.VV78X008505.15_2	0.0524291	0.0265081	0.0912832	0.0456916	0.151177	0.00739282	0.319411	0.151204	0.09	0	0.07	0	0.14	0.13	0.16	0.15	0.14	0.61	0.24	0.11	0.1	0.07	0	0	0	0.19	0	0	0.17	0.11	0.1	0.16	0.1	0.21	0.09	0.2	0.13	0.14	0.97	0.18	0.31	0.16	0.26	0
fgenesh.VV78X066187.5_1	0	0	0	0	0	0	0	0	0	0	0	0	0	0	0	0	0	0	0	0	0	0	0	0	0	0	0	0	0	0	0	0	0	0	0	0	0	0	0	0	0	0	0	0
fgenesh.VV78X081526.43_9	20.6823	0.395439	21.2269	0.909397	29.4171	0.612443	32.2882	1.65317	21.45	20.48	20.12	23.05	20.35	20.29	28.29	29.57	30.4	33.13	34.64	29.1	21.63	21.31	19.41	21.29	19.09	21.76	22.06	24.36	22.82	18.17	20.22	20.34	27.59	28.81	29.19	29.9	31.27	29.91	32.57	33.81	34.61	34.67	29.46	28.83
glimmer.VV78X176870.7_1	7.05801	1.62093	9.73474	1.64663	10.769	0.628995	12.8767	0.43794	7.01	9.89	4.27	12.64	6.93	9.63	9.75	10.65	11.92	13.67	12.8	12.16	2.13	10.69	9.85	9.92	1.37	8.85	13.98	10.85	1.86	11.42	9.14	10.05	10.7	9.05	10.73	10.57	15.83	9.74	13.89	13.4	11.73	13.91	10.91	13.08
glimmer.VV78X263438.4_2	23.6672	0.102595	24.5409	2.32363	4.93834	0.935176	5.19538	0.462489	23.65	23.85	23.5	22.74	21.73	29.15	6.63	4.79	3.4	4.64	4.83	6.11	23.58	23.7	22.49	24.9	21.29	26.98	23.85	21.28	21.99	21.5	32.68	26.16	5.81	7.22	5.09	4.53	3.59	3.29	5	4.21	5.15	4.49	6.64	5.72
glimmer.VV78X107452.13_1	2.45702	0.17671	3.74408	0.324919	3.61326	0.263637	3.65577	0.40223	2.33	2.23	2.81	4.26	3.83	3.14	3.65	3.14	4.05	4.31	3.74	2.92	2.66	2.09	2.03	2.38	2.08	3.95	5.25	2.95	3.69	3.96	3.12	3.17	3.79	3.55	3.09	3.18	5.96	2.99	4.37	4.23	3.49	3.99	2.77	3.03
glimmer.VV78X237956.9_4	36.2701	4.11572	40.586	1.93191	39.7371	3.83095	45.2457	0.427629	29.16	36.22	43.42	44.41	38.22	39.12	32.93	40.09	46.19	45.94	45.33	44.47	31.8	27.18	35.25	36.97	48.79	34.96	58.25	26.03	39.89	36.75	34.28	43.23	28.5	36.18	47.43	33.59	52.67	42.58	50.91	39.85	46.06	44.57	40.02	47.75
fgenesh.VV78X075640.7_1	0	0	0	0	0	0	0	0	0	0	0	0	0	0	0	0	0	0	0	0	0	0	0	0	0	0	0	0	0	0	0	0	0	0	0	0	0	0	0	0	0	0	0	0
fgenesh.VV78X074440.29_1	0	0	0	0	0	0	0	0	0	0	0	0	0	0	0	0	0	0	0	0	0	0	0	0	0	0	0	0	0	0	0	0	0	0	0	0	0	0	0	0	0	0	0	0
twinscan.VV78X165900.9_1	8.97812	3.16442	5.94575	0.943734	7.04547	1.09659	8.6835	0.873169	5	6.7	15.23	7.75	4.55	5.54	6.07	5.83	9.23	10.42	7.94	7.69	6.22	4.08	5.5	7.63	19.21	8.96	11.56	2.68	5.65	3.59	6.23	4.95	5.16	6.74	7.63	4.23	11.11	8.19	12.33	8.09	7.5	8.39	10.38	5.7
glimmer.VV78X263438.4_3	0	0	0.0108429	0.0108429	0.0676992	0.0422586	0	0	0	0	0	0	0.03	0	0.06	0	0.15	0	0	0	0	0	0	0	0	0	0	0	0	0.06	0	0	0.14	0	0	0	0.41	0	0	0	0	0	0	0
glimmer.VV78X227032.5_1	83.385	8.1148	24.6894	4.04418	72.7377	18.2769	33.969	2.89282	97.69	82.86	69.6	24.55	31.76	17.76	37.27	98.14	82.8	29.98	32.34	39.59	95.39	99.43	80.48	84.69	69.19	70.24	27.35	20.82	32.21	31.37	17.91	17.63	37.29	37.26	99.2	97.19	94.08	76.52	34.37	24.59	30.68	34.06	41.8	37.96
glimmer.VV78X085811.7_1	17.3112	0.320708	15.7437	2.14866	3.98479	0.418492	7.68027	1.68669	17.25	17.89	16.79	17.66	18.12	11.45	4.81	3.43	3.72	10.23	4.49	8.33	17.32	17.2	13.62	21.17	17.72	15.32	20.12	14.39	16.25	19.76	12.81	10.31	5.22	4.5	3.36	3.49	4.23	3.43	14.13	5.44	6.03	2.89	11.78	5.77
sim4.VV78X103884.18_1	1.64578	0.859235	1.58552	0.473644	2.4744	0.0988495	3.16777	0.435908	0	2.9	2.04	1.31	0.94	2.51	2.35	2.4	2.67	3.98	3.05	2.48	0	0	2.4	3.28	2.77	0.88	2.13	0.22	0.19	1.61	2.8	2.26	2.27	2.42	2.63	2.2	3.67	2.11	3.78	4.22	3.4	2.67	2.75	2.29
fgenesh.VV78X074440.29_2	0	0	0	0	0	0	0	0	0	0	0	0	0	0	0	0	0	0	0	0	0	0	0	0	0	0	0	0	0	0	0	0	0	0	0	0	0	0	0	0	0	0	0	0
twinscan.VV78X113137.10_3	22.746	0.901473	13.9549	1.57181	28.082	3.61288	20.2303	0.651272	23.85	23.43	20.96	10.82	15.7	15.35	21.32	29.25	33.68	19.06	21.31	20.32	22.08	25.18	24.02	22.98	21.99	19.34	12.26	8.9	16.43	15.06	14.42	16.13	23.93	19.42	29.63	28.9	38.07	31.23	19.4	18.64	23.67	18.87	18.92	21.35
glimmer.VV78X211388.5_4	6.07557	1.01102	3.61	0.327321	5.7621	0.78284	3.74641	0.11498	7.56	6.52	4.14	3.72	4.11	3	4.2	6.45	6.63	3.91	3.81	3.52	7.87	7.33	6.5	6.54	4.98	2.82	4.04	3.31	4.09	4.13	3.84	2.28	4.57	3.93	5.81	7.02	8.67	5.5	4.6	3.05	3.93	3.69	3.23	3.74
glimmer.VV78X078752.40_4	21.6475	4.84628	30.732	3.10874	20.8008	1.39195	28.3395	1.44324	14.73	19.23	30.99	35.25	24.77	32.18	22.85	18.14	21.41	30.68	25.71	28.63	15.85	13.89	17.24	20.75	28.86	34.33	37.31	32.5	23.27	26.1	32.76	31.69	25.62	20.82	16.83	19.31	21.73	21.23	32.83	28.05	22.3	29.24	32.64	25.67
twinscan.VV78X064918.4_8	0.0542389	0.0542389	0.0481757	0.0251519	0.13359	0.0990756	0.0780588	0.0422306	0.16	0	0	0	0.06	0.08	0.07	0.33	0	0.09	0.15	0	0	0.29	0	0	0	0	0	0	0.13	0	0	0.16	0	0.13	0.35	0.31	0	0	0.16	0	0.28	0	0	0
fgenesh.VV79X001495.2_1	0.510558	0.122737	0.806356	0.1356	1.1608	0.271902	2.54089	0.466018	0.57	0.69	0.27	0.61	0.74	1.07	0.91	0.87	1.7	3.23	2.74	1.65	0.34	0.74	0.74	0.65	0.28	0.27	0.64	0.57	0.7	0.79	1.13	1.01	0.76	1.02	0.78	0.95	0.44	2.41	3.7	2.66	2.56	2.91	1.34	1.89
glimmer.VV78X153373.4_1	4.31393	0.439861	2.29625	0.185695	3.90209	0.71254	3.96379	0.295131	4.43	3.5	5.01	2.08	2.67	2.15	2.53	4.24	4.93	3.75	4.55	3.59	4.26	4.55	2.99	3.9	5.15	4.79	1.62	2.68	3.38	2.03	1.39	2.79	2.12	2.84	4.03	4.43	6.6	4	4.07	3.36	4.76	4.32	3.42	3.72
fgenesh.VV78X131842.4_1	180.074	11.3143	172.231	15.3144	17.5572	3.17487	11.4015	1.16572	176.42	162.56	201.24	155.01	202.78	158.9	23.75	13.25	15.67	12.14	12.95	9.12	196.46	161.35	175.67	152.51	210.96	185.91	163.73	143.42	285.83	129.42	158.09	159.59	20.28	26.3	15.78	11.01	17.62	14.58	15.58	7.92	12.95	12.95	9.73	8.66
fgenesh.VV78X073259.21_2	0	0	0	0	0	0	0	0	0	0	0	0	0	0	0	0	0	0	0	0	0	0	0	0	0	0	0	0	0	0	0	0	0	0	0	0	0	0	0	0	0	0	0	0
fgenesh.VV78X008988.5_1	4.81669	0.019377	3.67525	0.449844	6.21836	1.19173	5.3329	0.6205	4.78	4.84	4.83	3.73	4.43	2.87	4.39	8.46	5.81	4.95	6.55	4.5	3.73	5.57	5.57	4.29	5.01	4.54	3.47	4.07	4.81	4.09	3.2	2.59	4.38	4.4	7.86	8.98	6.46	5.45	5.41	4.39	7.19	5.87	4.4	4.58
glimmer.VV78X078752.40_5	21.6475	4.84628	30.732	3.10874	20.8008	1.39195	28.3395	1.44324	14.73	19.23	30.99	35.25	24.77	32.18	22.85	18.14	21.41	30.68	25.71	28.63	15.85	13.89	17.24	20.75	28.86	34.33	37.31	32.5	23.27	26.1	32.76	31.69	25.62	20.82	16.83	19.31	21.73	21.23	32.83	28.05	22.3	29.24	32.64	25.67
glimmer.VV78X085811.7_3	41.4793	3.33615	54.3803	7.12386	18.7637	0.617871	28.9053	4.45913	38.03	38.26	48.15	40.55	58.32	64.27	18.25	18.05	19.99	29.3	20.99	36.42	29.16	44.7	31.64	43.34	45.4	52.49	39.25	42.28	57.96	58.65	66.11	62.7	18.81	17.84	15.42	20.38	23.75	17.9	30.13	28.3	19.03	23.02	39.53	34.12
fgenesh.VV78X243541.8_1	1.93059	0.529304	1.5231	0.189568	7.39177	1.27258	4.96585	0.823941	1.63	2.96	1.2	1.34	1.9	1.33	5.65	9.87	6.65	3.53	4.99	6.38	3.2	0.45	2.74	3.13	0.18	2.81	0.35	2.66	2.44	1.43	0.15	2.33	5.87	5.49	9.33	10.35	1.64	9.44	5.47	1.14	7.5	2.39	8.05	5.14
sim4.VV78X003626.15_2	46.4541	1.81305	53.3002	0.635494	59.6512	4.20976	59.7185	0.852441	43.12	46.89	49.36	52.5	52.84	54.56	57.04	54.02	67.89	58.55	59.22	61.38	40.55	45.05	48.57	45.59	51.81	45.48	53.94	50.59	51.65	53.89	57.52	52.04	46.93	64.45	52.58	55.3	63.79	70.17	62.69	53.48	58.83	59.64	58.5	63.5
fgenesh.VV78X229246.9_1	0.017458	0.00879308	0.0119053	0.00610698	0.0527274	0.0295527	0.0149223	0.0149223	0.02	0.03	0	0.02	0.02	0	0.11	0.02	0.02	0.04	0	0	0	0.04	0	0.05	0	0	0	0.05	0.03	0	0	0	0.11	0.12	0	0.04	0	0.04	0.08	0	0	0	0	0
glimmer.VV78X085811.7_4	0.32172	0.11131	26.8743	4.21128	3.43237	3.43237	4.29107	4.21114	0.53	0.3	0.14	18.48	31.63	30.51	10.3	0	0	12.71	0.07	0.09	0.76	0.35	0.45	0.18	0.23	0	0.56	42.28	1.06	58.65	66.11	0.31	0	17.84	0	0	0	0	0	28.3	0	0.15	0.21	0
fgenesh.VV78X243541.8_2	34.9305	2.30198	25.7055	1.95846	32.6196	4.50442	24.2487	3.30564	38.17	36.15	30.48	23.94	29.62	23.56	23.95	39.08	34.83	17.64	27.7	27.41	37.3	38.82	36.7	35.73	30.24	30.85	25.66	21.66	29.34	29.86	24.07	23.12	25.04	23.16	40.7	37.65	40.87	31.46	8.18	29.24	26.54	28.9	20.86	32.25
fgenesh.VV78X013999.4_1	19.6212	2.31191	21.9993	0.302165	25.2021	1.15239	24.7253	0.816976	15.18	20.75	22.94	22.05	22.5	21.45	22.9	26.41	26.3	26.25	23.45	24.48	15.5	14.93	22.12	19.69	22.82	23.15	24.86	18.31	21.36	23.5	22.27	20.76	22.4	23.26	28.71	24.36	32.43	22.89	27.43	24.8	21.38	25.61	25.49	23.72
fgenesh.VV78X191068.8_1	97.8318	6.72547	107.625	1.36835	63.9263	2.12774	75.9568	0.982477	94.93	87.91	110.66	108.03	105.08	109.76	67.84	60.52	63.43	74.95	77.92	75	103.88	88.2	93.99	83.24	106.53	117.17	100.35	118.25	101.48	108.25	108.04	111.22	70.7	65.74	55	65.4	59.29	65.73	75.74	73.98	86.57	68.94	85.16	67.49
sim4.VV78X045366.31_5	15.8177	1.04614	13.0263	0.467171	14.4275	1.88286	14.6246	0.763536	14.56	17.89	15	12.23	13.01	13.84	10.69	15.92	16.67	15.86	14.78	13.23	14.24	14.8	17.19	18.43	15.28	14.56	13.69	10.28	13.24	12.81	14.75	13.08	10.53	10.8	17.89	14.18	17.87	16.01	19.86	10.96	14.51	15.06	14.28	12.46
sim4.VV78X246329.6_3	0	0	0	0	0.0516276	0.0516276	0	0	0	0	0	0	0	0	0	0	0.15	0	0	0	0	0	0	0	0	0	0	0	0	0	0	0	0	0	0	0	0	0.24	0	0	0	0	0	0
glimmer.VV78X147189.11_1	0.932052	0.137349	1.29869	0.33013	1.51773	0.11022	1.46282	0.191439	0.87	1.2	0.73	1.59	1.66	0.64	1.72	1.34	1.5	1.71	1.59	1.09	0.31	1.29	1.36	1.07	1.2	0	2.16	0.84	1.16	2.11	0.39	0.85	1.72	1.72	1.53	1.16	1.52	1.49	2.19	1.12	0.88	2.33	0.64	1.41
twinscan.VV78X201463.32_2	0	0	0	0	0	0	0	0	0	0	0	0	0	0	0	0	0	0	0	0	0	0	0	0	0	0	0	0	0	0	0	0	0	0	0	0	0	0	0	0	0	0	0	0
glimmer.VV78X171659.17_1	0	0	0	0	0	0	0	0	0	0	0	0	0	0	0	0	0	0	0	0	0	0	0	0	0	0	0	0	0	0	0	0	0	0	0	0	0	0	0	0	0	0	0	0
glimmer.VV79X007042.3_1	0	0	0	0	0	0	0	0	0	0	0	0	0	0	0	0	0	0	0	0	0	0	0	0	0	0	0	0	0	0	0	0	0	0	0	0	0	0	0	0	0	0	0	0
glimmer.VV78X203135.19_1	0.10616	0.00900325	0.0656475	0.0328362	0.230557	0.115593	0.338554	0.175058	0.11	0.09	0.12	0.1	0.1	0	0.33	0.36	0	0	0.59	0.43	0	0.19	0	0.16	0.2	0	0	0.23	0.11	0.09	0	0	0.78	0	0	0.68	0	0	0	0	1.15	0	0	0.75
glimmer.VV78X039779.6_1	0.446276	0.162243	0.31787	0.159214	0.303466	0.0952089	0.210266	0.0745057	0.74	0.18	0.41	0.64	0.16	0.16	0.48	0.16	0.27	0.08	0.21	0.34	0.82	0.68	0.22	0.16	0.23	0.69	0.6	0.69	0.11	0.2	0	0.29	0.2	0.69	0	0.3	0.52	0.13	0	0.19	0.14	0.28	0.41	0.29
fgenesh.VV78X139345.7_1	0.0271658	0.0111294	0.0881859	0.0341969	0.085627	0.0310318	0.0803895	0.0444454	0.05	0.01	0.02	0.05	0.16	0.06	0.07	0.04	0.15	0	0.09	0.15	0.03	0.06	0.03	0	0	0.05	0.02	0.1	0.22	0.1	0.07	0.04	0.05	0.08	0.05	0.04	0	0.23	0	0	0.08	0.1	0.15	0.16
fgenesh.VV78X191068.8_3	0	0	0	0	0	0	0	0	0	0	0	0	0	0	0	0	0	0	0	0	0	0	0	0	0	0	0	0	0	0	0	0	0	0	0	0	0	0	0	0	0	0	0	0
glimmer.VV78X171659.17_2	0.482404	0.1119	0.585243	0.118422	0.784622	0.192923	0.751181	0.10382	0.33	0.42	0.7	0.44	0.5	0.82	0.4	0.93	1.02	0.96	0.64	0.65	0.58	0.14	0.16	0.61	0.99	0.24	0.51	0.34	0.72	0.3	0.74	0.89	0.38	0.42	0.75	1.09	0.69	1.2	0.76	1.2	0.58	0.7	0.49	0.78
glimmer.VV78X039779.6_2	0.0210506	0.0210506	0.0121212	0.0121212	0.0185972	0.0185972	0.0536378	0.0279124	0.06	0	0	0	0.04	0	0.06	0	0	0.07	0.09	0	0.15	0	0	0	0	0	0	0	0	0.07	0	0	0	0.1	0	0	0	0	0.12	0	0.09	0.1	0	0
glimmer.VV78X139419.4_1	0	0	0	0	0	0	0	0	0	0	0	0	0	0	0	0	0	0	0	0	0	0	0	0	0	0	0	0	0	0	0	0	0	0	0	0	0	0	0	0	0	0	0	0
glimmer.VV78X203135.19_3	47.3008	5.79339	44.4298	2.99169	52.2117	4.35145	48.2761	3.98792	51.35	35.87	54.68	39.77	43.5	50.01	53.07	44.28	59.28	48.99	54.8	41.04	40.97	59.16	47.63	26.85	49.57	62.73	39.17	40.58	45.29	41.92	47.41	52.22	60.2	47.85	50.22	39.02	69.61	53.54	45.1	53.75	70.11	38.9	28.63	50.21
fgenesh.VV78X229246.9_5	0.578169	0.383851	0.311469	0.139345	0.456478	0.133822	0	0	0	0.43	1.3	0.19	0.59	0.15	0.65	0.53	0.2	0	0	0	0	0	0.49	0.38	1.14	1.57	0.34	0	1.26	0	0	0.28	0.39	0.83	0.37	0.66	0	0.31	0	0	0	0	0	0
twinscan.VV78X259763.4_1	0	0	0	0	0	0	0	0	0	0	0	0	0	0	0	0	0	0	0	0	0	0	0	0	0	0	0	0	0	0	0	0	0	0	0	0	0	0	0	0	0	0	0	0
fgenesh.VV78X181857.9_5	3.64592	0.0429436	3.89012	0.334641	4.908	0.104702	6.41881	0.710939	3.65	3.57	3.72	3.25	4.05	4.37	4.94	4.71	5.07	5.95	7.82	5.49	3.8	3.53	3.15	3.89	3.22	4.51	2.91	3.69	3.83	4.25	4.04	4.65	4.72	5.11	4.8	4.63	5.83	4.65	5.47	6.54	7.72	7.91	6.08	5.05
glimmer.VV78X033737.3_3	4.64655	0.322138	5.84574	0.359748	5.14678	0.350765	6.15253	0.450017	4	4.93	5.01	6.4	5.97	5.17	5.73	4.52	5.19	6.18	6.92	5.36	4.21	3.85	4.81	5.02	4.61	5.63	6.39	6.4	5.96	5.98	5.23	5.12	6.51	5.17	4.16	4.84	6.06	4.7	6.13	6.25	6.45	7.41	5.93	4.93
fgenesh.VV78X029949.5_1	0.0188866	0.0188866	0.00864126	0.00864126	0.00804878	0.00804878	0	0	0.06	0	0	0.03	0	0	0	0.02	0	0	0	0	0	0.1	0	0	0	0	0.05	0	0	0	0	0	0	0	0	0.05	0	0	0	0	0	0	0	0
glimmer.VV78X025494.12_3	0.667308	0.0705832	0.623897	0.0703602	0.905627	0.15781	0.893648	0.152334	0.53	0.73	0.74	0.49	0.74	0.64	0.59	1.05	1.08	0.83	1.18	0.67	0.49	0.55	0.45	0.95	0.86	0.56	0.37	0.66	0.76	0.72	0.6	0.67	0.65	0.55	1.01	1.08	1.12	1.06	0.93	0.71	1.15	1.22	0.68	0.65
sim4.VV78X256160.30_2	0	0	0	0	0	0	0	0	0	0	0	0	0	0	0	0	0	0	0	0	0	0	0	0	0	0	0	0	0	0	0	0	0	0	0	0	0	0	0	0	0	0	0	0
glimmer.VV78X149531.2_2	0.0562349	0.0287586	0.0692452	0.027793	0.0594145	0.0340608	0.0553782	0.013213	0	0.09	0.07	0.12	0.07	0.02	0	0.06	0.12	0.04	0.08	0.05	0	0	0.04	0.14	0.01	0.18	0.12	0.11	0.16	0	0.04	0	0	0	0.12	0.01	0.33	0	0.02	0.06	0.09	0.07	0	0.08
fgenesh.VV78X181857.9_6	17.7142	0.470035	17.9063	0.631222	19.2141	0.667724	20.756	0.731527	17.31	17.18	18.65	19.17	17.21	17.34	19.65	17.9	20.09	22.19	20.27	19.8	16.47	17.94	17.18	17.18	18.49	18.9	20.88	16.88	17.15	17.27	17.42	17.28	20.21	19.23	17.86	17.95	20.8	19.7	23.13	21.05	20.68	19.84	19.93	19.71
glimmer.VV78X135834.21_13	25.6805	2.26196	33.0619	1.91707	32.0334	1.36666	36.0841	3.23233	21.23	27.23	28.59	31.42	36.88	30.88	33.59	33.2	29.31	38.29	29.72	40.24	20.91	21.46	20.05	32.73	25.49	33.47	31.9	30.78	41.79	32.55	27.82	33.48	36.89	31.17	25.63	39.91	28.92	29.53	32.89	44.91	29.05	30.41	42.5	38.57
twinscan.VV78X117475.20_1	58.0114	7.0828	44.9877	7.83668	68.4964	5.18765	82.3314	2.872	44.38	68.16	61.5	37.49	36.82	60.66	61.67	65.14	78.68	84.04	86.23	76.73	46.24	42.98	71.35	65.7	65.18	55.7	36.52	38.78	50.74	24.52	63.65	58.12	72.42	53.8	49.68	78.85	95.14	69.51	86.86	80.57	82.4	90.21	79.55	74.64
glimmer.VV78X015564.9_1	13.4107	1.11116	11.1248	0.875878	17.5287	1.58475	15.9056	1.33949	11.94	12.7	15.59	10.33	10.17	12.87	14.48	18.29	19.81	18.56	14.28	14.87	12.67	11.39	13.91	11.77	16.75	13.77	10.8	9.7	9.13	11.1	11.69	13.88	14.5	14.47	16.77	19.64	23.99	17.49	20.41	16.3	14.28	14.28	15.64	14.3
glimmer.VV78X139419.4_5	3.19825	0.319478	3.62307	0.0703895	4.94207	0.31864	5.45755	0.405146	2.57	3.6	3.42	3.48	3.69	3.69	4.67	4.58	5.58	5.41	6.18	4.78	2.17	2.87	2.28	4.62	3.32	3.59	3.66	3.25	3.55	3.82	3.71	3.68	4.73	4.63	5.06	4.15	5.98	5.35	5.56	5.22	6.55	5.8	5.2	4.48
fgenesh.VV78X237491.37_1	30.3544	3.47729	26.7569	2.03849	34.6748	3.65513	30.7999	2.0585	25.58	28.36	37.12	29.41	22.75	28.12	27.39	37.77	38.86	33.2	26.7	32.5	30.54	21.85	32.07	25.52	40.68	31.51	29.73	28.97	23.29	22.27	31.24	25.47	30.48	25.13	34.93	40.29	42.11	37.05	42	22.42	25.53	27.92	25.95	37.33
fgenesh.VV78X237491.37_2	0	0	0	0	0	0	0	0	0	0	0	0	0	0	0	0	0	0	0	0	0	0	0	0	0	0	0	0	0	0	0	0	0	0	0	0	0	0	0	0	0	0	0	0
glimmer.VV78X251810.4_3	4.44162	0.26358	3.47784	0.128013	8.08199	0.845477	5.67603	0.487681	4.54	4.84	3.94	3.64	3.57	3.22	6.39	8.91	8.95	5.5	6.6	4.93	4.03	4.93	5.57	4.28	4.28	3.42	3.63	3.65	3.34	3.78	2.74	3.63	7.26	5.75	9.48	8.4	13.74	6.28	5.22	5.84	6.47	6.73	4.98	4.9
sim4.VV78X217880.5_2	0.107735	0.0391156	0.13058	0.0676949	0.168743	0.0283532	0.178762	0.0323412	0.17	0.04	0.11	0.12	0.02	0.25	0.15	0.13	0.22	0.22	0.12	0.2	0.36	0.04	0.08	0	0.08	0.17	0.08	0.17	0.03	0.01	0.27	0.24	0.13	0.17	0.08	0.17	0.44	0.1	0.28	0.16	0.07	0.16	0	0.34
fgenesh.VV78X151515.25_1	4.7174	0.437877	3.25626	0.243055	4.82007	0.645597	4.39611	0.115469	5.59	4.21	4.36	3.35	3.62	2.8	3.76	5.99	4.71	4.62	4.34	4.23	5.37	5.75	4.33	4.12	4.51	4.12	3.78	2.79	3.61	3.63	2.59	2.97	3.59	3.89	5.98	6	3.69	5.27	5.08	4.06	4.34	4.33	4.66	3.92
glimmer.VV78X161707.3_1	2.89739	0.459797	4.17788	0.759633	5.89191	0.63571	6.03157	1.12639	1.99	3.49	3.21	2.66	4.96	4.91	6.87	6.11	4.7	4.43	8.2	5.46	0.87	2.84	8.03	0	5.07	0.28	1.1	4.73	5.59	4.41	4.32	5.41	7.33	6.53	7.37	5	4.23	4.96	2.48	6.82	9.27	7.1	7.39	4.04
fgenesh.VV78X007458.6_1	194.757	17.1286	72.7814	19.4458	25.1491	7.59559	25.0493	5.57616	225.81	166.71	191.75	110.42	45.47	62.46	15.65	40.17	19.63	32.95	14.28	27.91	211.45	236.62	153.71	176.68	211.94	159.91	113.97	105.7	38.56	51.58	99.58	30.96	15.42	15.82	46.86	34.23	0	30.56	50.88	10.97	20.32	8.01	42.78	16.93
fgenesh.VV78X090174.9_1	0	0	0	0	0	0	0	0	0	0	0	0	0	0	0	0	0	0	0	0	0	0	0	0	0	0	0	0	0	0	0	0	0	0	0	0	0	0	0	0	0	0	0	0
glimmer.VV78X152527.4_1	13.9972	1.56815	12.9321	1.45782	6.70817	0.885465	6.28745	0.527607	10.9	15.09	15.99	12.48	10.67	15.65	5.2	6.66	8.27	6.06	5.51	7.29	8.97	12.36	15.99	14.41	18.91	11.39	13.4	11.25	10.28	11.01	15.12	16.11	5	5.35	5.54	7.64	11.05	6.72	7.17	4.69	5.86	5.15	7.31	7.29
fgenesh.VV78X247057.10_1	5.87928	0.426734	5.58894	0.441322	7.28936	1.0312	6.40994	0.369454	5.41	6.73	5.49	4.88	6.4	5.48	5.45	9.02	7.4	6.41	7.05	5.77	4.75	5.91	5.29	7.84	4.52	7.03	4.36	5.58	7.41	5.51	4.65	6.19	5.72	5.25	9.39	8.68	7.16	7.54	7.55	5.01	6.72	7.4	6.08	5.54
fgenesh.VV78X151515.25_2	1.07405	0.121833	1.10125	0.166956	0.918212	0.00593138	1.66929	0.275882	0.87	1.05	1.29	1.39	0.81	1.1	0.91	0.93	0.92	2.18	1.23	1.6	1.17	0.65	1.02	1.08	1.27	1.34	1.42	1.36	0.75	0.88	1.53	0.73	0.77	1.01	0.79	1.06	0.95	0.9	2.28	2.06	0.97	1.5	1.09	1.98
glimmer.VV78X176138.4_1	0.999774	0.370118	0.120733	0.0598798	3.42099	1.44776	2.26465	0.402785	1.15	1.56	0.3	0.05	0.24	0.08	0.54	4.58	5.14	2.37	2.9	1.52	0.98	1.27	1.22	1.81	0.42	0.11	0.05	0.05	0.15	0.32	0	0.14	0.53	0.55	4.24	4.88	5.86	4.74	2.94	1.68	2.37	3.45	1.87	1.26
fgenesh.VV78X007458.6_2	3.67029	0.391704	21.4621	4.4786	52.669	9.69842	31.8693	3.58894	3.07	3.54	4.4	12.7	27.47	24.22	41.33	44.71	71.97	25.2	37.5	32.91	2.99	3.12	3.22	3.79	4.43	4.36	16.85	7.19	35.54	20.33	4.97	40.55	38.34	43.52	37.06	51.49	127.23	41.2	24.75	25.74	32.93	42.25	27.71	36.75
sim4.VV78X152869.4_1	0	0	0	0	0	0	0	0	0	0	0	0	0	0	0	0	0	0	0	0	0	0	0	0	0	0	0	0	0	0	0	0	0	0	0	0	0	0	0	0	0	0	0	0
sim4.VV78X131719.5_3	8.80654	0.909928	8.02317	0.109232	10.1732	0.868905	8.13936	0.607659	7.64	8.18	10.6	8.03	7.83	8.21	8.77	9.99	11.76	8.55	8.92	6.94	6.55	8.46	7.5	8.71	11.74	8.8	8.9	6.88	8.98	6.81	7.8	8.55	9.4	8.3	9.01	10.86	15.46	9.7	10.7	5.91	8.16	9.71	7.57	6.48
glimmer.VV78X041100.11_4	1.54359	0.330814	1.75701	0.139518	2.58245	0.766823	2.94929	0.767835	1.07	1.38	2.18	2.03	1.58	1.66	1.68	1.96	4.11	4.48	2.19	2.17	0.61	1.41	1.47	1.31	2.56	1.59	2.59	1.29	1.16	1.95	1.63	1.69	1.54	1.79	1.86	2.04	3.64	4.37	6.58	1.91	2.38	1.99	2.13	2.2
glimmer.VV78X002935.11_1	50.9766	2.19839	77.0737	1.96935	100.224	9.96039	110.564	0.858468	46.68	52.32	53.93	80.42	77.2	73.6	118.78	84.67	97.23	108.87	111.64	111.19	45.47	47.59	47.51	56.01	51.78	57.32	82.43	77.74	73.65	80.34	78.23	69.67	121.34	116.91	84.53	84.79	112.65	88.64	109.96	107.53	106.45	117.02	111.86	110.69
fgenesh.VV78X187651.9_1	0	0	0	0	0	0	0.00451661	0.00451661	0	0	0	0	0	0	0	0	0	0	0.01	0	0	0	0	0	0	0	0	0	0	0	0	0	0	0	0	0	0	0	0	0	0	0.03	0	0
sim4.VV78X131483.10_3	0.0703057	0.0703057	0	0	0.221726	0.221726	0.100918	0.100918	0.21	0	0	0	0	0	0	0.67	0	0	0.3	0	0.49	0	0	0	0	0	0	0	0	0	0	0	0	0	0.74	0.6	0	0	0	0	0	0.62	0	0
glimmer.VV78X022875.13_2	6.28739	1.66344	6.93431	0.309103	6.2307	0.947264	7.66566	1.55992	9.58	4.24	5.04	7.46	6.39	6.95	8.12	5.45	5.13	10.18	8	4.81	5.37	12.75	4.88	3.75	5.3	4.63	6.42	8.84	7.42	5.48	5.9	7.84	10.21	6.58	5.65	5.27	3.79	5.87	7.35	13.65	10.14	5.78	4.18	5.28
sim4.VV78X023882.12_1	0	0	0	0	0	0	0	0	0	0	0	0	0	0	0	0	0	0	0	0	0	0	0	0	0	0	0	0	0	0	0	0	0	0	0	0	0	0	0	0	0	0	0	0
twinscan.VV78X103907.8_1	0.000105568	0.000105568	0.694663	0.664904	0.230224	0.188577	0.541792	0.453421	0	0	0	2.02	0.06	0	0	0.09	0.6	1.45	0.08	0.1	0	0	0	0	0	0	3.55	0	0	0.11	0	0	0	0	0	0.16	1.69	0	2.63	0	0.16	0	0	0.17
glimmer.VV78X246892.13_4	0	0	0	0	0	0	0	0	0	0	0	0	0	0	0	0	0	0	0	0	0	0	0	0	0	0	0	0	0	0	0	0	0	0	0	0	0	0	0	0	0	0	0	0
fgenesh.VV78X062673.18_4	0.068887	0.0159956	0.0280287	0.0109637	0.0529552	0.0145581	0.0501714	0.0189997	0.06	0.1	0.04	0.02	0.02	0.05	0.07	0.07	0.02	0.05	0.08	0.02	0.07	0.05	0.15	0.06	0.04	0.06	0.03	0	0.02	0.02	0.03	0.07	0.07	0.06	0.09	0.05	0.07	0	0.07	0.04	0.09	0.07	0.03	0
glimmer.VV78X242089.10_2	4.03065	0.313499	2.5836	0.307868	3.55229	0.513739	3.14303	0.0598618	4.65	3.81	3.63	1.97	2.96	2.81	2.57	4.31	3.77	3.02	3.22	3.19	4.89	4.47	3.62	3.96	3.48	3.87	1.37	2.78	2.84	3.07	2.49	3.09	2.84	2.38	4.07	4.53	3.85	3.73	3.55	2.38	3.07	3.37	4.05	2.55
glimmer.VV78X209156.8_1	0	0	0	0	0	0	0	0	0	0	0	0	0	0	0	0	0	0	0	0	0	0	0	0	0	0	0	0	0	0	0	0	0	0	0	0	0	0	0	0	0	0	0	0
fgenesh.VV78X259992.6_1	5.49572	1.44707	7.45993	2.69407	8.1539	1.55713	8.76381	0.668965	3.2	5.12	8.17	12.75	3.92	5.71	5.04	9.56	9.85	8.18	10.1	8.01	5	1.84	7.25	3.49	11.11	3.53	18.18	5.53	2.73	4.98	2.93	8.07	5.23	4.91	7.74	11.19	15.06	6.96	10.92	4.82	8.97	11.27	12.13	4.97
twinscan.VV78X132119.5_2	66.3171	4.28149	79.7418	3.2067	122.645	12.0778	121.055	1.04658	57.96	68.86	72.13	86.15	76.4	76.67	146.75	111.89	109.3	121.87	122.32	118.98	57.27	58.48	71.28	67.01	73.14	70.52	87.76	84.01	76.78	76.06	80.55	73.38	144.19	148.63	114.68	109.41	109.49	109.19	125.61	117.29	117.06	127.77	123.43	115.69
glimmer.VV78X263146.5_1	34.9597	1.77072	31.8946	2.02207	58.7614	10.3545	58.9239	6.66835	31.82	37.95	35.11	28.08	32.64	34.96	38.69	73.21	64.38	69	61.45	46.32	30.42	32.87	45.35	32.27	37.1	31.96	30.51	24.84	31.04	34.05	40.26	30.47	37.57	39.51	77.36	69.54	70.1	61.2	78.03	57.93	62.19	60.68	43.19	48.63
fgenesh.VV78X259992.6_2	2.51019	0.210882	3.22848	0.313416	3.01554	0.380923	4.23827	0.476721	2.12	2.56	2.85	3	2.84	3.85	2.51	2.77	3.76	5.19	3.83	3.7	2.24	2.03	2.49	2.62	3.01	2.59	3.57	2.24	2.95	2.74	5.49	2.46	2.83	2.29	2.8	2.74	3.08	4.14	7.36	2.53	3.51	4.16	2.78	4.38
glimmer.VV78X254995.6_1	260.516	63.4063	213.424	36.447	322.928	58.5376	203.094	71.9554	190.1	204.38	387.06	285.98	183.2	171.1	300.39	234.7	433.69	321.62	73.14	214.52	191.61	188.97	210.76	199.5	421.76	332.34	342.63	210.7	180.08	185.95	163.92	177.18	321.11	285.21	238.52	231.32	584.15	349.94	380.01	250.04	71.64	74.7	213.78	215.07
glimmer.VV78X162966.20_1	0	0	0	0	0	0	0	0	0	0	0	0	0	0	0	0	0	0	0	0	0	0	0	0	0	0	0	0	0	0	0	0	0	0	0	0	0	0	0	0	0	0	0	0
fgenesh.VV78X180768.2_1	14.0236	1.155	16.7962	0.933757	37.9416	4.98712	38.6032	3.09286	11.72	15.3	15.05	17.4	14.96	18.02	47.9	33.37	32.55	32.68	40.01	43.12	12.17	11.38	16.15	14.66	12.27	19.43	15.25	20.27	14.03	15.79	18.7	17.45	42.01	52.22	31.79	34.78	31.93	32.89	28.39	37.94	40.85	39.14	41.46	44.34
twinscan.VV78X132119.5_3	9.60195	2.5213	7.40724	2.14462	5.51873	0.459854	4.83855	1.17101	10.58	13.39	4.83	3.27	10.46	8.5	4.6	5.92	6.03	2.61	6.58	5.32	10.72	10.48	13.22	13.53	0	12.44	0	7.62	10.73	10.21	8.74	8.29	3.85	5.15	5.74	6.09	8.02	4.92	0	5.82	6.34	6.83	5.83	4.94
glimmer.VV78X242089.10_4	38.382	2.45629	25.6026	5.53441	8.46512	0.0706801	8.68051	0.743005	43.28	36.3	35.57	29.11	14.76	32.94	8.59	8.46	8.34	9.44	7.19	9.4	43.21	43.32	38.01	34.99	33.65	38.59	31.3	26.19	14.19	15.26	33.87	32.16	8.53	8.63	8.87	8.1	9.81	7.53	9.69	9.14	7.89	6.47	8.92	9.76
glimmer.VV78X246770.4_1	0.20166	0.20166	0.471299	0.210738	1.29616	0.387135	0.713635	0.164536	0	0.6	0	0.88	0.17	0.37	2.04	1.11	0.74	0.98	0.75	0.41	0	0	1.06	0.25	0	0	0.74	1.05	0.36	0	0.54	0.23	2.86	1.44	1.56	0.7	0.56	0.84	0.44	1.64	0.42	1.09	0.65	0.24
glimmer.VV78X162966.20_2	0	0	0	0	0	0	0	0	0	0	0	0	0	0	0	0	0	0	0	0	0	0	0	0	0	0	0	0	0	0	0	0	0	0	0	0	0	0	0	0	0	0	0	0
glimmer.VV78X078048.6_2	36.7333	1.28982	37.0025	1.57433	26.8177	1.55701	24.2372	1.90818	35.36	39.31	35.53	40.13	35.12	35.75	24.43	26.28	29.74	27.95	21.6	23.17	34.75	35.81	41.21	37.86	36.6	33.85	41	38.97	36.3	34.08	36.04	35.51	24.32	24.51	27.03	25.62	30.01	29.59	29.64	25.87	21.59	21.62	23.29	23.07
glimmer.VV78X124355.5_1	0.279539	0.0476977	0.295914	0.0249704	0.2307	0.0247605	0.372511	0.104247	0.32	0.18	0.34	0.33	0.31	0.25	0.25	0.26	0.18	0.18	0.54	0.4	0.2	0.41	0.21	0.16	0.24	0.49	0.3	0.37	0.2	0.41	0.25	0.25	0.23	0.27	0.35	0.17	0.17	0.19	0.18	0.17	0.41	0.66	0.67	0.21
glimmer.VV78X272673.9_10	18.1477	1.57794	18.1768	1.15437	26.9379	1.7925	25.872	1.26415	21.19	15.91	17.34	20.4	17.61	16.52	30.26	24.11	26.44	26.88	23.36	27.38	21.22	21.17	16.54	15.43	16.94	17.97	16.84	25.13	16.97	18.17	16.24	16.77	31.63	29.26	23.79	24.4	29.16	24.92	26.8	26.97	23.91	22.79	23.14	30.51
glimmer.VV78X002935.11_5	22.7824	1.66051	23.033	3.28382	24.7126	2.07003	24.1924	3.03529	24.74	19.48	24.13	29.24	18.07	21.79	28.08	20.94	25.12	30.17	20.27	22.14	22.38	26.51	19.66	19.34	26.17	20.91	31.71	25.96	17.22	18.83	19.75	23.51	31.51	25.56	21.96	20.03	32.48	21.03	31.4	28.65	20.89	19.62	24.14	20.67
twinscan.VV78X132119.5_6	0.439014	0.439014	1.07266	0.575844	0.840955	0.297523	0.377507	0.377507	0	1.32	0	1.97	1.25	0	0.71	1.41	0.4	0	0	1.13	0	0	3.03	0	0	0	3.46	0	0	2.35	0	0	1.68	0	1.19	1.6	1.13	0	0	0	0	0	2.67	0
fgenesh.VV78X050851.22_1	0	0	0	0	0	0	0	0	0	0	0	0	0	0	0	0	0	0	0	0	0	0	0	0	0	0	0	0	0	0	0	0	0	0	0	0	0	0	0	0	0	0	0	0
fgenesh.VV78X272199.7_2	16.3324	0.68422	15.5792	0.409274	17.8068	1.84429	18.5683	0.356491	15.35	16	17.65	15.91	14.77	16.06	14.21	20.32	18.89	19.15	18.64	17.92	14.06	16.32	16.09	15.92	18.54	16.25	15.59	16.34	15.07	14.5	14.81	17.12	12.64	15.36	20.16	20.45	21	17.72	17.95	20.62	18.01	19.29	18.51	17.49
fgenesh.VV78X073090.4_1	4.80627	0.389391	5.54887	0.49838	11.7291	0.502771	11.0463	0.483224	5.25	5.14	4.03	4.63	6.34	5.68	12.3	10.73	12.16	11.37	11.67	10.1	5.46	5.09	5.52	4.85	4.12	3.9	4.63	4.62	6.77	5.96	4.52	6.67	12.53	12.13	10.99	10.5	15.46	10.32	10.61	12.3	11.56	11.79	8.95	10.95
fgenesh.VV78X272199.7_3	0.727712	0.131562	1.63385	0.333548	1.64545	0.514911	2.15638	0.211516	0.71	0.51	0.97	2.22	1.61	1.07	2.53	1.66	0.75	1.82	2.1	2.55	0.72	0.7	0.44	0.56	1.08	0.78	1.17	3.63	1.74	1.49	0.77	1.33	2.47	2.57	0.96	2.28	0.46	0.91	2.43	1.09	2.17	2.02	2.91	2.28
fgenesh.VV78X150090.8_1	12.4065	1.0007	11.4972	0.171517	12.6929	1.5465	16.2621	1.88379	14.33	10.97	11.92	11.69	11.15	11.65	14.54	9.62	13.91	19.34	16.6	12.84	14.59	14.14	9	12.48	12.79	10.55	8.98	15.29	10.67	11.59	11.93	11.41	16.66	12.99	9.51	9.72	21.2	9.86	22.05	16.02	18.43	14.71	11.79	13.62
glimmer.VV78X132738.50_2	103.124	16.839	122.331	6.13444	120.095	14.676	132.357	7.58675	80.36	93.01	136	116.83	115.58	134.58	90.88	132.21	137.19	145.62	132.1	119.35	77.6	82.45	89.16	95.96	143.48	124.21	132.66	95.8	110.37	120.19	132.8	136.09	78.49	99.96	144.43	121.38	157.86	125.69	174.19	110.6	138.85	125.1	109.2	126.84
fgenesh.VV78X050851.22_2	0	0	0	0	0	0	0	0	0	0	0	0	0	0	0	0	0	0	0	0	0	0	0	0	0	0	0	0	0	0	0	0	0	0	0	0	0	0	0	0	0	0	0	0
fgenesh.VV78X156747.7_1	0	0	0	0	0	0	0	0	0	0	0	0	0	0	0	0	0	0	0	0	0	0	0	0	0	0	0	0	0	0	0	0	0	0	0	0	0	0	0	0	0	0	0	0
glimmer.VV78X133878.36_1	32.5719	2.54515	21.0032	4.26178	62.574	4.41372	48.5327	9.59986	35.19	35.05	27.48	29.48	17.5	16.02	54.29	64.08	69.36	67.69	40.09	37.82	37.65	33.33	32.34	37.13	28.99	25.1	32.91	24.92	17.77	17.27	15.48	16.48	49.67	57.67	63.78	64.34	87.09	59.49	77.88	55.2	39.06	41.17	36.88	38.51
twinscan.VV78X087751.7_1	0.716053	0.428928	1.01173	0.499892	0.974326	0.712606	1.00843	0.579111	0.42	0.17	1.56	1.97	0.28	0.78	0.13	0.41	2.39	2.14	0.24	0.64	0.66	0.24	0	0.29	2.55	0	3.25	0.27	0.41	0.17	0.3	1.19	0	0.22	0.57	0.26	6.27	0.23	3.65	0.3	0.23	0.24	0.36	0.85
fgenesh.VV78X043294.25_1	0	0	0	0	0	0	0	0	0	0	0	0	0	0	0	0	0	0	0	0	0	0	0	0	0	0	0	0	0	0	0	0	0	0	0	0	0	0	0	0	0	0	0	0
fgenesh.VV78X144703.2_1	0	0	0.0481322	0.0245952	0	0	0.0446838	0.0223623	0	0	0	0.06	0.08	0	0	0	0	0.07	0	0.07	0	0	0	0	0	0	0.11	0	0.09	0.08	0	0	0	0	0	0	0	0	0	0.15	0	0	0.15	0
fgenesh.VV78X043294.25_2	0	0	0	0	0	0	0	0	0	0	0	0	0	0	0	0	0	0	0	0	0	0	0	0	0	0	0	0	0	0	0	0	0	0	0	0	0	0	0	0	0	0	0	0
glimmer.VV78X057586.2_1	4.26119	0.974101	3.52244	0.342988	3.51599	0.393487	2.95513	0.104044	6.19	3.54	3.05	2.94	3.51	4.12	3.23	4.29	3.02	2.76	2.98	3.12	4.42	7.52	3.42	3.64	2.7	3.6	2.97	2.89	3.46	3.55	6.06	2.48	3.32	3.16	3.72	4.8	3.16	2.95	2.15	3.52	3.02	2.94	3.31	2.98
fgenesh.VV78X150090.8_4	2.40057	2.40057	3.96078	2.35758	4.3909	2.21083	1.67149	1.67149	7.2	0	0	0	8.16	3.73	0	6.14	7.04	0	0	5.01	0	12.62	0	0	0	0	0	0	6.89	9.27	0	6.89	0	0	13.06	0	0	10.95	0	0	0	0	0	8.72
fgenesh.VV78X235916.9_1	0	0	0	0	0	0	0	0	0	0	0	0	0	0	0	0	0	0	0	0	0	0	0	0	0	0	0	0	0	0	0	0	0	0	0	0	0	0	0	0	0	0	0	0
fgenesh.VV78X114249.6_1	0.873009	0.822881	0.0185143	0.0133354	0.0159553	0.0159553	0.0106306	0.00539414	2.52	0.02	0.08	0.04	0.01	0	0	0.05	0	0	0.01	0.02	0.16	4.3	0.05	0	0.09	0.07	0.08	0	0	0.02	0	0	0	0	0	0.09	0	0	0	0	0.03	0	0.04	0
glimmer.VV78X057586.2_2	19.5872	2.21875	24.8167	4.0577	25.2788	2.82245	31.7711	4.78227	17.88	16.89	23.99	32.92	20.4	21.13	23.29	21.7	30.85	41.33	26.86	27.12	20.46	15.94	19.87	14.61	28.67	16.6	40.71	22.58	21.15	19.74	21.15	21.11	25.81	21.44	20.86	22.44	44.32	23.35	49.65	31.14	25.72	28.04	28.31	26.25
fgenesh.VV78X150090.8_5	532.918	122.285	433.474	77.9967	669.696	26.5136	463.821	66.7438	650.26	660.09	288.41	589.42	358.71	352.29	627.92	662.3	718.87	554.57	333.67	503.23	636.55	660.56	703.68	626.64	118.01	557.12	545.07	648.37	422.34	302.51	341.74	361.23	482.44	734.48	688.41	639.16	814.7	665.52	618.13	476.66	431.51	232.09	467.08	529.93
fgenesh.VV78X050851.22_5	1.31666	0.443177	1.14788	0.0648848	0.740411	0.0732847	1.24218	0.0825664	0.81	0.94	2.2	1.08	1.08	1.28	0.76	0.85	0.6	1.23	1.39	1.11	0.87	0.76	1.04	0.87	1.7	2.99	1.28	0.82	0.71	1.41	1.1	1.43	0.83	0.71	0.8	0.9	0.38	0.73	1.24	1.21	0.95	1.85	1.39	0.9
fgenesh.VV78X204179.33_1	5.51385	0.725586	6.0243	0.664766	6.71278	1.38117	7.53284	1.22696	5.07	4.54	6.93	6.88	6.48	4.72	4.98	9.44	5.72	6.4	6.21	9.98	4.42	5.55	5.22	4.02	6.24	8.02	7.97	5.44	7.06	5.96	5.2	4.31	8.63	2.3	8.8	10.01	11.35	2.58	4.98	8.15	5.31	7.15	11.32	9
glimmer.VV78X237899.10_1	0	0	0	0	0	0	0	0	0	0	0	0	0	0	0	0	0	0	0	0	0	0	0	0	0	0	0	0	0	0	0	0	0	0	0	0	0	0	0	0	0	0	0	0
fgenesh.VV78X114249.6_2	1.72519	0.772975	0.329633	0.134484	1.10009	0.437286	0.804386	0.598045	3.23	1.27	0.67	0.31	0.57	0.11	0.94	1.92	0.43	0.22	2	0.19	1.82	4.3	1.11	1.4	0.6	0.79	0.4	0.18	0.64	0.51	0.08	0.13	0.71	1.11	1.7	2.13	0.35	0.48	0.24	0.19	2.25	1.74	0.19	0.2
glimmer.VV78X056853.7_1	16.2567	0.818882	19.0219	0.586385	8.49051	0.691127	8.31345	1.85113	17.57	16.45	14.75	18.96	20.07	18.04	8.88	7.15	9.44	4.96	8.62	11.35	20.66	15.24	12.71	19.33	14.93	14.47	20.85	16.45	20.97	19.27	18.01	18.06	9.05	8.76	6.89	7.38	10.71	8.74	1.33	9.42	8.86	8.38	9.14	12.99
fgenesh.VV78X043294.25_4	0.127181	0.076527	0.495334	0.380363	2.36676	0.663856	2.60105	0.422394	0.28	0.07	0.03	0.13	1.26	0.1	1.12	3.39	2.58	1.76	3.01	3.04	0.05	0.45	0.06	0.09	0.05	0	0.07	0.22	1.71	0.86	0.13	0.07	2.56	0.07	2.88	3.85	4.38	1.59	0.23	3.62	1.84	4.22	3.31	2.84
fgenesh.VV78X150090.8_6	3.81548	0.59473	5.11617	0.638444	6.30708	0.647186	6.9987	0.0876675	2.8	3.78	4.86	4.33	6.38	4.64	5.15	7.39	6.37	6.82	7.08	7.09	3.69	2.13	5	2.85	4.28	5.78	4.09	4.63	7.4	5.48	4.1	5.1	4.49	5.64	7.84	7	8.01	5.46	7.79	5.64	7.11	7.05	8.06	6.37
fgenesh.VV78X076072.5_2	0.00341449	0.00341449	0.0001681	0.0001681	0	0	0	0	0	0	0.01	0	0	0	0	0	0	0	0	0	0	0	0	0	0.02	0	0	0	0	0	0	0	0	0	0	0	0	0	0	0	0	0	0	0
fgenesh.VV78X213182.3_1	0	0	0	0	0	0	0	0	0	0	0	0	0	0	0	0	0	0	0	0	0	0	0	0	0	0	0	0	0	0	0	0	0	0	0	0	0	0	0	0	0	0	0	0
fgenesh.VV78X114249.6_4	7.85907	0.262334	6.94101	0.307561	9.10309	0.358294	8.67058	0.704941	8.38	7.55	7.65	7.29	6.33	7.2	9.34	8.4	9.57	10.06	7.76	8.2	9.15	7.8	7.47	7.61	8.32	6.59	6.96	7.73	6.22	6.42	7.4	7.04	7.64	10.58	10.06	6.92	8.76	10.02	11.13	8.74	7.34	8.19	9.02	7.59
twinscan.VV78X149941.5_2	28.8785	7.09479	32.2299	2.50476	19.7723	1.04783	29.1987	4.74449	18.77	25.31	42.56	32.27	27.87	36.55	19.42	21.74	18.16	29.8	20.7	37.1	21.17	16.97	22.73	27.29	45.26	38.29	33.85	30.17	28.48	27.33	38.05	35.27	20.66	18.51	20.47	22.86	23.27	15.31	30.25	29.24	20.96	20.42	38.58	36.01
fgenesh.VV78X138479.14_1	0.258764	0.00671924	0.598637	0.0661644	0.548693	0.121074	0.88817	0.143495	0.26	0.27	0.25	0.49	0.58	0.72	0.46	0.4	0.79	0.6	0.99	1.07	0.39	0.16	0	0.47	0.12	0.45	0.48	0.51	0.46	0.68	0.67	0.76	0.2	0.64	0.36	0.43	0.99	0.68	0.48	0.75	0.8	1.19	0.91	1.19
glimmer.VV78X185115.4_1	0	0	0	0	0	0	0	0	0	0	0	0	0	0	0	0	0	0	0	0	0	0	0	0	0	0	0	0	0	0	0	0	0	0	0	0	0	0	0	0	0	0	0	0
glimmer.VV78X152081.4_1	0	0	0	0	0	0	0	0	0	0	0	0	0	0	0	0	0	0	0	0	0	0	0	0	0	0	0	0	0	0	0	0	0	0	0	0	0	0	0	0	0	0	0	0
glimmer.VV78X089813.8_2	0	0	0.00828285	0.00828285	0.0394718	0.0394718	0	0	0	0	0	0	0	0.02	0	0.12	0	0	0	0	0	0	0	0	0	0	0	0	0	0	0.05	0	0	0	0.1	0.13	0	0	0	0	0	0	0	0
glimmer.VV78X119916.20_1	4.57254e-05	4.57254e-05	0.0297532	0.0151967	0	0	0.00817337	0.00817337	0	0	0	0.06	0.01	0.02	0	0	0	0	0.02	0	0	0	0	0	0	0	0.06	0.06	0	0.02	0.04	0	0	0	0	0	0	0	0	0	0	0.05	0	0
fgenesh.VV78X178456.3_1	0.0189128	0.010456	0.0255619	0.0162335	0.00486784	0.00481756	0.00893825	0.00291905	0	0.02	0.04	0.06	0	0.02	0	0	0.01	0.01	0.01	0	0	0	0	0.03	0.02	0.07	0.09	0.01	0.01	0	0	0.03	0	0	0	0	0.04	0	0.02	0	0.02	0.01	0	0
fgenesh.VV78X045005.19_1	0	0	0	0	0	0	0	0	0	0	0	0	0	0	0	0	0	0	0	0	0	0	0	0	0	0	0	0	0	0	0	0	0	0	0	0	0	0	0	0	0	0	0	0
twinscan.VV78X017355.4_2	0	0	0	0	0	0	0.0725472	0.0725472	0	0	0	0	0	0	0	0	0	0	0.22	0	0	0	0	0	0	0	0	0	0	0	0	0	0	0	0	0	0	0	0	0	0	0.44	0	0
glimmer.VV78X155152.5_1	0	0	0	0	0	0	0	0	0	0	0	0	0	0	0	0	0	0	0	0	0	0	0	0	0	0	0	0	0	0	0	0	0	0	0	0	0	0	0	0	0	0	0	0
glimmer.VV78X037398.5_1	0	0	0	0	0	0	0	0	0	0	0	0	0	0	0	0	0	0	0	0	0	0	0	0	0	0	0	0	0	0	0	0	0	0	0	0	0	0	0	0	0	0	0	0
fgenesh.VV78X017606.11_1	20.8953	1.04674	21.6418	5.06757	10.7725	1.62899	15.1755	3.43777	22.5	21.26	18.93	29.47	12.15	23.3	11.05	7.82	13.44	22.04	12.1	11.39	26.83	19.24	23.38	19.63	21.78	14.43	29.89	28.92	12.68	11.69	20.85	25.38	10.88	11.17	7.77	7.87	15.5	12.3	25.83	17.39	13.52	10.61	11.97	10.97
fgenesh.VV78X060564.12_1	0	0	0	0	0	0	0	0	0	0	0	0	0	0	0	0	0	0	0	0	0	0	0	0	0	0	0	0	0	0	0	0	0	0	0	0	0	0	0	0	0	0	0	0
fgenesh.VV78X017606.11_2	5.70229	0.274204	2.74931	0.109286	4.70396	0.543344	5.96518	0.351265	5.35	5.51	6.24	2.91	2.54	2.8	3.63	5.13	5.36	6.5	5.3	6.1	4.29	6.16	7.35	4.1	8.17	3.2	3.47	2.16	2.47	2.6	2.61	2.95	3.73	3.55	5.25	5.02	5.58	5.23	6.15	6.93	4.75	5.87	6.7	5.65
glimmer.VV78X200509.9_1	0	0	0	0	0	0	0.0831589	0.0425313	0	0	0	0	0	0	0	0	0	0.11	0.14	0	0	0	0	0	0	0	0	0	0	0	0	0	0	0	0	0	0	0	0.2	0	0	0.29	0	0
fgenesh.VV79X003704.2_1	0.782635	0.15022	0.0918714	0.0419684	0.434706	0.164439	0.185508	0.114046	1.07	0.58	0.7	0.18	0.05	0.05	0.12	0.52	0.66	0.13	0.4	0.02	0.96	1.16	0.69	0.49	0.64	0.79	0.25	0.08	0.05	0.04	0.04	0.06	0.05	0.17	0.62	0.44	0.8	0.59	0.16	0.09	0.45	0.36	0.05	0
fgenesh.VV79X000372.4_1	0.0319713	0.0164114	0.00780365	0.00780365	0.0549937	0.0549937	0.00961024	0.00961024	0.04	0	0.05	0	0.02	0	0	0.16	0	0	0.03	0	0	0.07	0	0	0.09	0	0	0	0.05	0	0	0	0	0	0.21	0.12	0	0	0	0	0	0.06	0	0
fgenesh.VV78X198432.9_1	0.184082	0.0849794	0.293752	0.124664	1.5463	0.632872	1.32283	0.567987	0.08	0.12	0.35	0.19	0.54	0.15	0.34	1.81	2.49	1.5	0.26	2.21	0.06	0.09	0.14	0.11	0.44	0.21	0.25	0.1	0.91	0.22	0.11	0.19	0.64	0.13	2.09	1.57	4.08	1.6	2.54	0.22	0.04	0.49	1.88	2.45
sim4.VV78X023427.9_1	0	0	0	0	0	0	0	0	0	0	0	0	0	0	0	0	0	0	0	0	0	0	0	0	0	0	0	0	0	0	0	0	0	0	0	0	0	0	0	0	0	0	0	0
fgenesh.VV79X000372.4_2	0	0	0	0	0	0	0	0	0	0	0	0	0	0	0	0	0	0	0	0	0	0	0	0	0	0	0	0	0	0	0	0	0	0	0	0	0	0	0	0	0	0	0	0
fgenesh.VV78X198432.9_2	0	0	0.00701513	0.00701513	0.00986289	0.00986289	0.00614483	0.00376275	0	0	0	0	0.02	0	0.03	0	0	0.01	0	0.01	0	0	0	0	0	0	0	0	0	0.04	0	0	0.04	0.02	0	0	0	0	0.02	0	0	0	0.01	0
glimmer.VV78X219035.5_1	32.4215	5.19817	37.9845	0.805432	51.5243	5.55732	48.358	4.49791	22.13	36.28	38.85	39.46	37.8	36.69	43.59	62.23	48.75	39.81	50.21	55.05	24.55	20.31	36.59	36.04	34.37	45.93	39.44	39.48	34.44	40.77	38.31	35.32	46.61	41.38	63.5	61.11	59.22	42.92	35.69	44.86	46.52	54.04	58.83	52.26
glimmer.VV78X033692.1_1	0	0	0	0	0	0	0	0	0	0	0	0	0	0	0	0	0	0	0	0	0	0	0	0	0	0	0	0	0	0	0	0	0	0	0	0	0	0	0	0	0	0	0	0
sim4.VV78X233142.6_2	0.584214	0.48053	0.130042	0.0701595	0.0865175	0.0449434	0.15686	0.0726598	1.54	0.22	0	0.24	0	0.15	0.11	0.15	0	0.3	0.06	0.11	2.65	0.7	0	0.38	0	0	0.42	0	0	0	0	0.28	0	0.19	0	0.28	0	0	0	0.67	0	0.13	0.25	0
fgenesh.VV78X220476.13_1	0	0	0	0	0	0	0	0	0	0	0	0	0	0	0	0	0	0	0	0	0	0	0	0	0	0	0	0	0	0	0	0	0	0	0	0	0	0	0	0	0	0	0	0
glimmer.VV78X243798.37_1	87.7305	12.9967	133.722	7.91633	123.105	3.73275	148.992	8.96806	63.2	92.56	107.44	123.64	128.19	149.33	128.1	115.8	125.42	131.08	157.19	158.71	66.96	60.37	89.44	94.95	107.8	106.86	129.59	115.73	126.45	129.73	147.31	151.06	122	132.56	114.81	116.68	145.24	114.38	137.11	123.69	154.31	160.17	157.65	159.5
fgenesh.VV78X023460.14_1	1.10712	0.0600765	0.937856	0.0466907	2.11035	0.35113	2.87477	0.535976	0.99	1.17	1.16	0.88	1.03	0.91	1.93	1.61	2.79	2.77	3.85	2	0.85	1.09	1.35	1.04	1.65	0.39	1.07	0.62	1.14	0.93	0.99	0.84	3.24	0.97	2.13	1.16	4.74	1.7	2.28	3.38	5.29	2.36	3.03	1.24
sim4.VV78X233142.6_3	0.321048	0.321048	0.0992923	0.0992923	0.0900924	0.0900924	0.279577	0.0314938	0	0	0.96	0.3	0	0	0	0	0.27	0.33	0.23	0.28	0	0	0	0	0.86	1.13	0.52	0	0	0	0	0	0	0	0	0	0	0.42	0.61	0	0.44	0	0	0.48
fgenesh.VV78X173576.10_2	0	0	0	0	0	0	0	0	0	0	0	0	0	0	0	0	0	0	0	0	0	0	0	0	0	0	0	0	0	0	0	0	0	0	0	0	0	0	0	0	0	0	0	0
sim4.VV78X038747.78_2	32.8926	1.87218	15.2927	1.08864	47.9681	5.77877	26.1023	1.56282	36.28	29.82	32.58	13.53	17.28	15.06	36.93	50.52	56.45	29.13	25.25	23.92	35.38	36.95	26.45	32.4	34.09	30.21	14.54	12.2	17.39	17.19	15.61	14.6	37.6	36.44	49.13	51.76	57.4	55.92	31.94	25.69	25.78	24.71	25.21	22.97
fgenesh.VV78X198432.9_5	0	0	0	0	0	0	0	0	0	0	0	0	0	0	0	0	0	0	0	0	0	0	0	0	0	0	0	0	0	0	0	0	0	0	0	0	0	0	0	0	0	0	0	0
sim4.VV78X207467.4_1	0.206434	0.0946591	0.603331	0.110176	0.454587	0.132309	0.575616	0.103037	0.12	0.11	0.4	0.65	0.76	0.39	0.63	0.2	0.53	0.45	0.78	0.5	0.18	0.07	0.02	0.17	0.08	0.9	0.51	0.84	0.75	0.77	0.37	0.41	0.39	0.81	0.08	0.3	0.71	0.44	0.14	0.83	0.61	0.96	0.88	0.22
glimmer.VV78X092785.13_1	0	0	0	0	0	0	0	0	0	0	0	0	0	0	0	0	0	0	0	0	0	0	0	0	0	0	0	0	0	0	0	0	0	0	0	0	0	0	0	0	0	0	0	0
fgenesh.VV78X190796.4_1	0	0	0	0	0	0	0	0	0	0	0	0	0	0	0	0	0	0	0	0	0	0	0	0	0	0	0	0	0	0	0	0	0	0	0	0	0	0	0	0	0	0	0	0
fgenesh.VV78X017515.3_1	0.0434201	0.0225061	0.0336403	0.0080877	0.0303555	0.0211356	0.0125285	0.0125285	0	0.05	0.08	0.05	0.03	0.02	0.02	0	0.07	0	0.04	0	0	0	0.13	0	0.06	0.1	0.03	0.08	0.03	0.02	0	0.04	0	0.03	0	0	0.07	0.07	0	0	0.04	0.04	0	0
glimmer.VV78X243798.37_5	41.0327	3.80806	37.6247	8.65253	77.703	8.63763	64.9426	3.92207	46.87	42.35	33.88	31.87	54.64	26.37	62.46	92.37	78.28	69.73	67.93	57.17	47.33	46.53	42.47	42.26	33.22	34.92	32.67	30.8	75.6	36.12	23.05	29.18	58.69	65.23	72.11	110.33	80.99	76.77	81.14	55.74	72.6	63.08	62.83	52.98
glimmer.VV78X159945.7_1	8.66218	2.25871	7.28422	1.49598	6.34794	0.732149	12.0582	1.59668	4.98	8.23	12.77	9.25	4.35	8.26	6.4	5.05	7.59	14.54	9.08	12.56	4.6	5.27	8.17	8.28	13.39	11.8	8.59	10.12	4.5	4.22	7.7	8.73	5.35	7.17	5.35	4.79	8.76	6.93	16.4	12.25	9.51	8.63	12.17	12.84
glimmer.VV78X020240.17_2	0.570238	0.102562	0.193502	0.115316	1.60069	0.88697	0.878776	0.778357	0.74	0.58	0.39	0.41	0.15	0.02	0.36	3.32	1.12	0	2.43	0.21	0.75	0.74	0.92	0.32	0.63	0	0.72	0	0.07	0.21	0	0.04	0.86	0	3.86	2.84	1.65	0.83	0	0	4.37	0.42	0.19	0.22
fgenesh.VV78X190796.4_2	0	0	0	0	0	0	0	0	0	0	0	0	0	0	0	0	0	0	0	0	0	0	0	0	0	0	0	0	0	0	0	0	0	0	0	0	0	0	0	0	0	0	0	0
glimmer.VV78X163745.21_1	34.4715	1.97645	42.2421	2.60812	36.9623	1.17109	45.5431	1.01847	32.49	32.5	38.42	47.38	38.91	40.43	36.69	39.11	35.08	46.19	46.89	43.55	30.64	33.88	29.51	34.8	40.61	34.98	54.62	37.78	41.56	36.58	41.13	39.83	38.28	35.52	37.15	40.86	38.65	33.1	47.68	44.37	45.36	48.49	44.98	42.49
fgenesh.VV78X169082.9_2	0.00514558	0.00510768	0.00497514	0.00497514	0.00504332	0.00504332	0.0294814	0.00917438	0.02	0	0	0	0	0.01	0.02	0	0	0.02	0.03	0.05	0	0.03	0	0	0	0	0	0	0	0	0	0.03	0	0.03	0	0	0	0	0.03	0	0.03	0.03	0.04	0.05
fgenesh.VV78X238526.9_1	0	0	0	0	0.00830395	0.00830395	0	0	0	0	0	0	0	0	0.02	0	0	0	0	0	0	0	0	0	0	0	0	0	0	0	0	0	0.06	0	0	0	0	0	0	0	0	0	0	0
fgenesh.VV78X017515.3_2	0.149766	0.0672917	0.124893	0.0376528	0.11017	0.0200738	0.262359	0.0435305	0.09	0.28	0.07	0.1	0.08	0.2	0.13	0.13	0.07	0.34	0.19	0.25	0.11	0.08	0.18	0.36	0.06	0.09	0.07	0.14	0.13	0.03	0.19	0.21	0.1	0.15	0.14	0.12	0.13	0.04	0.42	0.24	0.15	0.23	0.17	0.32
fgenesh.VV78X224490.11_1	2.06365	1.13017	2.40186	0.286146	1.4464	0.521292	2.58298	1.6129	0.6	4.29	1.3	1.84	2.6	2.77	0.54	1.45	2.35	0.88	5.81	1.06	0.64	0.57	3.48	4.91	1.01	1.75	0.76	3.28	4.54	0.88	4.86	1	0.15	0.83	1.71	1.22	3.74	1.57	1.48	0.14	7.01	4.56	1.08	1.05
fgenesh.VV78X169082.9_3	0.127367	0.0936676	0.0343811	0.0179048	0.0213934	0.0213934	0	0	0.07	0.31	0	0.06	0.04	0	0.06	0	0	0	0	0	0	0.13	0.18	0.41	0	0	0	0.14	0	0.08	0	0	0	0.11	0	0	0	0	0	0	0	0	0	0
fgenesh.VV78X190796.4_3	9.16018	0.684859	9.89965	0.120187	11.6647	0.742684	12.8514	0.332952	7.87	9.41	10.2	10.09	9.68	9.93	10.35	12.92	11.72	12.4	12.65	13.5	7.45	8.18	9.05	9.7	9.83	10.77	9.71	10.6	10.54	8.92	10.04	9.83	10.2	10.46	12.04	13.71	11.89	11.62	12.02	12.87	12.54	12.76	14.51	12.76
glimmer.VV78X163745.21_2	10.8903	0.774275	10.0332	2.9743	12.3099	0.3703	13.1369	0.311645	9.63	10.74	12.3	4.14	12.29	13.68	12.01	11.87	13.05	12.97	13.74	12.7	9.87	9.45	10.17	11.18	12.18	12.5	0	9.64	13.2	11.48	14.32	13.13	10.52	13.1	11.28	12.4	15.1	11.9	13.6	12.19	13.45	14.04	13.02	12.47
fgenesh.VV78X080923.4_1	0.100974	0.0514483	0.525619	0.390409	0.161173	0.131406	0.366067	0.143667	0.13	0	0.17	0.22	0.06	1.3	0.01	0.05	0.42	0.17	0.28	0.65	0	0.24	0	0	0.08	0.31	0.24	0.18	0	0.11	1.54	1.1	0.01	0	0	0.1	0.59	0.33	0.06	0.3	0.36	0.2	0.78	0.55
glimmer.VV78X243798.37_7	18.1646	2.35509	4.49298	4.49298	21.7068	1.13733	14.7508	3.96289	19.65	21.29	13.55	0	0	13.48	19.7	23.64	21.78	20.24	16.95	7.06	19.93	19.44	21.12	21.42	14.2	12.53	0	0	0	0	13.19	13.72	19.2	20.07	20.64	26.3	20.92	22.25	20.59	19.82	15.45	18.51	16.61	0
fgenesh.VV78X207646.6_2	0.360439	0.0538429	0.303671	0.0975071	1.48937	0.46765	1.70683	0.814396	0.32	0.47	0.3	0.3	0.47	0.14	0.88	1.18	2.41	3.3	0.62	1.2	0.65	0.07	0.32	0.58	0.2	0.44	0.41	0.15	0.52	0.43	0.07	0.2	2.09	0	1.35	1.02	1.72	2.79	2.42	4.38	1.22	0	0	2.08
glimmer.VV78X234292.6_1	46.3132	1.73463	51.2008	0.629344	42.3407	1.99576	48.9625	2.12207	45.19	44.03	49.72	52.42	50.84	50.33	41.25	39.56	46.21	52.57	49.1	45.22	47.1	43.76	44.41	43.74	48.52	51.61	54.16	50.12	52.04	49.79	51.52	49.33	43.34	39.73	39.45	39.65	48.44	44.97	53.54	51.38	49.78	48.4	46.81	44.05
glimmer.VV78X234292.6_2	0.723369	0.129949	0.6621	0.0382353	2.65174	0.310973	2.88129	0.197913	0.53	0.67	0.97	0.64	0.61	0.74	2.11	2.66	3.18	2.89	3.22	2.53	0.41	0.62	0.48	0.83	0.79	1.25	0.63	0.67	0.72	0.51	0.68	0.78	2.36	1.92	2.77	2.57	2.99	3.29	3.05	2.7	3.4	3.03	2.73	2.39
fgenesh.VV78X190796.4_4	36.6397	3.05483	35.6979	2.67716	43.0707	3.18198	47.2888	4.13664	32.78	34.47	42.67	31.55	34.84	40.7	37.65	42.89	48.67	54.97	46.1	40.79	31.76	33.55	37.31	32.29	44.63	39.58	32.99	29.63	35.42	34.34	43.25	38.55	35.65	39.11	43.55	42.31	57.8	43.59	59.78	49.08	45.44	46.79	38.96	42.15
fgenesh.VV78X114917.4_1	18.4177	0.585604	20.6572	1.15583	21.5201	1.47799	25.2209	1.66552	18.63	17.31	19.31	22.82	18.87	20.28	23.75	18.72	22.09	28.21	24.99	22.46	18.89	18.44	16.05	18.28	20.07	18.1	23.78	21.54	18.22	19.44	21.31	19.41	22.78	24.45	19.72	17.84	22.94	21.62	29.14	27.08	26.02	23.91	23.33	21.82
fgenesh.VV78X224490.11_4	12.3351	0.54909	13.2885	0.288016	13.0517	0.0422679	15.2506	0.638702	12.26	11.42	13.32	13.82	12.82	13.23	13.01	13.01	13.14	15.68	16.08	13.99	12.27	12.26	10.6	12.06	14.55	11.38	13.93	13.67	12.91	12.74	13.69	12.83	14.69	11.79	13.24	12.8	14.57	12.34	16.97	14.11	16.81	15.31	14.18	13.85
glimmer.VV78X091789.6_1	0.879161	0.179148	0.962742	0.0588959	2.02461	0.148042	2.55392	0.296258	0.71	0.69	1.24	0.89	0.92	1.08	1.8	2.3	1.97	2.7	1.98	2.98	0.84	0.61	0.88	0.55	1.29	1.15	1.02	0.71	0.94	0.91	1.41	0.8	1.83	1.78	3.04	1.65	2.18	1.85	2.6	2.83	2.16	1.8	2.11	3.62
twinscan.VV78X017682.3_1	1.3769	0.314561	1.99423	0.423891	0.741135	0.0755481	1.53272	0.146569	1.05	1.08	2.01	1.96	1.28	2.74	0.81	0.59	0.83	1.75	1.6	1.25	1.27	0.88	1.21	0.98	2.48	1.26	1.3	2.84	1.27	1.28	2.61	2.86	0.96	0.7	0.33	0.82	1.43	0.49	1.76	1.72	1.16	2.06	1.07	1.39
fgenesh.VV78X190796.4_5	13.47	0.600584	17.0136	0.497101	15.3312	2.10186	19.2634	0.606587	13.21	12.59	14.62	17.95	16.84	16.26	19.43	12.46	14.1	19.2	20.34	18.24	13.66	12.87	12.58	12.59	15.14	13.78	18.52	17.2	17.38	16.36	15.24	17.12	19.41	19.44	12.92	12.05	15.13	13.53	19.31	19.07	20.43	20.25	18.26	18.23
glimmer.VV78X174093.6_1	8.79858	1.09877	9.42967	0.453047	13.2671	0.773263	14.7499	0.629867	8.83	10.69	6.88	8.63	10.2	9.45	14.77	12.19	12.84	14.97	13.57	15.71	9.03	8.68	10.37	10.93	6.38	7.66	8.49	8.83	11.46	9.09	8.74	10.05	14.34	15.08	12.28	12.11	7.57	15.78	16.18	13.49	13.54	13.59	14.82	16.37
glimmer.VV78X091789.6_2	17.5694	3.13176	26.7221	2.31809	39.7778	2.17154	53.8614	0.815668	11.99	17.9	22.82	26.47	22.84	30.86	41.8	35.44	42.09	52.58	53.63	55.38	11.58	12.29	16.27	19.15	21.49	24.92	26.58	26.32	22.99	22.71	30.37	31.28	39.31	43.63	33.89	36.81	44.71	40.64	54.86	49.79	52.81	54.48	54.16	56.27
fgenesh.VV78X173792.10_1	0.134021	0.0146133	0.144461	0.0691683	0.158244	0.0451279	0.0728043	0.0455542	0.15	0.14	0.11	0.28	0.04	0.12	0.23	0.18	0.07	0.16	0	0.06	0.18	0.14	0.16	0.13	0.17	0	0.37	0.15	0	0.08	0	0.22	0.53	0	0.13	0.22	0.2	0	0.15	0.17	0	0	0.15	0
fgenesh.VV78X190796.4_6	0.0518342	0.0303187	0.00955551	0.00955551	0	0	0.0149873	0.0149873	0.11	0.05	0	0	0.03	0	0	0	0	0	0	0.04	0.12	0.09	0	0.09	0	0	0	0	0	0.05	0	0	0	0	0	0	0	0	0	0	0	0	0	0.08
glimmer.VV78X185181.6_1	49.0963	3.41978	45.5194	0.467725	79.5424	9.50062	84.7314	8.84581	42.46	53.83	51	46.37	45.43	44.76	61.58	83.15	93.89	96.42	90.39	67.38	42.74	42.24	57.6	50.95	51.78	49.76	49.68	41.97	50.36	41.07	44.42	45.05	78.52	49.17	79.34	86.54	119.87	79.43	99.62	92.49	94.39	86.24	68.9	66.26
glimmer.VV78X224115.16_1	0.724429	0.0761862	0.982719	0.308865	1.24459	0.264023	0.968553	0.0510139	0.61	0.87	0.7	1.55	0.9	0.49	0.94	1.77	1.03	1.06	0.96	0.88	0.71	0.53	0.85	0.88	0.67	0.74	1.87	1.14	0.91	0.9	0.47	0.51	0.98	0.91	1.8	1.74	1.06	1.01	1.19	0.9	0.96	0.97	0.78	0.96
sim4.VV78X134402.4_2	641.545	54.9519	386.503	45.8025	591.267	104.369	427.381	23.4245	533.54	713.17	677.92	297.27	413.18	449.06	382.73	687.54	703.52	391.52	471.42	419.21	523.39	541.18	724.44	704.53	723.18	606.55	313.41	275.82	398.41	426.23	448.71	449.36	385.63	380.61	686.76	688.24	848.26	622.95	417.82	359.28	452.59	490.96	431.44	410.18
glimmer.VV78X217282.6_1	18.5866	0.700775	19.8813	0.426045	17.34	0.467784	18.1006	0.324951	17.87	17.9	19.99	20.68	19.22	19.75	18.03	17.54	16.45	18.75	17.78	17.77	18	17.78	16.12	19.27	21.44	17.7	22.58	18.15	20.48	18.11	20.32	19.27	19.55	16.91	18.22	16.94	16.61	16.36	18.84	18.64	17.85	17.71	21.02	15.36
fgenesh.VV78X190796.4_7	0.905091	0.171808	0.811933	0.122162	1.70337	0.229038	2.30844	0.207893	1.22	0.87	0.63	0.96	0.57	0.91	1.32	1.68	2.11	2.08	2.72	2.12	1.11	1.31	0.48	1.16	0.73	0.48	1.11	0.76	0.55	0.59	0.73	1.06	1.07	1.5	1.54	1.8	1.94	2.21	2.37	1.74	2.67	2.78	1.77	2.37
glimmer.VV78X224115.16_3	0	0	0	0	0	0	0	0	0	0	0	0	0	0	0	0	0	0	0	0	0	0	0	0	0	0	0	0	0	0	0	0	0	0	0	0	0	0	0	0	0	0	0	0
fgenesh.VV78X029795.12_2	0.409879	0.219708	0.281556	0.113865	0.124609	0.0566022	0.34529	0.154676	0.25	0.14	0.84	0.5	0.23	0.11	0.12	0.23	0.03	0.15	0.65	0.24	0.27	0.23	0	0.24	1.23	0.24	0.78	0.13	0.17	0.29	0.13	0.1	0.14	0.11	0.36	0.11	0.08	0	0.09	0.22	1.18	0.1	0.39	0.12
glimmer.VV78X025151.7_1	0	0	0	0	0	0	0	0	0	0	0	0	0	0	0	0	0	0	0	0	0	0	0	0	0	0	0	0	0	0	0	0	0	0	0	0	0	0	0	0	0	0	0	0
fgenesh.VV78X190796.4_9	23.2509	2.20409	26.7649	2.14567	20.9739	2.61045	24.1872	1.04676	23.96	19.13	26.66	31.04	24.35	24.9	18.26	18.46	26.19	25.31	25.16	22.1	24.3	23.71	18.85	19.34	29.9	21.55	34.39	26.6	21.51	26.86	23.91	25.74	18.76	17.9	18.7	18.25	32.98	22.41	29.3	20.42	26.67	23.58	22.52	21.78
twinscan.VV78X213234.3_1	1.12745	0.115929	1.17085	0.0202398	1.14833	0.277948	2.03857	0.353978	1.35	1.07	0.96	1.19	1.13	1.19	1.15	0.67	1.63	2.54	1.36	2.22	1.92	0.92	0	1.89	0.97	0.94	1.7	0.51	1.32	0.96	2.11	0.42	0.39	1.7	0.32	0.98	2.28	1.27	2.33	2.81	2.16	0.52	2.42	2.07
sim4.VV78X148541.8_3	14.6749	0.410075	15.854	0.857711	19.6538	1.00934	19.576	1.03741	13.87	15.19	14.97	15.76	14.42	17.39	20.71	17.64	20.62	20.51	20.71	17.5	13.98	13.78	17.38	13.51	15.59	13.98	14.99	16.77	12.55	16.07	19.83	15.32	26.87	16.19	16.56	18.59	22.5	19.57	18.31	23.21	18.18	23.34	19.53	16.01
twinscan.VV78X205798.9_2	0.336918	0.0696315	0.303565	0.0443986	0.335803	0.0837461	0.287998	0.0248299	0.39	0.2	0.43	0.39	0.24	0.28	0.18	0.47	0.36	0.26	0.34	0.27	0.27	0.47	0.1	0.27	0.55	0.24	0.42	0.35	0.19	0.28	0.22	0.33	0.23	0.14	0.58	0.38	0.38	0.34	0.31	0.19	0.36	0.31	0.29	0.26
glimmer.VV78X070726.27_1	0	0	0	0	0	0	0	0	0	0	0	0	0	0	0	0	0	0	0	0	0	0	0	0	0	0	0	0	0	0	0	0	0	0	0	0	0	0	0	0	0	0	0	0
fgenesh.VV78X272515.7_1	0	0	0	0	0	0	0.0412561	0.0206389	0	0	0	0	0	0	0	0	0	0.06	0	0.06	0	0	0	0	0	0	0	0	0	0	0	0	0	0	0	0	0	0	0.11	0	0	0	0.14	0
fgenesh.VV78X050237.29_1	0	0	0	0	0	0	0	0	0	0	0	0	0	0	0	0	0	0	0	0	0	0	0	0	0	0	0	0	0	0	0	0	0	0	0	0	0	0	0	0	0	0	0	0
twinscan.VV78X222065.34_10	3.41006	0.117717	4.51157	0.52276	7.37865	0.532745	7.24373	0.686031	3.27	3.31	3.64	5.14	4.92	3.47	6.33	7.73	8.07	8.58	6.83	6.31	3.19	3.33	3.84	2.91	3.5	3.87	5.55	4.59	4.95	4.9	4.1	2.94	7.02	5.83	6.74	8.61	8.67	7.74	8.38	8.83	6.65	7.03	7.16	5.69
fgenesh.VV78X088076.4_2	0.698913	0.0332622	0.265629	0.063003	0.568318	0.192768	0.409963	0.0605921	0.67	0.66	0.77	0.26	0.38	0.16	0.21	0.87	0.63	0.42	0.3	0.51	0.72	0.62	0.87	0.5	0.93	0.51	0.33	0.17	0.4	0.36	0.09	0.22	0.49	0	0	1.63	1.76	0	0.39	0.46	0.59	0	0.5	0.52
fgenesh.VV78X148685.6_2	43.5347	3.99116	50.2494	3.22502	40.5558	2.6499	45.8761	2.5455	37.55	41.95	51.1	56.7	46.97	47.08	45.17	35.99	40.5	50.95	43	43.68	38.79	36.62	39.89	43.52	51.27	50.84	57.97	55.01	47.86	46.17	47.92	46.38	46.24	44.39	35.62	36.32	41.12	40.15	54.96	46.04	43.24	42.75	42.35	44.66
fgenesh.VV78X037447.7_3	6.92867	0.208899	8.2776	0.142137	10.8189	1.48375	12.7348	1.29907	7.21	7.06	6.52	8.06	8.55	8.22	13.76	9.03	9.66	12.1	15.23	10.87	6.7	7.59	7.67	6.59	6.29	6.88	7.26	9.13	8.25	8.81	8.48	8.01	13.18	14.19	9.47	8.65	9.36	9.82	11.99	12.23	18.04	12.32	11.09	10.71
sim4.VV78X276235.4_1	1.60088	0.802459	3.4793	0.350049	3.23136	0.90421	2.25905	1.13	2.5	2.3	0	3.5	2.86	4.08	4.75	3.32	1.62	3.33	3.45	0	2.74	2.32	2.93	1.82	0	0	2.88	4.32	2.3	3.36	4.84	3.43	4.02	5.28	3.43	3.22	0	2.53	3.42	3.22	3.67	3.21	0	0
fgenesh.VV78X052089.10_3	0.177926	0.136269	0.458644	0.145525	0.223091	0.0940599	0.705502	0.22371	0	0.09	0.45	0.38	0.25	0.74	0.4	0.18	0.08	0.31	0.72	1.09	0	0	0.1	0.08	0.53	0.31	0.35	0.42	0.22	0.29	1.05	0.48	0.57	0.28	0.39	0	0.12	0.06	0.42	0.18	0.85	0.59	1.42	0.84
glimmer.VV78X040975.11_1	11.9964	9.50651	6.58521	4.21747	3.98994	3.98994	5.1832	5.13861	5.22	0	30.77	14.44	5.31	0	0	0	11.97	15.46	0	0.09	12.16	0	0	0	38.9	17.94	25.31	0	0	10.01	0	0	0	0	0	0	33.47	0	28.07	0	0	0	0	0.16
glimmer.VV78X243129.11_2	3.46647	0.185971	2.50821	0.372853	1.19619	0.0372667	2.32756	0.636507	3.55	3.11	3.74	2.7	1.79	3.03	1.13	1.21	1.25	3.59	1.85	1.54	3.66	3.47	3.11	3.11	4.47	2.57	3.26	1.97	1.93	1.66	2.86	3.18	0.79	1.37	1.78	0.71	2.13	0.76	5.06	1.78	2.49	1.19	1.88	1.29
twinscan.VV78X222065.34_14	91.9404	33.5781	206.257	59.272	138.948	32.0478	204.371	47.1987	42.42	77.42	155.98	317.9	184.95	115.92	195.05	84.05	137.75	290.33	127.6	195.18	46.35	39.46	75.89	78.59	194.67	94.98	398.28	211.08	181.7	187.81	108.11	122.55	192.25	197.09	79.93	87.7	209.58	97.76	388.6	169.87	133.98	120.99	203.47	189.06
twinscan.VV78X168352.2_1	0.264704	0.0901316	0.16571	0.0458357	0.288095	0.112201	0.203339	0.0306371	0.36	0.08	0.35	0.09	0.16	0.25	0.09	0.47	0.31	0.25	0.21	0.15	0	0.64	0.2	0	0.55	0.03	0.16	0	0.1	0.21	0.38	0.13	0	0.15	0.2	0.72	0	0.48	0.46	0	0.12	0.3	0.17	0.13
glimmer.VV78X030477.15_2	18.4158	2.76921	17.8784	2.70704	23.6072	1.40039	26.4536	1.17516	13.21	19.38	22.66	15.5	14.85	23.28	21.84	22.61	26.37	24.94	28.77	25.66	12.74	13.57	20.36	18.62	22.9	22.28	14.54	16.78	18.02	12.05	23	23.52	21.58	22.03	23.75	21.6	28.85	24.99	25.89	23.77	28.61	28.93	28.66	23.44
sim4.VV78X088191.10_6	0	0	0.0382067	0.0382067	0	0	0	0	0	0	0	0	0.11	0	0	0	0	0	0	0	0	0	0	0	0	0	0	0	0.24	0	0	0	0	0	0	0	0	0	0	0	0	0	0	0
fgenesh.VV78X028296.12_1	7.65788	0.502319	10.4953	0.271603	8.79061	0.657683	10.6887	1.60901	6.86	7.52	8.59	10.44	10.06	10.99	10.11	8.13	8.13	13.88	8.73	9.46	6.92	6.82	8.61	6.69	8.4	8.88	9.62	11.52	10.2	9.93	9.84	11.97	11.06	9.41	7.3	8.87	7.47	8.5	18.24	8.53	9.13	8.31	9.84	9.18
twinscan.VV78X234553.4_3	31.7826	0.639757	34.6165	1.31008	32.6483	0.156855	36.9033	2.50292	31.84	32.86	30.65	36.24	32.02	35.59	32.66	32.91	32.37	39.47	39.35	31.9	31.92	31.78	34.25	31.79	28.76	33.62	37.09	35.11	33.24	30.95	37.88	33.65	30.83	33.99	30.59	34.98	32.94	32.06	38.92	40.13	35.02	43.84	32.3	31.6
glimmer.VV78X152948.7_2	21.8196	0.201471	13.8073	2.00272	3.45757	0.456855	3.09151	0.304762	22.05	21.42	22	16.26	9.84	15.33	4.04	3.78	2.56	2.73	2.85	3.7	23.55	20.91	21.68	21.22	21.06	23.46	18.55	13.21	10.34	9.39	17.92	13.13	4.58	3.64	4.33	3.29	2.65	2.5	3.08	2.3	2.73	2.97	3.93	3.52
sim4.VV78X274935.33_2	0	0	0	0	0	0	0	0	0	0	0	0	0	0	0	0	0	0	0	0	0	0	0	0	0	0	0	0	0	0	0	0	0	0	0	0	0	0	0	0	0	0	0	0
glimmer.VV78X090615.7_1	0.0143734	0.0143734	0	0	0.0146451	0.00851973	0.0278192	0.0278192	0.04	0	0	0	0	0	0	0.03	0.01	0	0.08	0	0.1	0	0	0	0	0	0	0	0	0	0	0	0	0	0	0.06	0	0.02	0	0	0.16	0	0	0
glimmer.VV78X074415.13_11	0.51609	0.142343	0.115171	0.0337715	0.587759	0.138643	0.290247	0.138001	0.65	0.23	0.67	0.05	0.15	0.14	0.38	0.85	0.54	0.06	0.28	0.53	0.92	0.45	0.32	0.16	0.57	0.83	0	0.11	0.05	0.24	0.08	0.2	0.13	0.56	0.72	0.97	0.41	0.6	0	0.12	0.3	0.26	0.78	0.35
glimmer.VV78X183739.4_1	2.22677	0.271094	1.12134	0.0207842	1.32384	0.114679	1.27596	0.10915	2.39	2.59	1.7	1.11	1.16	1.09	1.25	1.55	1.17	1.41	1.36	1.06	2.81	2.08	2.58	2.6	2	1.22	0.97	1.31	1.24	1.09	1.5	0.74	1.35	1.17	1.66	1.45	1.1	1.21	1.47	1.34	1.52	1.19	0.89	1.19
sim4.VV78X211230.5_3	0.601834	0.0600762	0.30999	0.104197	1.70931	0.410507	1.13526	0.130468	0.55	0.53	0.72	0.19	0.52	0.22	0.96	2.37	1.8	1.25	1.28	0.87	0.65	0.48	0.69	0.41	0.78	0.62	0.25	0.11	0.55	0.49	0.38	0.09	1.21	0.77	2.83	1.96	1.91	1.74	1.7	0.71	1.49	1.06	0.38	1.24
fgenesh.VV78X147582.13_1	0.45428	0.122603	0.643662	0.130302	0.529042	0.0785381	0.525963	0.0333993	0.21	0.58	0.58	0.88	0.62	0.43	0.38	0.64	0.58	0.55	0.57	0.46	0.32	0.13	0.36	0.74	0.59	0.56	1.09	0.6	0.59	0.66	0.42	0.43	0.48	0.3	0.71	0.57	0.86	0.42	0.83	0.2	0.7	0.44	0.28	0.59
glimmer.VV78X075620.4_1	0	0	0	0	0	0	0	0	0	0	0	0	0	0	0	0	0	0	0	0	0	0	0	0	0	0	0	0	0	0	0	0	0	0	0	0	0	0	0	0	0	0	0	0
fgenesh.VV78X148422.8_1	22.5751	2.26399	25.071	0.919408	24.0983	0.758706	29.4267	1.14786	19.06	21.86	26.8	25.66	23.27	26.29	25.37	22.75	24.17	30.47	30.68	27.13	21.48	17.24	22.68	21.24	29.81	22.06	26.51	24.52	24.4	22.27	24.81	27.54	27.03	24.16	24.06	21.58	26.56	22.84	30.5	30.43	31.55	29.76	26.73	27.43
fgenesh.VV78X201381.7_1	12.7317	0.97472	10.5917	0.308759	16.2953	1.35191	16.4211	0.356483	12.66	11.08	14.45	10.13	11.18	10.47	14.45	18.93	15.51	16.06	17.13	16.07	12.85	12.52	12.22	10.2	16.01	12	10.45	9.7	11.58	10.82	9.96	10.9	13.71	14.99	17.71	20.01	16.55	14.92	16.89	15.05	17.12	17.15	17.2	15.23
glimmer.VV78X074415.13_12	0.437504	0.0544273	0.0585142	0.0123801	0.555837	0.139462	0.338648	0.0602587	0.33	0.46	0.52	0.04	0.05	0.08	0.28	0.68	0.71	0.41	0.22	0.39	0.19	0.45	0.47	0.45	0.38	0.74	0.07	0	0.11	0	0	0.15	0.33	0.24	0.35	0.97	0.91	0.6	0.61	0.16	0.07	0.37	0.22	0.52
fgenesh.VV78X147582.13_2	0	0	0	0	0	0	0	0	0	0	0	0	0	0	0	0	0	0	0	0	0	0	0	0	0	0	0	0	0	0	0	0	0	0	0	0	0	0	0	0	0	0	0	0
sim4.VV78X237207.11_5	0.753903	0.753903	0.318142	0.265656	2.9448	2.6397	4.04148	2.43405	2.26	0	0	0	0.11	0.85	0	0.62	8.21	3.31	8.58	0.24	2.57	2.03	0	0	0	0	0	0	0.23	0	0	1.56	0	0	0.33	0.88	5.03	9.98	6.01	0	8.87	8.27	0	0.42
fgenesh.VV78X201381.7_2	0.127353	0.0435821	0.0533443	0.0267502	0.0555678	0.027847	0.0609818	0.0420165	0.13	0.05	0.2	0.08	0.08	0	0	0.08	0.09	0.04	0.14	0	0.31	0	0	0.09	0.33	0	0	0.18	0	0.16	0	0	0	0	0.08	0.08	0	0.13	0	0.09	0.14	0.14	0	0
fgenesh.VV78X120214.10_1	0	0	0	0	0	0	0	0	0	0	0	0	0	0	0	0	0	0	0	0	0	0	0	0	0	0	0	0	0	0	0	0	0	0	0	0	0	0	0	0	0	0	0	0
glimmer.VV78X074415.13_14	0	0	0	0	0	0	0	0	0	0	0	0	0	0	0	0	0	0	0	0	0	0	0	0	0	0	0	0	0	0	0	0	0	0	0	0	0	0	0	0	0	0	0	0
twinscan.VV78X125809.14_1	0	0	0	0	0	0	0	0	0	0	0	0	0	0	0	0	0	0	0	0	0	0	0	0	0	0	0	0	0	0	0	0	0	0	0	0	0	0	0	0	0	0	0	0
glimmer.VV78X216004.6_1	0.0238166	0.0238166	0	0	0.0146403	0.0146403	0	0	0.07	0	0	0	0	0	0.04	0	0	0	0	0	0.17	0	0	0	0	0	0	0	0	0	0	0	0	0.08	0	0	0	0	0	0	0	0	0	0
twinscan.VV78X222792.8_1	0.773245	0.087454	1.50142	0.239256	0.191368	0.0651854	0.920677	0.0799854	0.84	0.6	0.88	1.49	1.09	1.92	0.19	0.08	0.3	0.77	1.04	0.96	0.87	0.82	0.18	0.92	0.96	0.74	1.49	1.49	1.03	1.14	1.95	1.9	0.28	0.12	0.16	0.01	0.33	0.29	0.76	0.78	0.98	1.1	1.05	0.89
glimmer.VV78X245944.3_1	0	0	0	0	0	0	0	0	0	0	0	0	0	0	0	0	0	0	0	0	0	0	0	0	0	0	0	0	0	0	0	0	0	0	0	0	0	0	0	0	0	0	0	0
glimmer.VV78X109614.4_1	8.19806	1.12332	11.2402	0.649758	10.2697	1.40471	10.8705	0.0936727	6.24	8.22	10.13	12.13	11.62	9.97	13.07	8.64	9.1	11.01	10.91	10.69	7.31	5.44	9.04	7.59	10.44	9.65	12.97	11.01	10.51	12.6	10.68	9.38	13.21	12.96	8.41	8.85	10.8	8.16	11.61	10.28	11.29	10.52	12.86	9.09
glimmer.VV78X074415.13_15	0	0	0	0	0	0	0	0	0	0	0	0	0	0	0	0	0	0	0	0	0	0	0	0	0	0	0	0	0	0	0	0	0	0	0	0	0	0	0	0	0	0	0	0
glimmer.VV78X245944.3_2	0.00768635	0.00768635	0.0232555	0.0152165	0.0125787	0.0122752	0.0463064	0.0184264	0	0.02	0	0.05	0	0.02	0.04	0	0	0.02	0.08	0.04	0	0	0	0.04	0	0	0.06	0.04	0	0	0	0.03	0.04	0.03	0	0	0	0	0	0.04	0.07	0.1	0.09	0
sim4.VV78X219486.4_1	0.356061	0.132793	0.535019	0.221476	1.91884	0.532304	1.81183	0.449137	0.24	0.2	0.62	0.95	0.46	0.2	1.06	1.8	2.9	2.71	1.36	1.37	0	0.43	0	0.36	1.01	0	1.02	0.87	0.29	0.61	0.43	0	0.94	1.15	1.22	2.31	2.43	3.16	3.67	1.53	1.01	1.73	1.86	1
sim4.VV78X106698.5_5	24.553	1.20119	36.3761	2.1091	25.1535	3.17091	33.1836	2.11598	25.79	25.72	22.15	39.83	32.56	36.74	19.06	26.66	29.73	31.46	37.39	30.7	28.69	23.6	27.88	24.07	13.33	36.06	37.38	43.1	30.72	34.17	35.14	38.09	25.52	14.34	26.06	27.19	33.26	27.77	31.24	31.73	35	39.88	22.44	36.8
fgenesh.VV78X067253.4_2	2.97714	0.256064	3.42018	0.242579	4.03491	0.605342	5.36798	0.302361	3.47	2.61	2.85	3.74	2.94	3.58	5.14	3.05	3.92	5.27	5.93	4.9	4.06	3.03	2.58	2.64	2.22	3.85	3.8	3.65	2.86	3.02	4.26	3.01	5.45	4.91	3.4	2.74	3.9	3.94	5.54	4.93	5.69	6.19	4.49	5.2
sim4.VV78X266870.10_4	0.113646	0.113646	0.130044	0.0770365	0.455298	0.156521	0.949006	0.245746	0.34	0	0	0.27	0	0.12	0.76	0.37	0.24	0.85	1.42	0.58	0.39	0.3	0	0	0	0	0.47	0	0	0	0	0.23	0.43	1	0.27	0.46	0.66	0	0.97	0.7	1.54	1.29	0.68	0.51
fgenesh.VV78X264840.8_1	2.50146	0.234544	2.19921	0.171424	1.9107	0.236182	3.5419	0.630297	2.23	2.97	2.31	2.08	2.54	1.98	2.26	2.01	1.46	3.16	4.77	2.7	2.11	2.31	3.21	2.78	3.24	0.85	2.48	1.56	3.34	1.82	1.68	2.23	2.05	2.41	2.15	1.89	0.72	1.87	3.11	3.22	5.13	4.41	1.59	3.51
fgenesh.VV78X178891.11_1	0	0	0.0586867	0.021605	0.0394989	0.0167492	0.0256944	0.00367243	0	0	0	0.1	0.06	0.02	0.02	0.07	0.02	0.03	0.02	0.03	0	0	0	0	0	0	0.17	0	0.03	0.08	0	0.04	0.05	0	0.09	0.06	0	0.04	0.05	0	0.04	0	0	0.05
fgenesh.VV78X228404.7_1	16.2163	1.40124	17.7056	1.63828	20.0476	0.669231	22.2154	1.39344	14.42	15.25	18.98	14.6	20.16	18.36	19.17	19.61	21.36	23.17	19.47	24	16.91	12.55	16.92	13.97	17.47	21.36	15.12	13.9	20.79	19.6	21.88	15.37	21.1	17.76	21.11	18.28	22.63	20.66	21.17	25.63	23.26	15.53	25.15	23.16
fgenesh.VV78X264840.8_2	2.36816	0.332699	4.2115	0.740779	3.86743	0.712949	3.7338	0.449577	2.95	1.79	2.37	5.68	3.66	3.29	3.38	2.95	5.27	2.94	4.5	3.76	2.59	3.22	0.92	2.47	3.08	1.24	5.67	5.68	3.47	3.84	4.28	2.46	5.07	2.14	2.1	3.71	2	7.09	3.18	2.65	3.58	5.46	2.56	4.65
glimmer.VV78X201966.10_1	1.15673	0.257475	4.08867	1.41636	4.25872	1.33597	3.26605	0.378663	0.96	1.67	0.84	6.89	2.33	3.05	6.92	3.14	2.72	3.46	2.54	3.81	0.64	1.2	2.13	1.31	0.83	0.87	7.64	5.9	2.52	2.16	3.76	2.44	7.96	6.16	2.8	3.44	2.21	3	3.32	3.63	2.53	2.54	5.67	2.43
glimmer.VV78X033679.9_1	0	0	0	0	0	0	0	0	0	0	0	0	0	0	0	0	0	0	0	0	0	0	0	0	0	0	0	0	0	0	0	0	0	0	0	0	0	0	0	0	0	0	0	0
sim4.VV78X016981.6_3	10.0191	2.11043	11.3478	1.79026	13.386	0.57455	15.2528	0.616553	6.33	10.08	13.64	12.98	7.77	13.3	13.33	12.42	14.41	14.05	15.61	16.09	6.16	6.46	9.97	10.17	14.22	12.73	13.24	12.63	0.61	14.1	13.27	13.32	14.22	12.68	14.22	10.82	12.94	15.22	14.61	13.37	14.59	16.68	16.23	15.99
fgenesh.VV78X275692.12_4	10.9266	0.629095	13.1412	1.15503	10.5851	1.27481	12.1449	0.759116	10.87	9.87	12.04	15.35	11.44	12.63	12.93	8.54	10.29	13.42	12.23	10.79	10.43	11.2	9.16	10.41	12.24	11.74	17.43	12.58	11.8	11.13	13.13	12.21	12.86	12.97	9.23	7.93	11.35	9.7	14.28	12.35	11.8	12.67	11.11	10.55
twinscan.VV78X272673.9_8	0.010898	0.010898	0	0	0	0	0	0	0	0.03	0	0	0	0	0	0	0	0	0	0	0	0	0	0.06	0	0	0	0	0	0	0	0	0	0	0	0	0	0	0	0	0	0	0	0
sim4.VV78X266870.10_7	9.52507	0.74776	11.3172	1.73453	9.30261	0.627225	9.29567	0.230643	8.56	9.01	11	14.78	9.44	9.73	10.41	8.24	9.26	9.48	8.84	9.57	8.68	8.48	10.79	7.65	12.03	9.37	15.65	13.63	9.64	9.27	9.94	9.54	9.44	11.12	7.42	8.97	13.25	7.03	10.88	7.76	8.86	8.82	11.2	8.37
fgenesh.VV78X136213.15_1	9.22272	1.70826	10.338	2.33137	10.4164	0.964185	17.9393	1.24985	11.84	6.01	9.82	7.28	8.82	14.91	10.08	12.23	8.94	19.42	18.94	15.45	10.54	12.82	5.96	6.05	10.91	8.09	7.44	7.06	10.39	7.44	14.64	15.15	7.91	11.67	17.21	7.81	9.34	8.72	20.3	18.34	18.03	19.89	15.36	15.52
twinscan.VV78X025969.14_1	0	0	0	0	0	0	0.0679988	0.0340229	0	0	0	0	0	0	0	0	0	0.1	0.1	0	0	0	0	0	0	0	0	0	0	0	0	0	0	0	0	0	0	0	0.06	0.15	0	0.21	0	0
fgenesh.VV78X275692.12_5	16.8249	1.22314	16.9184	1.1502	19.7233	2.77339	19.2144	0.0936273	18.25	17.84	14.39	16.55	15.14	19.07	14.19	22.19	22.79	19.28	19.34	19.03	14.93	20.75	19.34	16.69	15.15	13.2	15.68	17.69	15.66	14.68	19.44	18.75	15.82	12.99	21.41	22.88	25.21	21.44	23.19	14.48	21.92	16.66	14.54	22.35
glimmer.VV78X214579.6_1	0.0562524	0.028205	0.122229	0.0437008	0.184473	0.0716193	0.53867	0.10574	0.08	0.09	0	0.15	0.18	0.04	0.25	0.26	0.04	0.34	0.58	0.69	0.09	0.07	0.1	0.08	0	0	0.2	0.08	0.22	0.15	0	0.07	0.18	0.31	0.55	0	0	0.06	0.47	0.17	0.73	0.43	0.49	0.85
fgenesh.VV78X110382.6_3	29.7406	2.49793	37.2692	3.9116	32.3047	1.10808	33.5439	0.806114	25.85	28.97	34.4	42.51	29.62	39.68	32.47	30.31	34.13	34.12	31.95	34.56	26.55	25.32	28.8	29.1	36.44	31.19	51.12	31.07	30.58	28.77	32.88	45.45	33.3	31.87	31.04	29.66	44.6	28.31	36.82	30.82	32.77	31.1	35.65	33.75
fgenesh.VV78X129323.6_1	15.5946	0.612702	14.4736	1.83754	23.7127	1.99461	19.7521	2.65395	14.47	15.73	16.58	11.01	15.13	17.28	19.82	26.4	24.92	14.48	22.93	21.84	12.18	16.2	15.79	15.68	15.72	17.94	11.54	10.31	17.65	12.91	16.22	18.18	17.25	21.69	25.03	27.62	26.61	23.98	14.25	14.77	20.66	25.3	22.74	21.18
fgenesh.VV78X062434.6_1	6.54983	0.843401	8.074	0.543713	6.97107	0.558574	9.83822	1.48786	5.06	6.61	7.98	7.52	7.54	9.16	8.02	6.1	6.79	12.37	9.92	7.22	4.77	5.27	7.07	6.27	8.24	7.57	8.3	6.48	8.44	6.74	8.64	9.6	8.72	7.5	6.18	6.04	8.22	6	12.18	12.61	9.91	9.93	7.37	7.11
glimmer.VV78X145441.38_1	5.81018	1.16448	5.97477	2.99015	2.03279	0.923201	3.3936	1.59768	4.05	8.01	5.37	1.95	4.15	11.82	0.81	3.84	1.44	1.77	6.59	1.83	1.06	6.3	6.77	8.97	7.02	2.75	2.04	1.84	1.43	6.56	12.1	11.58	0.46	1.07	0.21	7.06	1.85	1.22	2.12	1.33	5.51	7.71	1.97	1.72
fgenesh.VV78X050183.6_1	0.466983	0.0564478	0.299307	0.161904	1.11628	0.31756	1.47398	0.441088	0.47	0.37	0.56	0.12	0.62	0.15	0.49	1.5	1.36	2.32	1.26	0.84	0.68	0.31	0.42	0.33	0.54	0.6	0.19	0.03	1.07	0.23	0.33	0	0.5	0.47	1.32	1.66	1.26	1.42	2.9	1.62	1.13	1.38	0.38	1.19
twinscan.VV78X015681.19_1	0	0	0	0	0	0	0	0	0	0	0	0	0	0	0	0	0	0	0	0	0	0	0	0	0	0	0	0	0	0	0	0	0	0	0	0	0	0	0	0	0	0	0	0
twinscan.VV78X082928.3_1	0.531094	0.240317	0.287928	0.0383637	0.644099	0.0729883	0.695956	0.0252749	0.27	0.31	1.01	0.36	0.22	0.29	0.7	0.5	0.74	0.69	0.66	0.74	0.45	0.14	0.44	0.21	1.05	0.95	0.51	0.16	0.24	0.21	0.35	0.23	0.78	0.63	0.27	0.7	1.19	0.49	0.92	0.4	0.64	0.67	0.63	0.83
fgenesh.VV78X221006.3_1	7.06259	0.52325	8.96248	1.04247	9.46617	1.15508	8.72829	0.428146	6.88	6.26	8.05	7.21	10.82	8.86	10.72	10.52	7.16	8.67	9.5	8.02	6.89	6.87	5.15	7.12	8.63	7.12	9.61	4.01	9.43	12.04	7.82	9.75	9.87	11.34	14.29	7.17	12.13	4.39	10.07	6.94	13.2	5.66	4.47	10.64
glimmer.VV78X145441.38_2	6.47254	0.794188	5.97477	2.99015	3.6991	1.14955	3.3936	1.59768	6.04	8.01	5.37	1.95	4.15	11.82	5.22	4.44	1.44	1.77	6.59	1.83	5.69	6.3	6.77	8.97	7.02	2.75	2.04	1.84	1.43	6.56	12.1	11.58	10.88	1.07	1.47	7.06	1.85	1.22	2.12	1.33	5.51	7.71	1.97	1.72
sim4.VV78X086565.4_3	55.6685	4.26808	55.316	4.13746	61.3033	1.55974	66.3102	3.69301	50.63	52.22	64.15	57.58	47.29	61.08	61.73	58.41	63.76	73.65	63.37	61.91	55.72	46.8	62.68	44.2	64.21	64.06	61.21	52.75	44.85	49.45	60.39	61.66	63.05	60.76	62.44	54.85	65.42	62.84	72.16	75.47	60.08	66.79	55.71	66.49
glimmer.VV78X003888.1_1	6.41817	0.256555	6.3219	1.03176	6.56959	0.49196	6.14802	1.13944	6.74	6.6	5.91	8.36	5.01	5.6	6.4	5.82	7.5	8.42	4.86	5.16	5.66	7.56	7.13	6.19	6.34	5.24	8.83	7.73	4.6	5.37	4.83	6.25	6.96	5.98	5.43	6.16	8.72	6.82	9.89	6.62	4.23	5.52	4.54	5.62
fgenesh.VV78X110382.6_5	29.7406	2.49793	37.2692	3.9116	32.3047	1.10808	33.5439	0.806114	25.85	28.97	34.4	42.51	29.62	39.68	32.47	30.31	34.13	34.12	31.95	34.56	26.55	25.32	28.8	29.1	36.44	31.19	51.12	31.07	30.58	28.77	32.88	45.45	33.3	31.87	31.04	29.66	44.6	28.31	36.82	30.82	32.77	31.1	35.65	33.75
glimmer.VV78X174222.8_1	0.0288654	0.0288654	0	0	0	0	0.034837	0.034837	0	0.09	0	0	0	0	0	0	0	0.1	0	0	0	0	0.2	0	0	0	0	0	0	0	0	0	0	0	0	0	0	0	0.19	0	0	0	0	0
twinscan.VV78X186061.6_5	0	0	0	0	0	0	0	0	0	0	0	0	0	0	0	0	0	0	0	0	0	0	0	0	0	0	0	0	0	0	0	0	0	0	0	0	0	0	0	0	0	0	0	0
glimmer.VV78X218144.3_1	0	0	0.023754	0.023754	0	0	0.069682	0.0355335	0	0	0	0.07	0	0	0	0	0	0	0.12	0.09	0	0	0	0	0	0	0	0.17	0	0	0	0	0	0	0	0	0	0	0	0	0	0.24	0.22	0
twinscan.VV78X085330.6_1	142.21	17.9804	294.48	78.986	128.923	34.8609	124.843	18.3913	137.29	113.82	175.52	445.76	258.24	179.44	197.96	85.99	102.81	157.49	93.84	123.2	151.36	126.71	105.33	120.33	191.57	150.21	537.03	324.46	262.57	254.41	192.31	168.52	206.85	191.46	83.29	88.39	147.46	77.96	180.85	128.86	101.29	86.11	115.42	128.94
glimmer.VV78X145441.38_4	2.11891	0.247269	3.2104	0.457459	6.76136	0.674414	8.05444	0.906447	1.98	2.6	1.78	3.81	3.51	2.31	5.73	6.53	8.03	9.83	7.46	6.87	1.98	1.98	2.64	2.57	1.51	2.19	4.46	2.96	3.33	3.66	1.98	2.59	5.87	5.62	6.74	6.35	8.42	7.81	10.1	9.51	7.53	7.39	6.29	7.29
twinscan.VV78X176761.1_1	0.120601	0.120601	0.126288	0.126288	0.116643	0.116643	0.112445	0.112445	0.36	0	0	0.38	0	0	0.35	0	0	0	0	0.34	0	0.63	0	0	0	0	0.66	0	0	0	0	0	0	0.61	0	0	0	0	0	0	0	0	0	0.59
glimmer.VV78X179427.9_1	10.9582	0.86701	11.6524	0.88487	14.5659	0.894441	17.8032	0.487214	9.27	11.48	12.13	12.96	9.97	12.02	13.6	13.75	16.35	18.48	18.08	16.86	8.08	10.16	14.03	9.52	12.36	11.77	14.48	10.96	10.98	9.07	12.42	11.69	11.72	14.98	15.34	12.33	15.76	16.68	18.46	18.49	17.02	19.17	17.45	16.41
fgenesh.VV78X140523.5_1	5.82567	0.397557	4.37304	0.187849	5.10899	1.05234	4.56725	0.140176	6.53	5.79	5.16	4.19	4.75	4.18	3.22	6.85	5.25	4.44	4.85	4.42	6.95	6.21	5.88	5.73	6.02	3.8	3.75	4.77	5.51	4.08	3.86	4.45	3.65	2.9	7.27	6.49	5.77	4.97	3.67	5.37	5	4.69	4.41	4.42
twinscan.VV78X008358.3_3	0.188514	0.0839526	0.0388073	0.0223114	0.14094	0.0608445	0.0819181	0.00793073	0.18	0.05	0.34	0.04	0	0.08	0.08	0.08	0.26	0.09	0.07	0.09	0.21	0.16	0	0.08	0.45	0.17	0	0.09	0	0	0	0.14	0.1	0.07	0	0.15	0.37	0.2	0.09	0.1	0	0.14	0.2	0
fgenesh.VV78X053165.7_1	0	0	0	0	0	0	0	0	0	0	0	0	0	0	0	0	0	0	0	0	0	0	0	0	0	0	0	0	0	0	0	0	0	0	0	0	0	0	0	0	0	0	0	0
sim4.VV79X004863.1_1	0	0	0	0	0	0	0	0	0	0	0	0	0	0	0	0	0	0	0	0	0	0	0	0	0	0	0	0	0	0	0	0	0	0	0	0	0	0	0	0	0	0	0	0
fgenesh.VV78X255230.50_2	4.07801	0.581158	6.9564	1.15409	4.75363	0.785325	6.19197	0.527067	3.89	5.17	3.18	8.51	4.7	7.66	4.07	6.32	3.87	5.91	7.21	5.45	3.92	3.87	4.13	5.96	3.99	1.9	11.83	4.08	5.09	4.35	5.18	9.77	4.76	3.57	6.38	6.26	4.27	3.64	6.88	4.71	7.63	6.78	4.3	6.3
fgenesh.VV78X063746.5_1	0	0	0	0	6.68181e-05	6.68181e-05	0	0	0	0	0	0	0	0	0	0	0	0	0	0	0	0	0	0	0	0	0	0	0	0	0	0	0	0	0	0	0	0	0	0	0	0	0	0
fgenesh.VV78X165379.2_2	3.93292	0.350615	2.8576	0.630915	1.14049	0.214445	2.36128	0.423069	3.35	3.88	4.56	2.41	2.06	4.1	1.15	0.77	1.51	2.86	1.52	2.71	3.76	3.05	3.4	4.25	4.55	4.59	2.25	2.62	2.14	1.99	4.06	4.14	0.44	1.66	0.55	0.96	2.02	1.22	3.68	1.85	2.55	0.45	2.2	3.08
fgenesh.VV78X153573.8_1	0	0	0	0	0	0	0	0	0	0	0	0	0	0	0	0	0	0	0	0	0	0	0	0	0	0	0	0	0	0	0	0	0	0	0	0	0	0	0	0	0	0	0	0
sim4.VV78X041668.14_3	24.1261	1.66732	21.3718	1.71143	25.971	1.9033	25.5407	1.74209	22.46	22.46	27.46	23.88	22.13	18.1	27.95	22.17	27.79	29.02	23.79	23.8	23.9	21.37	21.18	23.44	27.83	26.89	27.16	19.53	23.46	20.95	17.95	18.23	29.18	27.06	20.29	23.83	32.37	25.25	27.97	30.32	23.24	24.36	24.61	23.21
fgenesh.VV78X224755.22_2	3.93071	2.97347	13.5878	6.38873	6.90187	3.53377	1.15111	0.136731	9.87	0.76	1.16	17.53	1.09	22.14	1	6.49	13.22	1.19	1.36	0.9	0.77	16.72	0.86	0.69	0.96	1.47	1.04	39.45	1.11	1.07	0.87	40.18	1.07	0.95	0.91	11.43	0.72	20.18	1.41	0.92	1.29	1.44	0.82	0.95
fgenesh.VV78X042522.7_1	18.2312	0.465336	15.4511	1.39447	21.2413	4.60217	23.4836	2.51616	17.56	19.13	18.01	18.22	13.75	14.39	30.29	18.17	15.26	20.07	21.99	28.39	23.57	13.04	12.26	24.39	13.74	24.73	19.41	16.63	13.62	13.87	14.51	14.29	18.77	38.73	23.76	13.21	16.07	14.81	21.87	17.86	14.89	29.36	18.16	35.95
fgenesh.VV78X042584.11_3	0.274416	0.0554449	0.438378	0.0505852	0.586012	0.242756	0.538696	0.0503736	0.16	0.34	0.32	0.38	0.39	0.54	0.13	0.96	0.66	0.64	0.51	0.47	0.13	0.19	0.78	0	0.3	0.36	0.43	0.31	0.49	0.31	0.53	0.55	0.2	0.08	0.73	1.17	0.33	0.85	0.52	0.79	0.61	0.41	0.75	0.26
glimmer.VV78X218144.3_4	68.7037	5.33961	53.7861	4.84146	86.0463	13.2274	82.0455	6.06682	78.48	67.55	60.09	63.42	48.11	49.83	61.11	90.88	106.16	94.15	76.68	75.3	64.45	89.03	58.77	74.28	60.96	58.72	56.62	72.45	49.52	46.86	49.56	50.07	76.48	49.85	70.7	108.76	146.61	83.64	88.39	101.22	76.45	76.92	68.29	80.48
glimmer.VV78X145441.38_7	3.64185	0.765004	0.343915	0.175465	2.39967	0.807749	2.97185	1.81028	5.13	2.59	3.2	0	0.46	0.58	1.22	3.95	2.03	1.39	6.58	0.94	6.4	4.17	2.75	2.47	3.62	2.55	0	0	0.08	0.79	0.68	0.49	2.07	0.61	3.76	4.11	2.52	1.75	0.93	1.95	7.5	5.64	0.62	1.18
fgenesh.VV78X064648.8_1	19.9811	1.66932	27.831	2.46164	33.4801	2.19126	43.052	6.89617	16.88	20.46	22.61	24.44	26.44	32.62	29.23	36.54	34.66	56.82	35.51	36.83	16.95	16.83	20.27	20.6	21.5	24.34	26.88	21.19	27.24	25.73	38.52	27.61	30.55	28.27	41.9	31.79	29.8	37.37	55.2	58.82	34.98	36.05	35.96	37.46
fgenesh.VV78X165379.2_4	10.7112	1.29881	14.0377	0.679888	11.3898	0.292301	13.0342	1.56978	8.18	12.47	11.49	12.72	14.98	14.41	11.95	10.96	11.27	10.82	12.22	16.07	8.8	7.7	13.2	11.91	12.27	10.26	13.59	11.56	14.35	15.54	12.57	15.98	10.69	12.86	11.42	10.54	10.77	11.55	9.97	11.86	13.39	11.01	14.76	17.03
fgenesh.VV78X164557.7_1	0.192617	0.0714556	0.113024	0.0388363	0.027536	0.027536	0.046344	0.046344	0.24	0.05	0.28	0.04	0.17	0.13	0	0.08	0	0	0	0.14	0.47	0.07	0	0.09	0.46	0	0.07	0	0.25	0.11	0.19	0.08	0	0	0	0.16	0	0	0	0	0	0	0.22	0.08
glimmer.VV78X206933.8_1	0	0	0	0	0	0	0	0	0	0	0	0	0	0	0	0	0	0	0	0	0	0	0	0	0	0	0	0	0	0	0	0	0	0	0	0	0	0	0	0	0	0	0	0
glimmer.VV78X218144.3_5	8.79049	0.550498	6.50284	0.550087	14.2026	2.25632	12.1784	1.35203	8.37	9.88	8.12	7.25	6.82	5.43	9.71	16.8	16.1	14.68	11.82	10.04	8.53	8.25	9.37	10.28	8.68	7.24	8.18	6.02	7.07	6.6	5.8	5.12	9.21	10.07	16.26	17.28	18.96	14.51	15.33	13.89	10.98	12.68	9.86	10.17
glimmer.VV78X235945.27_1	0.925688	0.22605	0.728732	0.256799	0.729105	0.125887	0.851161	0.305227	1.37	0.77	0.63	0.66	1.21	0.32	0.63	0.58	0.98	0.89	1.36	0.31	0.85	1.77	0.83	0.73	0.85	0.29	0.72	0.57	0.95	1.43	0.38	0.28	0.62	0.64	0.59	0.57	0.48	1.25	1.12	0.6	1.25	1.48	0.42	0.22
fgenesh.VV78X165379.2_5	2.97367	0.483007	1.53356	0.209147	2.76736	0.130444	2.93386	0.258974	3.89	2.79	2.24	1.62	1.85	1.14	2.9	2.89	2.51	3.12	3.26	2.42	2.63	4.83	3.67	2.11	2.54	1.78	1.81	1.36	1.93	1.77	1.4	0.92	3.43	2.51	2.77	3	1.97	2.8	3.05	3.22	3.51	3	2.26	2.54
twinscan.VV78X118244.3_1	13.8383	0.747107	14.2784	1.68147	19.2849	0.220059	19.4549	1.18829	12.35	14.73	14.43	15.41	16.45	10.97	18.85	19.53	19.47	20.86	20.41	17.09	14.14	11.01	14.03	15.26	15.43	12.86	16.73	13.67	15.42	17.37	11.37	10.63	19.09	18.67	19.85	19.25	22.07	18.03	23.24	17.95	22.77	17.96	20.27	14.74
glimmer.VV78X218144.3_6	0.030158	0.030158	0.0298936	0.0298936	0.068475	0.0348052	0.0693615	0.0693615	0.09	0	0	0	0.09	0	0	0.09	0.11	0	0	0.21	0.21	0	0	0	0	0	0	0	0	0.17	0	0	0	0	0.2	0	0.32	0	0	0	0	0	0.24	0.18
twinscan.VV78X205388.8_12	1.90384	0.219692	1.28291	0.153481	4.49213	0.59864	4.65115	0.579886	2.33	1.77	1.61	1.02	1.28	1.55	3.4	4.62	5.46	4.84	5.55	3.57	2.13	2.48	1.68	1.84	1.6	1.62	1.35	0.58	1.02	1.52	1.63	1.48	3.71	3.17	5.05	4.24	6.09	5.11	5.25	4.34	5.12	5.99	3.77	3.42
fgenesh.VV78X274142.20_1	0.0362918	0.0180029	0.0194872	0.0106862	0.0561644	0.0164533	0.0428509	0.0121659	0.05	0.06	0	0.04	0.01	0	0.03	0.05	0.09	0.07	0.03	0.03	0	0.08	0.06	0.06	0	0	0	0.09	0	0.03	0	0.01	0.06	0.01	0.05	0.06	0.11	0.07	0.12	0	0.01	0.05	0.06	0.01
glimmer.VV78X158644.3_3	0.785579	0.334404	1.1655	0.393585	0.682603	0.225948	0.669222	0.0856733	0.34	1.44	0.58	0.71	0.84	1.95	1.12	0.38	0.55	0.5	0.79	0.72	0.3	0.37	0.45	2.2	0.79	0.24	0.86	0.51	1.57	0.19	1.91	1.99	0.9	1.29	0.33	0.42	0.61	0.51	0.61	0.37	0.62	0.96	0.85	0.63
fgenesh.VV78X042522.7_4	0	0	0.00686166	0.00686166	0.021939	0.0111725	0.00724188	0.00724188	0	0	0	0	0	0.02	0	0.04	0.03	0	0.02	0	0	0	0	0	0	0	0	0	0	0	0.04	0	0	0	0.08	0	0.08	0	0	0	0	0.04	0	0
fgenesh.VV78X030717.10_1	0.0112236	0.00563206	0.00643553	0.00643553	0.0104188	0.00530741	0	0	0.02	0.02	0	0.02	0	0	0.02	0.01	0	0	0	0	0	0.03	0	0.03	0	0	0.03	0	0	0	0	0	0.01	0.03	0.03	0	0	0	0	0	0	0	0	0
fgenesh.VV78X068981.8_1	5.84261	0.29929	4.66264	0.458701	0.481144	0.0166313	0.859759	0.24767	5.59	5.49	6.44	5.32	4.88	3.78	0.46	0.47	0.51	1.17	1.03	0.37	5.87	5.39	5.04	5.85	6.73	5.97	5.42	5.19	4.52	5.2	3.92	3.66	0.32	0.56	0.54	0.41	0.77	0.37	1.21	1.13	1.28	0.78	0.46	0.3
fgenesh.VV78X165379.2_7	12.987	1.4891	13.4954	0.291675	17.159	0.372817	16.3257	1.10594	10.52	12.77	15.67	14.08	13.23	13.18	16.46	17.74	17.27	14.96	15.5	18.52	10.78	10.32	10.36	14.62	16.83	13.84	12.1	16.71	14.1	12.46	12.65	13.62	14.11	18.19	18.06	17.45	20.41	15.53	15.59	14.19	16.02	14.97	20.02	17.41
glimmer.VV78X218144.3_8	1.18542	0.231835	1.21754	0.238673	0.801649	0.277993	0.882443	0.180008	1.49	0.73	1.34	1.45	1.46	0.74	1.34	0.41	0.65	1.1	1.03	0.52	1.17	1.73	0.89	0.6	1.42	1.22	1.23	1.75	1.7	1.25	0.71	0.77	2.13	0.76	0.3	0.52	0.49	0.74	0.81	1.44	0.61	1.45	0.53	0.52
glimmer.VV78X206056.2_1	0	0	0	0	0	0	0	0	0	0	0	0	0	0	0	0	0	0	0	0	0	0	0	0	0	0	0	0	0	0	0	0	0	0	0	0	0	0	0	0	0	0	0	0
fgenesh.VV78X265079.5_1	39.8524	2.34359	49.3652	2.78648	55.9409	4.62622	60.3709	4.28891	35.19	41.74	42.63	51.9	52.39	43.8	60.28	46.69	60.85	68.81	54.83	57.47	39.18	32.19	45.1	39.15	44.34	39.93	52.56	51.03	50.23	54.3	45.52	42.34	53.02	65.6	45.95	47.36	72.44	54.4	71.12	65.99	59.43	50.06	58.01	57.06
twinscan.VV78X207838.7_6	0	0	0	0	0	0	0	0	0	0	0	0	0	0	0	0	0	0	0	0	0	0	0	0	0	0	0	0	0	0	0	0	0	0	0	0	0	0	0	0	0	0	0	0
fgenesh.VV78X014469.10_1	0	0	0	0	0	0	0	0	0	0	0	0	0	0	0	0	0	0	0	0	0	0	0	0	0	0	0	0	0	0	0	0	0	0	0	0	0	0	0	0	0	0	0	0
twinscan.VV78X071982.14_13	0	0	0	0	0	0	0	0	0	0	0	0	0	0	0	0	0	0	0	0	0	0	0	0	0	0	0	0	0	0	0	0	0	0	0	0	0	0	0	0	0	0	0	0
glimmer.VV78X229722.7_1	0	0	0	0	0	0	0	0	0	0	0	0	0	0	0	0	0	0	0	0	0	0	0	0	0	0	0	0	0	0	0	0	0	0	0	0	0	0	0	0	0	0	0	0
glimmer.VV78X088704.6_1	13.9788	2.02901	25.7838	2.58968	28.5274	4.78865	25.4477	1.02212	9.99	16.6	15.35	30.35	25.63	21.38	38.08	23.21	24.28	27.08	23.56	25.7	9.82	10.11	12.42	19.81	16.08	14.2	32.38	27.64	30.12	21.65	19.27	23.17	44.64	33.28	23.34	23.1	24.43	24.21	29.42	24.21	25.73	21.31	21.36	28.9
fgenesh.VV78X249113.2_1	0	0	0	0	0	0	0	0	0	0	0	0	0	0	0	0	0	0	0	0	0	0	0	0	0	0	0	0	0	0	0	0	0	0	0	0	0	0	0	0	0	0	0	0
fgenesh.VV79X000700.10_1	0.780972	0.114168	0.933066	0.0280585	0.306731	0.0667443	0.425425	0.0400196	0.84	0.56	0.95	0.93	0.89	0.98	0.23	0.25	0.44	0.35	0.48	0.45	0.89	0.79	0.51	0.6	0.83	1.13	0.51	1.49	1.05	0.74	0.83	1.12	0.19	0.27	0.35	0.15	0.72	0.29	0.32	0.38	0.61	0.34	0.48	0.44
fgenesh.VV78X260011.16_1	0.000358004	0.000358004	0.000249047	0.000249047	0	0	0.000330788	0.000330788	0	0	0	0	0	0	0	0	0	0	0	0	0	0	0	0	0	0	0	0	0	0	0	0	0	0	0	0	0	0	0	0	0	0	0	0
fgenesh.VV78X249113.2_2	1.03964	0.399476	1.12719	0.287467	0.481284	0.123405	1.25859	0.207052	0.42	0.92	1.78	1.21	0.59	1.58	0.32	0.4	0.72	0.99	1.12	1.67	0.53	0.34	0.89	0.94	1.56	2.14	1.29	1.11	0.64	0.55	2.01	1.21	0.23	0.38	0.57	0.26	0.8	0.68	1	0.98	1.54	0.68	1.44	1.84
fgenesh.VV78X043049.23_2	0	0	0	0	0	0	0	0	0	0	0	0	0	0	0	0	0	0	0	0	0	0	0	0	0	0	0	0	0	0	0	0	0	0	0	0	0	0	0	0	0	0	0	0
fgenesh.VV79X000700.10_2	0	0	0	0	0.183533	0.0948216	0.0201619	0.0201619	0	0	0	0	0	0	0	0.32	0.23	0	0.06	0	0	0	0	0	0	0	0	0	0	0	0	0	0	0	0.23	0.4	0.12	0.3	0	0	0.12	0	0	0
fgenesh.VV78X219462.7_1	0.45994	0.179511	1.04313	0.153703	0.826808	0.141679	1.49579	0.471842	0.19	0.38	0.8	0.74	1.2	1.19	1.04	0.56	0.88	1.08	2.44	0.97	0.32	0.1	0.35	0.41	0.78	0.84	0.61	0.9	1.38	1.04	1.5	0.94	0.85	1.18	0.51	0.6	0.97	0.83	0.7	1.54	2.65	2.22	0.92	1.02
twinscan.VV78X071982.14_16	0	0	0.0260508	0.0260508	0.0124744	0.0124744	0	0	0	0	0	0	0.08	0	0	0.04	0	0	0	0	0	0	0	0	0	0	0	0	0.11	0.05	0	0	0	0	0	0.07	0	0	0	0	0	0	0	0
fgenesh.VV78X046816.7_1	8.44621	0.352275	7.57267	0.109081	9.56088	0.398404	7.96761	0.619751	9.1	8.35	7.89	7.44	7.79	7.49	9.19	10.36	9.13	8.1	8.97	6.84	9.17	9.05	8.34	8.36	7.93	7.82	7.18	7.79	7.38	8.15	7.55	7.44	9.34	9.08	10.33	10.38	9.38	9	8.42	7.7	8.43	9.53	7.4	6.41
fgenesh.VV78X219462.7_2	0	0	0	0	0	0	0	0	0	0	0	0	0	0	0	0	0	0	0	0	0	0	0	0	0	0	0	0	0	0	0	0	0	0	0	0	0	0	0	0	0	0	0	0
glimmer.VV78X243107.9_1	16.4438	0.577815	13.1819	0.274131	23.5629	0.755558	21.4008	0.485526	16.46	17.43	15.43	12.96	12.86	13.73	23.03	25.05	22.61	21.17	22.33	20.7	15.99	16.82	17.38	17.48	16.43	13.86	12.76	13.22	12.84	12.88	13.02	14.33	22.3	23.56	24.9	25.19	24.93	21.32	22.29	19.79	21.71	22.98	20.08	21.16
fgenesh.VV79X000700.10_4	2.05678	0.413663	2.09996	0.199792	2.83265	0.989767	2.09429	0.0917092	2.75	2.11	1.32	1.72	2.19	2.39	3.16	4.36	0.98	2.26	2.08	1.94	3.74	2	1.92	2.25	1.42	1.15	1.73	1.7	2.76	1.68	2.59	2.22	2.86	3.38	4.72	4.04	1.42	0.73	2.32	2.19	2.2	1.95	2.34	1.65
twinscan.VV78X173305.5_2	20.7801	1.66555	27.47	1.23126	25.6595	2.53693	26.0374	1.18039	17.45	22.4	22.49	27.91	25.15	29.35	30.73	22.9	23.35	23.92	26.2	28	17.66	17.29	22.78	22.1	23.26	21.28	28.33	27.35	24.18	26.01	30.3	28.54	32.78	29.22	23.81	22.1	22.9	23.6	24.01	23.81	25.69	26.73	27.81	28.13
sim4.VV78X061760.8_2	304.265	18.9736	298.683	41.3324	98.7956	27.1309	86.4619	9.35543	266.42	325.64	320.73	278.57	239.3	378.18	80.56	152.17	63.66	71.31	103.54	84.53	260.73	270.71	332.38	320.47	339.44	291.22	306.69	241.2	313.17	174.04	444.93	321.56	91.93	72.23	167	139.03	68.39	61.02	89.81	48.63	106.24	100.75	85.88	83.54
fgenesh.VV78X021873.5_5	31.6363	2.97979	33.8496	3.55579	31.8147	0.821091	34.1935	2.28981	28.89	28.43	37.59	40.55	28.43	32.57	30.3	32.03	33.12	38.42	33.6	30.56	30.57	27.63	29.53	27.58	41.38	31.62	46.65	32.44	28.12	28.7	33.29	31.97	28.6	31.54	32.85	31.29	38.66	30.03	45.55	29.69	33.65	33.54	29.06	31.67
fgenesh.VV78X067779.8_1	0	0	0	0	0	0	0	0	0	0	0	0	0	0	0	0	0	0	0	0	0	0	0	0	0	0	0	0	0	0	0	0	0	0	0	0	0	0	0	0	0	0	0	0
glimmer.VV78X247970.7_1	50.7934	2.63691	47.7884	1.85327	91.874	4.93175	102.776	10.0565	56	48.89	47.48	51	47.79	44.58	92.01	83.27	100.35	120.56	102.03	85.74	56.13	55.91	48.36	49.3	48.15	46.44	54.9	45.82	49.29	46.46	44.22	44.88	92.18	91.88	83.83	82.76	106.94	96.68	134.74	103.17	102.68	101.36	86.84	84.93
glimmer.VV78X022521.6_1	0.423784	0.0612951	0.130452	0.0396081	0.290992	0.0723557	0.171854	0.108117	0.52	0.31	0.44	0.14	0.19	0.06	0.17	0.42	0.29	0.07	0.39	0.06	0.53	0.52	0.32	0.31	0.4	0.49	0.16	0.13	0.12	0.25	0.06	0.05	0.14	0.18	0.59	0.26	0.38	0.24	0.06	0.07	0.38	0.4	0.07	0.05
fgenesh.VV79X000700.10_5	18.0385	1.27169	20.9531	0.374687	21.1245	1.20314	24.0525	0.268266	15.5	19.2	19.41	20.54	20.62	21.7	20.66	19.31	23.4	24.58	23.72	23.85	15.55	15.46	19.53	18.95	19.46	19.34	20.63	20.43	19.99	21.17	23.4	20.26	20.19	21	19.92	18.77	22.91	23.68	25.4	23.59	24.66	22.76	24.6	23.29
fgenesh.VV78X070130.11_1	9.35756	1.61762	15.5621	4.31256	5.39601	1.04257	6.5591	1.73369	10.46	11.44	6.17	7.15	21.41	18.12	5.78	6.98	3.43	3.11	7.97	8.6	13.83	7.92	17.26	6.98	4.27	9.17	4.46	10.72	16.7	25.58	19.29	17.13	5.88	5.71	5.19	8.56	2.11	4.16	1.73	4.81	8.07	7.86	11.02	6.81
fgenesh.VV78X219462.7_4	0	0	0	0	0	0	0	0	0	0	0	0	0	0	0	0	0	0	0	0	0	0	0	0	0	0	0	0	0	0	0	0	0	0	0	0	0	0	0	0	0	0	0	0
fgenesh.VV78X236585.14_1	13.0311	0.908762	7.47517	0.344435	17.0117	0.8198	14.136	2.81056	14.71	11.58	12.8	8.16	7.08	7.18	15.65	16.91	18.48	19.75	11.57	11.09	14.51	14.85	10.66	12.29	16.61	6.81	7.52	9.02	7.58	6.64	6.8	7.51	14.7	16.34	16.05	17.67	23.32	15.79	17.92	21.99	11.12	12.04	10.44	11.57
fgenesh.VV78X175623.3_1	44.2544	4.20106	40.0428	2.61657	21.7099	3.02477	16.8154	1.06419	42.37	52.29	38.1	44.52	40.14	35.46	23.91	15.73	25.49	18.52	14.86	17.07	39.82	44.3	52.31	52.27	40.23	34.74	49.06	38.5	39.43	40.77	35.94	35.06	22.49	24.94	15.74	15.72	32.29	21.71	20.06	16.62	13.84	15.91	19.75	15.09
glimmer.VV78X247970.7_2	50.7934	2.63691	47.7884	1.85327	91.874	4.93175	102.776	10.0565	56	48.89	47.48	51	47.79	44.58	92.01	83.27	100.35	120.56	102.03	85.74	56.13	55.91	48.36	49.3	48.15	46.44	54.9	45.82	49.29	46.46	44.22	44.88	92.18	91.88	83.83	82.76	106.94	96.68	134.74	103.17	102.68	101.36	86.84	84.93
fgenesh.VV79X000700.10_6	5.7324	0.351631	7.38568	0.473875	8.06944	0.79554	9.22471	1.06286	5.44	5.32	6.43	8.32	6.79	7.04	7.66	6.94	9.6	11.04	9.27	7.36	5.76	5.2	5.89	4.89	6.55	6.25	9.47	6.79	6.03	7.46	6.29	7.68	7.57	7.73	8.45	5.6	11.55	8.52	14.35	6.99	8.31	10.26	7.56	7.22
glimmer.VV78X250044.5_2	14.6973	1.2907	11.9623	0.289209	10.5674	0.943549	11.1131	0.274708	17.23	13	13.86	12.54	11.65	11.7	8.82	10.83	12.05	10.71	11.64	10.99	18.35	16.39	12.82	13.14	12.81	15.51	12.29	12.88	11.76	11.56	11.03	12.26	9.4	8.39	11.53	10.22	14.04	10.95	11.21	10.1	10.81	12.5	11.28	10.77
fgenesh.VV78X021873.5_7	22.7308	2.68377	25.0982	1.26036	21.4516	2.183	21.5143	1.45144	27.39	18.09	22.72	24.67	27.46	23.16	18.13	20.66	25.56	18.62	22.84	23.09	27.94	26.97	10.05	24.26	21.54	24.57	25.51	23.55	26.06	28.7	23.34	23.01	9.5	24.44	22.18	19.32	26.44	25.08	24.63	11.24	23.47	22.18	23.69	22.65
sim4.VV78X158946.9_2	67.3896	2.77881	64.8526	0.296939	84.8361	3.12567	79.8484	2.57662	63.46	65.95	72.76	65.27	64.28	65.01	80.34	83.32	90.85	84.61	79.16	75.77	61.95	64.6	68.42	64.06	73.97	70.85	65.55	64.9	64.83	63.79	66.83	63.46	82.48	78.77	85.05	81.8	96.8	87.53	96.97	69.47	73.65	84.89	76.56	75.18
fgenesh.VV78X169845.52_1	3.99304	1.07177	5.62679	0.796466	6.22021	1.28274	6.30625	1.03979	2.24	5.94	3.81	7.22	4.81	4.85	4.93	8.79	4.94	5.5	8.37	5.05	1.38	2.88	4.01	7.41	2.09	6.51	9.9	3.66	6.09	3.68	5.44	4.35	3.79	5.77	9.24	8.38	1.58	6.82	3.94	7.42	7.11	9.68	3.38	6.28
glimmer.VV78X250044.5_3	0.129371	0.129371	0.0559646	0.0286734	0.0359187	0.0359187	0.23158	0.184624	0	0	0.39	0.09	0.07	0	0	0.11	0	0	0.1	0.6	0	0	0	0	0.63	0	0.17	0	0	0.14	0	0	0	0	0	0.2	0	0	0	0	0.19	0	0.29	0.82
fgenesh.VV78X160401.7_1	14.8889	0.270239	17.5727	1.82828	16.2889	0.851626	17.9443	1.12348	15.22	15.09	14.35	21.08	14.93	16.71	16.5	14.72	17.65	19.9	16.01	17.92	12.32	17.4	14.58	15.48	14.93	13.45	25.07	15.79	14.97	14.89	17.08	16.39	15	17.61	14.97	14.49	23.93	14.15	23.48	15.52	15.23	16.83	21.69	15.13
sim4.VV78X063840.6_2	21.4156	10.6967	13.4594	4.34586	6.49989	3.13109	12.4532	5.99171	39.36	22.53	2.36	21.53	12.21	6.64	7.74	0.56	11.19	2.21	22.96	12.19	24.1	50.84	1.54	38.64	2.2	2.59	30.22	9.99	16.38	8.53	12.35	1.79	16.91	1.03	0	1.06	0	17.42	3.11	1.1	19.57	26.48	0	21.19
glimmer.VV78X183364.2_1	0	0	0	0	0	0	0	0	0	0	0	0	0	0	0	0	0	0	0	0	0	0	0	0	0	0	0	0	0	0	0	0	0	0	0	0	0	0	0	0	0	0	0	0
glimmer.VV78X250044.5_4	0	0	0	0	0	0	0	0	0	0	0	0	0	0	0	0	0	0	0	0	0	0	0	0	0	0	0	0	0	0	0	0	0	0	0	0	0	0	0	0	0	0	0	0
glimmer.VV78X199696.11_2	1.22415	0.132276	2.32332	0.520897	3.94915	0.752688	5.2721	0.855717	1.04	1.48	1.15	3.34	1.63	2	5.26	2.66	3.93	6	3.57	6.25	0.89	1.15	1.82	1.22	0.97	1.44	3.34	3.35	1.63	1.63	1.66	2.29	4.34	5.94	2.24	3.02	5.86	2.85	6.24	5.71	3.38	3.76	8.45	4.62
fgenesh.VV78X066864.15_2	0	0	0.000115533	0.000115533	0	0	0	0	0	0	0	0	0	0	0	0	0	0	0	0	0	0	0	0	0	0	0	0	0	0	0	0	0	0	0	0	0	0	0	0	0	0	0	0
fgenesh.VV78X111541.16_1	0.477249	0.123274	0.268579	0.127683	16.2051	8.95568	0.479913	0.166077	0.26	0.69	0.49	0.21	0.51	0.08	32.18	15.24	1.2	0.15	0.65	0.64	0.6	0	0.76	0.63	0.15	1.01	0.24	0.17	0.51	0.51	0	0.15	33.03	31.55	14.26	16.11	0.94	1.34	0.18	0.11	0.57	0.72	0.52	0.73
fgenesh.VV78X169845.52_2	0	0	0.0144898	0.0144898	0.0229308	0.0229308	0.0182718	0.0182718	0	0	0	0	0.04	0	0.07	0	0	0	0.05	0	0	0	0	0	0	0	0	0	0	0.08	0	0	0.16	0	0	0	0	0	0	0	0	0.11	0	0
glimmer.VV78X075453.5_1	0	0	0	0	0	0	0	0	0	0	0	0	0	0	0	0	0	0	0	0	0	0	0	0	0	0	0	0	0	0	0	0	0	0	0	0	0	0	0	0	0	0	0	0
fgenesh.VV78X008048.3_1	0.0718593	0.0391149	0.0260379	0.0260379	0	0	0	0	0	0.08	0.13	0	0	0.08	0	0	0	0	0	0	0	0	0.19	0	0	0.35	0	0	0	0	0	0.14	0	0	0	0	0	0	0	0	0	0	0	0
glimmer.VV78X274442.11_2	0.697085	0.0624565	1.09719	0.288923	2.9457	0.620092	3.48503	0.128893	0.62	0.82	0.65	1.64	0.99	0.66	2.32	4.19	2.34	3.7	3.49	3.26	0.72	0.54	0.5	1.06	0.53	0.85	2.19	0.92	1.01	0.97	0.66	0.66	1.91	2.61	4.29	4.09	2.92	2.01	3.99	3.35	3.25	3.75	3.75	2.9
glimmer.VV78X170895.4_4	0	0	0.0157831	0.0157831	0	0	0	0	0	0	0	0	0	0.05	0	0	0	0	0	0	0	0	0	0	0	0	0	0	0	0	0	0.09	0	0	0	0	0	0	0	0	0	0	0	0
sim4.VV78X142629.9_1	2.60805	0.710985	1.18305	0.518773	2.20326	0.920324	1.34633	0.592265	1.6	2.25	3.98	2.18	0.45	0.92	0.9	1.73	3.98	2.53	0.82	0.69	1.88	1.38	2.15	2.32	4.58	3.03	3.22	0.82	0.63	0.29	0.81	1.01	1.35	0.57	2.14	1.36	8	1.75	4.08	0.63	0	1.68	1.62	0
fgenesh.VV78X127436.12_2	18.3869	1.13282	12.0778	0.972516	10.8921	1.58265	8.10772	1.64244	17.18	17.33	20.65	10.22	13.51	12.51	7.81	13.07	11.79	11.12	5.47	7.73	18.94	15.85	17.19	17.44	22.01	18.51	10.44	9.92	11.07	15.66	14.21	11.06	7.04	8.38	9.72	16.04	12.25	11.54	12.52	9.4	0	11.15	6.01	9
fgenesh.VV78X249342.9_1	4.7023	0.15897	4.61619	0.325824	4.38065	1.32057	6.32672	0.684054	4.81	4.39	4.91	4.41	4.18	5.25	6.95	2.56	3.64	6.47	7.43	5.08	5.05	4.62	4.41	4.38	5	4.77	4.21	4.67	3.91	4.43	5.07	5.41	6.87	7.01	2.55	2.56	3.23	3.86	6.43	6.51	8.44	6.39	4.59	5.44
fgenesh.VV78X111541.16_3	0	0	0	0	0	0	0.0100713	0.00509985	0	0	0	0	0	0	0	0	0	0	0.01	0.02	0	0	0	0	0	0	0	0	0	0	0	0	0	0	0	0	0	0	0	0	0.03	0	0.04	0
fgenesh.VV78X086810.12_1	0.598721	0.103317	0.767768	0.197803	0.661671	0.121815	0.725395	0.181287	0.76	0.41	0.63	0.4	1.07	0.83	0.69	0.85	0.44	0.99	0.8	0.38	0.47	0.98	0.56	0.29	0.64	0.6	0.51	0.25	1.35	0.83	0.97	0.71	0.32	0.97	1.41	0.37	0.69	0.3	0.38	1.74	0.96	0.63	0.34	0.41
glimmer.VV78X184315.12_1	10.6757	0.556684	10.4303	0.162652	11.0708	0.778233	11.5235	0.259889	10.48	9.83	11.72	10.2	10.34	10.75	9.61	11.33	12.27	12.01	11.13	11.43	11.36	9.81	9.19	10.32	12.4	10.66	11.32	8.71	11.09	9.69	10.3	11.13	10.67	8.84	12.35	10.42	12.92	11.91	13.94	9.65	11.42	10.83	10.99	11.75
fgenesh.VV78X127436.12_3	8.5622	1.96503	8.91923	1.90633	7.29563	1.45615	8.22588	1.03748	6.2	7.02	12.46	6.01	8.24	12.51	4.39	8.92	8.57	10.3	7.27	7.11	3.95	7.89	7.84	6.4	11.93	13.3	6.85	4.9	5.75	10.43	11.76	13.15	5.56	3.53	6.5	11.08	6.02	9.99	12.14	8.05	7.31	7.23	5.35	8.41
fgenesh.VV78X008048.3_3	3.71521	0.460574	4.1575	0.120957	7.04179	0.889973	7.84539	0.667433	2.85	3.88	4.42	4.13	3.96	4.38	5.75	6.63	8.75	8.61	8.41	6.52	3.72	2.2	3.53	4.14	4.44	4.4	4.07	4.21	4.16	3.79	4.55	4.23	6.55	5.16	6.86	6.42	10.47	7.79	9.08	8.03	7.99	8.85	6.48	6.54
fgenesh.VV78X073894.3_1	0.753434	0.228795	0.461981	0.101345	0.552253	0.145462	1.14987	0.180039	0.61	1.2	0.45	0.33	0.66	0.39	0.61	0.28	0.77	0.94	1.51	1	0.54	0.66	0.62	1.65	0.44	0.48	0.42	0.22	0.75	0.58	0.6	0.21	0.84	0.45	0.47	0.1	0	1.2	0.31	1.71	1.38	1.64	0.82	1.14
fgenesh.VV78X249342.9_2	0	0	0	0	0	0	0	0	0	0	0	0	0	0	0	0	0	0	0	0	0	0	0	0	0	0	0	0	0	0	0	0	0	0	0	0	0	0	0	0	0	0	0	0
fgenesh.VV78X111541.16_4	0	0	0	0	0	0	0.00535075	0.00535075	0	0	0	0	0	0	0	0	0	0.02	0	0	0	0	0	0	0	0	0	0	0	0	0	0	0	0	0	0	0	0	0	0.04	0	0	0	0
twinscan.VV78X182471.4_1	0	0	0	0	0	0	0	0	0	0	0	0	0	0	0	0	0	0	0	0	0	0	0	0	0	0	0	0	0	0	0	0	0	0	0	0	0	0	0	0	0	0	0	0
fgenesh.VV78X073894.3_2	0.0169675	0.0169675	0	0	0	0	0	0	0	0.05	0	0	0	0	0	0	0	0	0	0	0	0	0.12	0	0	0	0	0	0	0	0	0	0	0	0	0	0	0	0	0	0	0	0	0
glimmer.VV79X000894.29_1	6.00618	0.221035	5.62485	0.917821	4.20737	0.281657	4.70903	0.147187	5.58	6.32	6.11	6.45	3.79	6.63	4.56	4.41	3.65	4.58	4.54	5	5.22	5.85	6.37	6.29	5.95	6.37	6.83	5.94	3.96	3.64	6.9	6.4	4.99	4.25	5	3.89	4.22	3.33	4.64	4.51	4.68	4.4	4.88	5.09
fgenesh.VV78X127436.12_4	23.117	1.43844	25.6351	0.475806	26.9963	2.23194	28.9484	2.76725	21.63	21.73	25.99	26.06	24.69	26.16	26.08	23.67	31.24	32.9	23.62	30.33	22.54	20.94	20.49	22.69	23.17	30.44	28.4	22.94	25.46	24	24.95	27.19	27.34	25.16	23.37	23.93	35	29.14	37.34	27.45	24.1	23.12	28.44	31.73
fgenesh.VV78X074527.5_1	557.367	112.491	610.972	131.316	594.87	17.447	549.506	97.0401	376.91	531.24	763.95	868.74	438.51	525.67	572.71	582.61	629.29	511.44	403.72	733.35	353.82	394.28	505.61	550.91	949.61	471.19	980.15	720.67	426.1	449.47	495.5	551.26	541.85	595.32	559.62	602.99	900.95	478.07	615.51	383.88	416.21	390.76	650.82	794.32
fgenesh.VV78X020873.4_4	0.367129	0.08557	0.143921	0.0124569	0.58725	0.349591	0.88671	0.583182	0.54	0.29	0.28	0.12	0.16	0.15	0.13	1.27	0.36	0.49	2.04	0.14	0.76	0.37	0.36	0.23	0.28	0.27	0.11	0.14	0.13	0.2	0.23	0.08	0.26	0.04	1.03	1.49	0.52	0.26	0.46	0.52	1.9	2.18	0.11	0.16
fgenesh.VV78X111541.16_5	0	0	0	0	0	0	0	0	0	0	0	0	0	0	0	0	0	0	0	0	0	0	0	0	0	0	0	0	0	0	0	0	0	0	0	0	0	0	0	0	0	0	0	0
fgenesh.VV78X086810.12_2	0.0251903	0.0251903	0	0	0	0	0	0	0.08	0	0	0	0	0	0	0	0	0	0	0	0	0.13	0	0	0	0	0	0	0	0	0	0	0	0	0	0	0	0	0	0	0	0	0	0
fgenesh.VV78X201674.14_1	0.151546	0.0449796	0.171499	0.0366403	0.133454	0.0238947	0.212888	0.0609349	0.08	0.23	0.14	0.24	0.11	0.17	0.09	0.17	0.15	0.16	0.33	0.14	0.08	0.08	0.18	0.28	0.23	0	0.32	0.13	0.12	0.1	0.18	0.15	0.16	0.03	0.2	0.13	0.27	0.08	0.19	0.12	0.23	0.44	0.12	0.16
twinscan.VV78X107044.23_1	25.8308	3.54423	30.7457	2.58096	64.7214	8.39306	86.3775	12.5302	21.19	23.51	32.79	35.09	26.16	30.98	77.2	48.76	68.21	110.09	81.54	67.5	21.48	20.97	25.64	21.89	32.73	32.88	38.48	30.59	24.17	27.92	29.4	32.33	79.85	75.26	49.42	48.17	74.33	64.8	113.83	105.51	85.45	77.48	67.9	67.21
fgenesh.VV78X201674.14_2	0.13528	0.0300763	0.182605	0.0519133	0.112921	0.0425788	0.134747	0.0676903	0.09	0.19	0.13	0.22	0.25	0.08	0.04	0.19	0.11	0.27	0.09	0.04	0.1	0.08	0.11	0.25	0.11	0.17	0.26	0.17	0.27	0.23	0	0.15	0	0.07	0.23	0.15	0.12	0.11	0.29	0.24	0.07	0.12	0.1	0
fgenesh.VV78X018697.11_1	0.330454	0.136843	0.0304414	0.0160548	0.287888	0.125295	0.0661385	0.0404154	0.6	0.2	0.19	0	0.04	0.05	0.31	0.49	0.06	0	0.14	0.06	1.1	0.23	0.15	0.23	0.16	0.23	0	0	0	0.07	0	0.1	0.3	0.33	0.23	0.72	0	0.09	0	0	0	0.28	0	0.1
fgenesh.VV78X086810.12_3	0.0144371	0.00791799	0.00388077	0.00271387	0.00677709	0.00115472	0.00387319	0.00387319	0.03	0.02	0	0.01	0	0	0.01	0.01	0.01	0	0.01	0	0.04	0.02	0.02	0.01	0	0	0	0.02	0	0	0.01	0	0	0.01	0.01	0	0.03	0	0	0	0.02	0	0	0
twinscan.VV78X207570.7_9	0	0	0	0	0.13462	0.13462	0.128122	0.0642014	0	0	0	0	0	0	0	0	0.4	0	0.18	0.2	0	0	0	0	0	0	0	0	0	0	0	0	0	0	0	0	1.13	0	0	0	0	0.38	0	0.35
twinscan.VV78X079525.61_3	0	0	0	0	0	0	0	0	0	0	0	0	0	0	0	0	0	0	0	0	0	0	0	0	0	0	0	0	0	0	0	0	0	0	0	0	0	0	0	0	0	0	0	0
fgenesh.VV78X020873.4_6	0	0	0	0	0	0	0	0	0	0	0	0	0	0	0	0	0	0	0	0	0	0	0	0	0	0	0	0	0	0	0	0	0	0	0	0	0	0	0	0	0	0	0	0
fgenesh.VV78X201674.14_3	8.54069	1.01987	6.32158	0.359398	13.0453	1.27207	14.1296	1.03425	10.28	8.58	6.75	6.07	5.86	7.03	11	12.75	15.38	15.3	15.02	12.07	11.01	9.74	7.78	9.2	6.82	6.64	6.57	5.41	5.81	5.92	6.51	7.47	10.4	11.44	11.01	14.3	17.72	14.08	18.04	11.95	14.21	15.86	13.38	11.1
fgenesh.VV78X127436.12_7	58.5113	7.81668	103.065	18.4733	68.0125	13.0344	92.4368	12.8809	42.89	65.9	66.75	138.04	75.26	95.89	49.06	92.99	61.99	84.41	75.25	117.65	45.27	41.09	65.35	66.31	70.66	60.59	119.48	162.7	78.62	72.3	94.42	97.14	47.97	49.86	56.64	125.21	64.93	60.35	100.31	64.92	83.15	67.05	79.94	145.51
fgenesh.VV78X018697.11_3	0.0269708	0.0269708	0.0623592	0.0393897	0.0408362	0.0220422	0.0972669	0.0736252	0.08	0	0	0.14	0	0.05	0.08	0.05	0	0.24	0.05	0	0.19	0	0	0	0	0	0.24	0	0	0	0	0.1	0	0.13	0.1	0	0	0	0.29	0.18	0	0.1	0	0
twinscan.VV78X109116.14_4	5.66887	1.3221	14.6703	2.3188	4.14408	0.47042	12.4532	2.48954	3.12	7.56	6.32	12.99	11.77	19.25	5.08	3.65	3.7	9.79	10.14	17.43	3.6	2.77	7.6	7.53	7.32	4.74	11.88	14.47	12.19	11.39	18.54	19.86	6.62	3.96	3.34	3.93	3.33	3.9	9.76	9.83	10.87	9.39	17	17.74
fgenesh.VV78X020873.4_7	15.2128	1.52174	16.3848	0.793293	25.0146	2.33545	27.4826	0.662752	12.43	15.54	17.67	17.97	15.58	15.61	29.68	22.43	22.94	27.88	28.38	26.19	12.38	12.46	15.58	15.51	19.02	15.55	19.03	16.56	14.98	16.1	15.75	15.49	29.5	29.81	23.47	21.51	22.62	23.12	26.51	29.55	29.19	27.54	26.86	25.69
glimmer.VV78X199170.15_2	66.1414	5.79757	74.3002	7.17251	66.8676	5.98404	71.733	4.67392	54.76	69.9	73.76	78.83	60.25	83.83	55.23	70.28	75.09	77.73	62.52	74.94	58.29	52.11	76.67	64.71	71.99	76.55	79.4	78.07	59	61.35	82.33	85.1	57.34	53.68	76.95	64.37	78.87	72.99	78.59	76.67	66.66	58.23	77.47	73.07
twinscan.VV78X079012.6_1	0	0	0	0	0	0	0	0	0	0	0	0	0	0	0	0	0	0	0	0	0	0	0	0	0	0	0	0	0	0	0	0	0	0	0	0	0	0	0	0	0	0	0	0
twinscan.VV78X244630.6_1	0	0	0	0	0	0	0	0	0	0	0	0	0	0	0	0	0	0	0	0	0	0	0	0	0	0	0	0	0	0	0	0	0	0	0	0	0	0	0	0	0	0	0	0
fgenesh.VV78X268410.12_3	0.0527601	0.0274851	0.0470094	0.0177998	0.0191289	0.000732399	0.0401782	0.0188676	0.07	0	0.09	0.06	0.01	0.07	0.02	0.02	0.02	0.02	0.08	0.02	0.1	0.04	0	0	0.1	0.08	0.07	0.04	0	0.02	0.12	0.03	0.05	0	0.04	0	0	0.03	0.04	0	0.09	0.06	0.05	0
fgenesh.VV78X264237.14_1	0	0	0	0	0	0	0	0	0	0	0	0	0	0	0	0	0	0	0	0	0	0	0	0	0	0	0	0	0	0	0	0	0	0	0	0	0	0	0	0	0	0	0	0
glimmer.VV78X251623.4_1	1.75131	0.691951	0.730791	0.270507	1.78223	1.53926	0.118182	0.0619247	1.97	2.82	0.46	0.61	1.25	0.34	0.26	4.86	0.23	0	0.21	0.15	2.34	1.7	1.87	3.56	0.56	0.29	0.59	0.63	1.87	0.7	0.44	0.25	0.26	0.26	3.34	6.2	0.22	0.23	0	0	0.17	0.25	0.08	0.19
fgenesh.VV78X127436.12_9	60.4619	8.75448	52.5643	11.5537	15.7573	0.969248	13.1309	0.76919	77.52	55.36	48.51	37.48	75.26	44.95	17.44	14.09	15.74	12.17	12.57	14.65	72.15	81.56	64.76	48.14	54.24	39.47	42.51	30.79	78.62	72.3	49.31	41.25	19.36	16.04	10.47	17.29	15.24	16.02	9.3	15.69	17.87	7.07	15.35	14.13
fgenesh.VV78X051844.31_3	16.2568	0.409662	20.7307	0.493996	7.93254	0.649253	8.1502	0.0704158	15.54	16.26	16.96	21.72	20.29	20.19	9.04	7.97	6.79	8.16	8.02	8.27	15.19	15.81	16.09	16.4	16.93	17.01	22.54	20.63	20.74	19.89	21.24	19.29	9.17	8.94	8.55	7.46	7.53	6.38	7.85	8.53	7.71	8.35	8.42	8.16
fgenesh.VV78X201377.7_1	54.9166	5.88906	60.9923	3.21891	55.3596	3.01824	57.5156	2.76787	45.9	52.86	65.99	64.35	54.56	64.07	50.87	54.1	61.1	63.05	54.81	54.69	48.51	43.93	55.08	51.16	67.51	63.58	70.48	56.2	54.03	55.02	65.43	62.91	53.24	49.14	53.21	54.89	61.61	60.82	69.23	55.47	54.51	55.12	54.83	54.58
glimmer.VV78X156035.12_1	2.78626	1.93672	7.7566	1.56677	4.64561	1.48519	6.95411	0.254159	0.76	6.66	0.94	10.73	7.13	5.41	1.82	5.25	6.86	7.23	7.18	6.45	0.86	0.69	7.59	5.94	0.76	1.22	11.74	9.39	7.34	6.96	9.63	1.83	1.56	2.02	9.38	1.59	9.55	5.36	11.48	2.03	2.12	12.43	12.59	1.91
glimmer.VV78X156035.12_2	3.18406	0.489162	5.18015	1.46735	4.7192	1.33286	5.85508	0.325304	2.21	3.66	3.69	6.94	6.33	2.27	7.38	3.27	3.51	5.58	5.48	6.5	1.74	2.56	3.73	3.61	3.72	3.64	7.68	5.97	6.18	6.47	2.91	1.72	9.14	6.09	3.03	3.48	4.98	2.69	6.03	5.02	5.41	5.56	7	6.13
glimmer.VV78X156035.12_3	3.18406	0.489162	5.18015	1.46735	4.7192	1.33286	5.85508	0.325304	2.21	3.66	3.69	6.94	6.33	2.27	7.38	3.27	3.51	5.58	5.48	6.5	1.74	2.56	3.73	3.61	3.72	3.64	7.68	5.97	6.18	6.47	2.91	1.72	9.14	6.09	3.03	3.48	4.98	2.69	6.03	5.02	5.41	5.56	7	6.13
fgenesh.VV78X204448.8_2	9.21211	0.311059	9.08289	0.635695	9.64872	0.833281	10.9951	0.72514	9.81	8.76	9.07	10.35	8.56	8.34	10.92	8.08	9.95	11.95	9.57	11.46	9.5	10.04	7.97	9.36	9.49	8.4	11.7	8.55	8.51	8.6	9.05	7.75	11.8	10.28	8.07	8.09	10.36	9.72	12.55	11.21	9.33	9.82	11.95	11.11
fgenesh.VV78X089770.5_1	8.10929	0.668826	10.4888	0.373015	12.3123	1.28036	14.7828	0.237726	7.21	9.42	7.7	11.21	9.97	10.29	14.85	10.76	11.32	14.42	14.7	15.23	6.02	8.11	9.74	9.17	7.28	8.37	10.09	12.7	10.25	9.71	9.21	11.2	15.42	14.44	11.95	9.72	11.89	11	12.5	16.77	14.18	15.23	14.97	15.42
glimmer.VV78X015822.9_1	4.12763	0.702554	2.57463	0.434509	5.27001	0.917904	4.80191	1.00691	4.46	2.78	5.14	3.44	2.1	2.18	3.73	5.17	6.91	6.49	4.92	3	3.81	4.95	2.24	3.19	5.28	4.93	3.99	2.71	1.91	2.27	2.31	2.07	3.95	3.57	6.19	4.27	6.21	7.29	6.97	5.89	5.12	4.71	2.86	3.11
twinscan.VV78X088065.6_1	2.06441	0.313461	1.50083	0.300175	1.03144	0.222872	1.02157	0.331551	2.65	1.97	1.57	2.1	1.14	1.27	1.36	1.13	0.61	1.53	0.4	1.13	2.98	2.4	2.57	1.51	1.97	0.95	2.83	1.13	0.7	1.53	1.25	1.28	1.75	1.07	1.19	1.07	1.34	0.19	1.39	1.71	0	0.82	0	1.97
twinscan.VV78X143044.4_6	0.112624	0.0832812	0.0570377	0.0317577	0	0	0.0174574	0.0174574	0.28	0.06	0	0	0.11	0.06	0	0	0	0	0.05	0	0.16	0.36	0.14	0	0	0	0	0	0.15	0.08	0.13	0	0	0	0	0	0	0	0	0	0	0.11	0	0
fgenesh.VV78X121386.4_1	0.254518	0.0790258	0.12984	0.0389446	0.0671127	0.0393884	0.0265609	0.0165519	0.38	0.11	0.28	0.06	0.14	0.19	0.06	0	0.14	0.02	0.06	0	0.49	0.29	0.18	0.05	0.22	0.38	0.1	0	0.19	0.09	0.33	0.08	0.05	0.08	0	0	0.25	0.07	0.04	0	0.11	0	0	0
fgenesh.VV78X216679.5_1	11.8525	1.05908	15.4302	0.781546	23.1007	3.7702	25.9068	0.587645	10.08	13.74	11.74	16.86	15.26	14.17	29.85	16.81	22.64	27.04	25.6	25.08	10.98	9.4	13.39	14.01	11.41	12.25	16.62	17.18	16.56	14.11	13.91	14.39	31.11	28.93	17.99	15.77	20.69	23.73	27.69	26.25	26.42	24.75	23.45	26.28
fgenesh.VV78X268410.12_8	105.673	5.92983	114.915	5.83207	115.275	4.48691	132.945	0.943139	93.86	112.48	110.68	121.14	103.26	120.35	119.2	120.3	106.32	133.4	134.3	131.13	95.03	92.98	117.52	108.62	108.13	114.71	125.13	115.83	99.43	106.64	115.27	124.66	116.88	120.9	119.88	120.68	113.99	102.06	145.47	118.61	141.9	126.42	142.66	122.61
glimmer.VV78X079128.7_1	0	0	0	0	1.5763	1.5763	0	0	0	0	0	0	0	0	4.73	0	0	0	0	0	0	0	0	0	0	0	0	0	0	0	0	0	11.19	0	0	0	0	0	0	0	0	0	0	0
fgenesh.VV78X121386.4_2	0.542827	0.112778	0.326408	0.127584	0.374583	0.130853	0.60143	0.1395	0.38	0.49	0.76	0.07	0.44	0.46	0.62	0.18	0.33	0.33	0.68	0.79	0.39	0.37	0.97	0.13	0.81	0.68	0.13	0	0.77	0.15	0.63	0.32	0.77	0.51	0.12	0.22	0.19	0.4	0.44	0.19	1.15	0.2	1.27	0.44
sim4.VV78X235961.2_1	0.150577	0.150577	0	0	0	0	0.626475	0.626475	0	0.45	0	0	0	0	0	0	0	1.88	0	0	0	0	1.04	0	0	0	0	0	0	0	0	0	0	0	0	0	0	0	3.41	0	0	0	0	0
glimmer.VV78X040981.18_2	19.704	0.433249	23.4026	0.822922	21.7316	0.56229	24.5244	1.75137	19.17	19.38	20.56	24.99	22.97	22.24	22.08	20.63	22.49	28.01	22.47	23.09	18.46	19.7	19.06	19.63	21.21	19.53	26.45	23.06	22.76	23.16	23.24	21.39	22.56	21.72	22.13	19.31	28.17	19.32	29.23	26.51	22.35	22.6	23.38	22.88
fgenesh.VV78X201315.23_2	7.61107	2.27483	2.8423	0.0660332	5.15701	1.87892	8.44824	2.2289	10.04	9.72	3.07	2.72	2.85	2.95	8.91	3.24	3.32	11.31	4.06	9.97	2.41	15.79	2.89	14.96	2.62	3.76	2.75	2.7	3.18	2.56	3.66	2.35	2.03	13.96	3.59	2.93	2.99	3.5	2.53	22.08	3.83	4.3	19.45	2.97
sim4.VV78X235961.2_2	0	0	0	0	0	0	0.0527648	0.0527648	0	0	0	0	0	0	0	0	0	0	0	0.16	0	0	0	0	0	0	0	0	0	0	0	0	0	0	0	0	0	0	0	0	0	0	0.37	0
glimmer.VV78X133176.7_1	2.15864	1.01492	3.51264	0.433673	2.51017	0.37792	6.81941	0.671188	0.66	1.72	4.09	4.26	2.76	3.52	2.84	1.76	2.93	6.39	5.93	8.14	0.44	0.82	1.86	1.62	4	4.25	4.18	4.37	2.66	2.85	3.76	3.31	2.85	2.83	1.83	1.69	3.34	2.71	6.64	6.09	5.95	5.91	7.25	8.79
fgenesh.VV78X011432.12_1	1.97982	0.442174	1.74244	0.152465	1.54203	0.247941	0.989132	0.0963924	2.7	2.06	1.18	1.69	1.51	2.03	1.17	2.01	1.44	0.8	1.1	1.07	3.22	2.31	2.51	1.72	0.53	2.19	1.78	1.59	1.46	1.55	2.44	1.67	0.77	1.46	1.84	2.17	0.93	1.73	1.1	0.42	1.22	0.98	0.92	1.18
fgenesh.VV78X173950.6_2	22.3959	2.25963	22.2628	1.62339	20.1768	0.260586	20.2837	0.249181	19.54	20.79	26.86	23.6	19.03	24.16	19.66	20.38	20.49	20.68	20.35	19.82	19.85	19.3	19.79	21.57	28.35	24.5	25.88	20.57	18.03	19.92	22.85	25.27	21.09	18.61	20.04	20.68	23.62	18.75	23.88	16.76	20.08	20.62	20.4	19.4
twinscan.VV78X216202.6_2	0.478894	0.0701824	0.454466	0.0297076	0.278158	0.0452649	0.577024	0.0616795	0.52	0.34	0.57	0.5	0.46	0.4	0.28	0.35	0.2	0.63	0.65	0.45	0.54	0.51	0.32	0.36	0.63	0.48	0.19	0.91	0.3	0.6	0.41	0.39	0.11	0.41	0.11	0.56	0	0.31	0.34	0.98	0.93	0.35	0.32	0.55
fgenesh.VV78X173950.6_3	16.8776	0.83914	17.532	0.733195	14.5628	0.864357	16.5859	0.823111	16.6	15.58	18.45	17.81	16.14	18.64	13	14.71	15.98	18	16.6	15.15	18.3	15.32	14.43	16.46	17.59	19.8	18.05	17.5	15.04	17.12	18.3	18.92	12.82	13.13	14.49	14.9	15.96	15.99	18.08	17.91	15.89	17.34	15.48	14.9
fgenesh.VV78X063464.19_2	0.0471381	0.0259812	0.0210753	0.0187893	0	0	0.0246061	0.0246061	0	0.05	0.09	0	0.06	0	0	0	0	0	0.07	0	0	0	0	0.09	0.15	0	0.01	0	0	0.11	0	0	0	0	0	0	0	0	0	0	0.07	0.08	0	0
fgenesh.VV78X072774.6_2	2.56292	0.815414	0.391492	0.391492	0.86302	0.431517	1.90004	1.45224	3.91	1.09	2.69	0	1.17	0	0	1.29	1.3	0	4.75	0.95	2.34	5.08	1.05	1.12	1.19	5.06	0	0	0.88	1.44	0	0	0	0	0	2.43	3.63	0	0	0	3.44	6.12	1.15	0.8
fgenesh.VV78X114032.9_1	0	0	0	0	0	0	0	0	0	0	0	0	0	0	0	0	0	0	0	0	0	0	0	0	0	0	0	0	0	0	0	0	0	0	0	0	0	0	0	0	0	0	0	0
fgenesh.VV78X218090.5_2	0.0884906	0.0519315	0.136976	0.0880096	0.145401	0.0269194	0.302536	0.0227944	0	0.09	0.18	0.06	0.31	0.03	0.14	0.1	0.2	0.27	0.29	0.35	0	0	0.1	0.08	0.29	0	0	0.15	0.26	0.36	0.08	0	0.08	0.18	0	0.2	0.23	0.18	0.29	0.24	0.35	0.24	0.55	0.2
glimmer.VV78X269834.21_2	0	0	0	0	0	0	0	0	0	0	0	0	0	0	0	0	0	0	0	0	0	0	0	0	0	0	0	0	0	0	0	0	0	0	0	0	0	0	0	0	0	0	0	0
fgenesh.VV78X082378.19_1	2.37108	0.172314	2.84493	0.382029	3.43101	0.398008	3.86491	0.258582	2.13	2.28	2.7	2.12	3	3.41	4.17	3.33	2.8	3.54	4.38	3.68	2.41	1.92	1.66	2.76	3.08	2.12	2.22	1.98	2.86	3.13	3.51	3.33	4.26	4.1	2.87	3.73	2.66	2.88	2.91	4.31	4.13	4.63	3.43	3.86
glimmer.VV78X107160.10_1	0.0164167	0.0164167	0.00957514	0.00957514	0.0554089	0.035933	0.0236764	0.0236764	0	0.05	0	0	0.03	0	0	0.12	0.04	0	0.07	0	0	0	0	0.09	0	0	0	0	0	0.05	0	0	0	0	0.17	0.08	0.12	0	0	0	0.07	0.07	0	0
twinscan.VV78X148378.52_8	0	0	0.0200121	0.0200121	0.0401598	0.0401598	0.0597576	0.0303488	0	0	0	0	0.06	0	0	0	0.12	0	0.08	0.1	0	0	0	0	0	0	0	0	0	0.11	0	0	0	0	0	0	0.34	0	0	0	0.16	0	0	0.17
glimmer.VV78X269834.21_4	33.7028	5.21937	41.0422	3.03635	45.8864	4.67505	51.5657	0.8882	23.86	35.62	41.63	35.04	43.22	44.86	38.6	44.46	54.6	50.04	53.12	51.54	21.57	25.58	37.43	34.23	44.74	36.73	37.32	32.02	47.57	39.39	43.73	45.82	38	39.03	42.56	46.14	61.35	50.85	53.88	45.34	51.24	55.06	48.93	53.47
glimmer.VV78X269834.21_5	6.6881	1.05523	7.52997	0.556661	6.33058	0.324157	8.65577	0.866414	4.7	7.08	8.29	8.64	6.9	7.05	6.4	5.74	6.85	9.24	6.95	9.78	4.86	4.57	6.75	7.34	8.07	8.62	8.55	8.76	6.82	6.96	7.27	6.87	5.87	6.79	5.43	6.01	7.58	6.45	9.23	9.25	7.53	6.35	9.87	9.71
fgenesh.VV78X030886.5_1	0.00825319	0.00481013	0.00407621	0.00407621	0.0134953	0.00669466	0.0122018	0.0122018	0	0.01	0.02	0	0.01	0	0	0.03	0.01	0	0	0.04	0	0	0	0.01	0.03	0	0	0	0.01	0.01	0	0	0	0.01	0.06	0	0.01	0.01	0	0	0	0	0.07	0.01
sim4.VV78X266403.75_1	45.7458	2.78709	45.5531	0.92706	73.2096	5.02665	67.2486	2.59851	44.8	50.98	41.46	43.87	45.73	47.06	64.16	81.53	73.94	62.75	67.25	71.75	44.2	45.25	51.68	50.44	36.06	49.99	43.06	44.93	52.61	39.65	52.88	42.13	68.47	61	84.23	79.13	66.97	77.82	56.79	70.04	66.62	67.91	67.22	75.09
fgenesh.VV78X017105.5_1	2.15876	0.253751	2.77631	0.0797411	2.88715	0.157782	3.62038	0.0877902	2.61	2.14	1.73	2.63	2.79	2.91	2.57	3.03	3.06	3.58	3.79	3.49	2.84	2.43	2.23	2.08	2.11	1.12	2.16	3.26	2.47	3.07	2.45	3.29	2.52	2.61	2.94	3.12	2.87	3.16	3.93	3.15	3.83	3.74	2.86	3.96
fgenesh.VV78X277454.5_1	0.624062	0.157953	0.492925	0.0320335	0.946971	0.437815	1.12865	0.104755	0.37	0.59	0.91	0.55	0.48	0.44	1.76	0.25	0.83	1.34	1.04	1.01	0.43	0.32	0.49	0.67	1.1	0.62	0.63	0.45	0.52	0.45	0.45	0.44	1.81	1.72	0.3	0.21	1.02	0.73	1.52	1.11	0.79	1.29	0.87	1.11
glimmer.VV78X238890.28_4	5.00755	0.916209	2.56716	0.228649	1.28832	0.298893	0.466287	0.102751	6.83	3.92	4.28	2.96	2.58	2.16	0.8	1.83	1.24	0.32	0.42	0.66	5.13	8.1	3.56	4.19	5.22	2.79	3.48	2.26	2.4	2.74	2.31	2.04	1.15	0.54	1.6	2.03	0.85	1.46	0.37	0.26	0.43	0.4	0.67	0.66
twinscan.VV78X035788.5_5	0	0	0.0020969	0.0020969	0.0132183	0.00878657	0.0148081	0.00310024	0	0	0	0	0.01	0	0.01	0.03	0	0.01	0.02	0.01	0	0	0	0	0	0	0	0	0.01	0	0	0	0	0.02	0.06	0	0	0	0.02	0	0	0.04	0.02	0.01
sim4.VV78X087069.17_3	11.1822	0.595831	11.1149	1.13238	15.9206	0.429506	12.9571	0.46283	10.22	11.05	12.28	9.77	13.37	10.21	16.59	15.12	16.05	12.17	13.77	12.93	11.1	9.56	10.24	11.67	12.31	12.23	10.44	8.89	14.56	12.31	9.45	10.84	18.61	15.11	13.89	16.21	16.96	15.54	12.62	11.62	13.18	14.38	12	13.62
fgenesh.VV78X136425.60_1	0	0	0	0	0	0	0	0	0	0	0	0	0	0	0	0	0	0	0	0	0	0	0	0	0	0	0	0	0	0	0	0	0	0	0	0	0	0	0	0	0	0	0	0
fgenesh.VV78X041959.4_2	11.1152	1.19293	11.2208	0.314659	12.3287	1.16592	12.1872	0.486029	10.06	13.5	9.79	11.65	11.4	10.61	11.49	14.63	10.87	12.2	13.02	11.34	8.2	11.47	15.55	11.92	11.08	7.75	11.83	11.41	11.08	11.69	10.03	11.1	11.07	11.8	14.88	14.41	13.32	9.5	12.01	12.45	11.55	14.55	12.26	10.66
sim4.VV78X259220.4_1	5.34482	0.142269	2.61309	0.354062	8.63867	1.98927	6.1981	0.555871	5.12	5.31	5.61	2.1	3.29	2.45	5.09	11.97	8.86	7.28	5.89	5.43	5.14	5.1	6.43	4.45	6.43	4.3	1.54	2.84	2.76	3.76	2.66	2.28	5.78	4.58	12.77	11.26	9.76	8.36	7.97	6.43	6.46	5.29	6.6	4.56
fgenesh.VV78X197454.15_1	0.398613	0.0624048	0.282722	0.0444866	2.02399	0.199603	2.32915	0.467843	0.29	0.5	0.41	0.32	0.34	0.19	1.62	2.22	2.23	2.43	3.09	1.47	0.15	0.39	0.62	0.41	0.41	0.41	0.28	0.37	0.24	0.42	0.21	0.18	1.44	1.76	2.13	2.29	1.85	2.44	2.8	1.98	3.86	2.28	1.32	1.59
glimmer.VV78X032302.5_1	0.0872527	0.00189327	0.0783781	0.0269888	0.132675	0.0132045	0.212083	0.0435912	0.08	0.09	0.09	0.13	0.03	0.07	0.16	0.12	0.12	0.14	0.21	0.29	0.07	0.1	0.21	0	0.14	0	0.14	0.11	0.04	0.03	0.16	0	0.13	0.18	0.15	0.09	0.16	0.1	0.2	0.06	0.12	0.3	0.31	0.28
fgenesh.VV78X136425.60_2	13.124	0.799471	9.52607	0.509065	14.7066	1.78572	11.0454	0.718049	13.53	14.26	11.58	8.53	10.19	9.86	11.14	16.54	16.44	9.62	11.94	11.58	13.16	13.81	13.73	14.67	10.04	14.01	8.69	8.31	12.21	8.42	11.32	8.61	10.92	11.29	17.36	15.81	18.56	15.26	10.75	8.24	8.8	15.19	10.37	12.47
fgenesh.VV78X041959.4_3	3.85908	0.702478	3.21782	0.471641	1.31113	0.358481	1.23337	0.316052	5.22	3.48	2.88	2.75	4.16	2.74	0.99	0.92	2.03	0.82	1.86	1.02	5.62	4.92	4.09	3.01	2.77	3.05	2.99	2.43	3.65	4.61	2.77	2.72	0.84	1.1	0.83	0.99	1.31	2.42	0.63	1.06	1.47	2.26	0.97	1.06
glimmer.VV78X256215.4_1	40.917	4.75361	42.7828	0.168932	218.612	24.4477	152.723	13.0256	38.2	34.38	50.16	43.1	42.52	42.74	225.88	256.85	173.1	175.09	129.97	153.1	36.69	39.34	34.5	34.29	50.28	49.97	47.74	36.93	43.75	41.42	46.43	39.61	204.51	241.53	251.13	261.92	173.62	172.82	213.37	128.18	134.37	125.42	153.05	153.14
fgenesh.VV78X197454.15_2	0.0561842	0.00467792	1.403	0.341863	0.307659	0.18251	0.668937	0.317952	0.06	0.06	0.05	1.04	2.09	1.08	0.1	0.16	0.67	0.13	1.23	0.64	0.07	0.06	0.08	0.04	0.05	0.04	1.45	0.5	2.12	2.05	2	0.3	0.07	0.12	0.1	0.21	0.23	0.91	0.17	0.09	0.58	1.91	0.22	0.95
glimmer.VV78X205419.17_1	0	0	0	0	0	0	0	0	0	0	0	0	0	0	0	0	0	0	0	0	0	0	0	0	0	0	0	0	0	0	0	0	0	0	0	0	0	0	0	0	0	0	0	0
glimmer.VV78X006696.6_1	278.323	25.9711	350.981	9.06998	308.808	13.6341	370.31	11.4157	231.84	281.49	321.64	340.35	343.57	369.03	330.51	283.66	312.25	354.11	392.34	364.48	233.5	230.6	283.24	280.14	319.23	325.45	349.45	328.25	329.67	355.85	375.6	363.45	332.64	328.95	287.41	280.34	324.21	305.59	368.85	336.04	391.44	393.28	376.02	355.95
fgenesh.VV78X104881.9_1	24.5925	1.57796	21.1429	1.90562	23.8038	2.53507	28.0297	1.32228	27.16	21.72	24.91	20.95	17.95	24.54	28.7	20.21	22.51	29.57	25.4	29.12	32.46	23.17	20.5	22.65	24.58	25.43	18.64	24.01	16.79	18.96	23.83	25.14	32.3	26.06	17.69	22.43	19.98	23.92	29.51	29.64	20.9	30.06	32.09	26.93
glimmer.VV78X069135.5_2	0	0	0	0	0	0	0	0	0	0	0	0	0	0	0	0	0	0	0	0	0	0	0	0	0	0	0	0	0	0	0	0	0	0	0	0	0	0	0	0	0	0	0	0
sim4.VV78X087069.17_5	22.7638	1.35487	14.9945	0.627724	25.9223	2.03696	21.9474	1.79965	23.91	24.32	20.06	16.09	14.98	13.91	21.85	27.9	28.02	25.54	20.27	20.03	25.27	22.89	25.67	23.28	19.85	20.41	18.06	13.47	15.05	14.92	14.98	13.01	21.95	21.77	27.21	28.5	30.83	26.46	30.17	19.87	21.17	19.34	21.85	18.68
fgenesh.VV78X042078.15_2	9.69594	0.363317	9.26063	0.29898	11.4963	1.37414	10.5989	0.0669736	9.2	10.4	9.49	9.01	8.92	9.86	9.43	10.96	14.1	10.64	10.47	10.69	10	8.6	11.65	9.45	8.12	11.64	8.59	9.55	9.34	8.55	9.66	10.02	9.05	9.71	9.79	12	17.68	12.1	10.43	10.9	10.23	10.72	13.2	8.83
fgenesh.VV78X195040.4_1	0	0	0.0193879	0.0193879	0	0	0.00522526	0.00263081	0	0	0	0.06	0	0	0	0	0	0.01	0	0.01	0	0	0	0	0	0	0.1	0	0	0	0	0	0	0	0	0	0	0	0.02	0	0	0	0.02	0
fgenesh.VV78X104881.9_2	8.99561	0.0670901	8.55552	0.134183	13.2125	0.432697	12.7628	0.407026	9.12	8.96	8.9	8.78	8.31	8.57	14.07	12.87	12.7	13.33	11.98	12.98	7.81	10.11	9.08	8.87	9.54	7.88	9.11	8.34	8.68	7.99	8.34	8.77	14.18	13.99	12.18	13.48	14.15	11.89	13.21	13.49	13	10.91	12.87	13.06
glimmer.VV78X050535.4_1	0.103657	0.0525516	0.0588598	0.0296634	0.0905419	0.0114139	0.118823	0.118823	0.17	0	0.14	0.09	0	0.08	0.08	0.08	0.11	0.36	0	0	0	0.3	0	0	0	0.36	0.17	0	0	0	0.18	0	0	0.13	0	0.15	0.32	0	0.59	0.07	0	0	0	0
fgenesh.VV78X197454.15_4	2.37723	0.866872	4.91558	1.23584	2.20483	0.756134	9.6241	4.88322	2.05	1.07	4.02	6.65	2.52	5.58	2.12	0.94	3.55	7.92	2.14	18.8	0	3.59	0	1.88	3.36	5.05	5.71	7.89	1.82	3.14	3.01	7.75	2.11	2.13	0	1.77	6.76	1.77	11.98	2.95	2.17	2.12	4.05	29.7
fgenesh.VV78X042078.15_3	5.91856	0.633113	4.59452	0.100107	6.2534	0.647981	4.76932	0.218947	4.69	6.81	6.25	4.45	4.79	4.54	5.01	6.55	7.2	4.46	4.65	5.19	5.19	4.32	6.9	6.74	6.37	6.07	4.68	4.15	4.6	4.95	4.47	4.6	5.41	4.72	6.26	6.8	7.91	6.8	5.02	3.79	4.38	4.93	5.63	4.87
fgenesh.VV78X129171.2_1	42.7078	7.93439	43.262	1.416	34.2729	2.42517	35.3439	1.29657	29.1	42.45	56.58	46.07	41.53	42.18	30.55	33.44	38.83	32.95	35.67	37.41	27.19	30.53	39.8	44.47	67.14	39.93	54.8	34.47	42.79	40.43	41.61	42.67	29.84	31.08	33.91	33.02	48.72	33.32	36.19	28.99	37.31	33.96	35.02	39.18
fgenesh.VV78X104881.9_3	79.5145	4.11936	95.3452	2.8602	78.4977	4.45762	77.9696	2.5198	73.07	78.3	87.18	95.3	90.42	100.32	87.4	73.68	74.41	72.97	81.04	79.9	71.72	74.08	75.5	80.44	83.83	92.47	98.46	91.08	89.79	90.97	100.2	100.43	85.93	88.48	75.68	71.9	76.92	73.02	72.09	74.06	82.69	79.33	83.73	77.07
fgenesh.VV78X129171.2_2	14.3222	1.72347	11.2155	0.706995	5.8496	1.37501	5.7005	1.65234	16.44	10.91	15.62	10.13	12.54	10.97	6.87	3.13	7.56	6.3	2.59	8.22	18.27	15.06	11.35	10.57	15.96	15.08	12.63	6.81	12.08	12.95	9.38	12.32	6.14	7.4	6.66	0	8.7	6.91	7.64	4.66	2.77	2.4	8.26	8.18
fgenesh.VV78X057909.5_1	0	0	0	0	0	0	0	0	0	0	0	0	0	0	0	0	0	0	0	0	0	0	0	0	0	0	0	0	0	0	0	0	0	0	0	0	0	0	0	0	0	0	0	0
fgenesh.VV78X241844.4_1	0	0	0	0	0.0343167	0.0343167	0	0	0	0	0	0	0	0	0	0.1	0	0	0	0	0	0	0	0	0	0	0	0	0	0	0	0	0	0	0	0.19	0	0	0	0	0	0	0	0
fgenesh.VV78X197454.15_6	40.217	2.41047	62.8228	3.79655	50.6609	4.41036	60.3712	1.54271	36.71	39.1	44.84	70.41	58.82	59.24	58.89	49.29	43.8	58.8	58.85	63.46	38.87	35.09	39.29	38.96	44.62	45.18	73.38	66.47	58.54	59.06	60.09	58.52	58.89	58.89	47.29	51.07	47.21	41.9	62.73	54	58.42	59.3	62.57	64.11
fgenesh.VV78X074502.6_1	0.168382	0.0193168	0.104708	0.0112541	0.162381	0.0293018	0.166049	0.00852136	0.13	0.2	0.18	0.12	0.08	0.11	0.12	0.14	0.22	0.17	0.15	0.18	0.11	0.15	0.25	0.16	0.23	0.09	0.09	0.16	0.08	0.09	0.09	0.13	0.15	0.1	0.11	0.17	0.37	0.14	0.22	0.11	0.09	0.21	0.17	0.19
fgenesh.VV78X034366.15_1	14.6457	0.418135	18.0411	0.790987	22.6359	1.52541	28.1104	1.97448	13.81	15.14	14.98	16.85	17.74	19.54	24.05	19.59	24.27	27.04	31.94	25.35	14.14	13.57	15.88	14.57	14.15	16.3	17.4	16.11	17.41	18.03	20.81	18.46	23.22	24.65	19.78	19.41	22.51	25.25	26.09	28.21	32.35	31.5	25.15	25.51
twinscan.VV78X187740.6_1	15.7141	1.29581	17.0635	1.00484	21.2286	1.29605	25.2456	0.571253	13.27	17.68	16.19	18.61	15.18	17.4	21.54	18.84	23.3	25.95	25.68	24.11	13.06	13.43	17.64	17.71	16.03	16.46	18.15	19.23	15.13	15.23	16.76	17.94	21.25	21.76	18.06	19.53	25.34	22.16	27.46	24.1	25.98	25.36	23.15	24.82
fgenesh.VV78X241844.4_2	4.62288	0.294098	4.73035	0.634981	3.99758	0.296703	3.07144	0.646824	4.71	5.08	4.07	4.16	6	4.04	3.43	4.12	4.44	3.31	4.05	1.85	4.37	4.97	5.46	4.79	5.12	2.43	3.88	4.52	5.83	6.15	4.1	3.98	2.73	3.95	5.89	2.54	3.84	4.78	3.98	2.48	4.05	4.05	0	3.22
fgenesh.VV78X104881.9_5	136.782	7.0707	129.853	17.3125	61.8841	4.80234	52.6592	5.36051	150.92	130.09	129.34	96.6	154.85	138.11	52.38	67.83	65.44	47.65	63.37	46.96	150.55	151.19	133.55	127.44	119.28	145.19	89.97	105.42	168.79	142.53	141.89	134.9	52.69	52.15	67.96	67.72	66.66	64.77	43.62	52.59	64.15	62.57	48.3	45.96
fgenesh.VV78X041959.4_8	14.5347	0.807661	14.6785	0.690244	19.1086	1.21564	21.2538	0.831378	13.13	14.55	15.93	14.94	13.37	15.72	17.03	19.06	21.24	22.57	21.48	19.71	13.86	12.58	16.25	13.24	16.28	15.37	14.96	14.92	13.72	13.07	15.44	15.96	17.35	16.8	20.09	18.14	25.45	18.9	22.48	22.67	21.01	21.97	20.05	19.46
twinscan.VV78X100922.4_2	4.02474	0.374357	3.41187	0.218556	4.52407	0.343147	5.38688	0.120889	4.23	4.55	3.3	3.26	3.84	3.13	4.04	5.19	4.35	5.51	5.15	5.51	3.74	4.59	4.39	4.67	3.88	2.39	3.69	2.68	4.15	3.57	3.1	3.16	3.06	4.75	4.76	5.57	4.99	3.99	5.27	5.8	5.12	5.17	4.91	5.95
fgenesh.VV78X256955.17_1	0	0	0	0	0.0173319	0.0173319	0	0	0	0	0	0	0	0	0	0.05	0	0	0	0	0	0	0	0	0	0	0	0	0	0	0	0	0	0	0	0.1	0	0	0	0	0	0	0	0
glimmer.VV78X014025.4_1	22.9093	2.40602	25.7234	2.39418	12.3748	1.01603	12.2277	0.699071	20.77	20.24	27.71	30.37	22.4	24.4	12.58	10.52	14.02	13.29	10.91	12.48	22.28	19.64	21.16	19.54	28.25	26.87	30.28	30.5	20.41	24.16	25.35	23.59	12.98	12.29	10.89	10.19	21.94	9.61	13.94	12.5	11.67	10.12	11.27	13.38
fgenesh.VV78X074502.6_2	0.215011	0.0900314	0.213039	0.042303	0.394307	0.13027	0.748428	0.190044	0.08	0.18	0.39	0.26	0.25	0.13	0.15	0.6	0.44	0.58	1.13	0.54	0.09	0.08	0.15	0.2	0.37	0.42	0.28	0.24	0.25	0.24	0.15	0.11	0.17	0.14	0.53	0.66	0.42	0.44	0.85	0.24	1.09	1.17	0.7	0.42
fgenesh.VV78X241844.4_3	0.343782	0.0203126	0.36292	0.0645233	1.4303	0.234159	1.0353	0.211059	0.38	0.31	0.35	0.49	0.31	0.29	1.64	1.69	0.96	1.01	1.41	0.68	0.37	0.39	0.18	0.41	0.41	0.24	0.59	0.35	0.2	0.4	0.33	0.25	1.12	2.02	1.56	1.81	0.65	1.14	1.53	0.36	1.62	1.2	0.33	0.95
sim4.VV78X187178.5_2	0	0	0	0	0	0	0	0	0	0	0	0	0	0	0	0	0	0	0	0	0	0	0	0	0	0	0	0	0	0	0	0	0	0	0	0	0	0	0	0	0	0	0	0
twinscan.VV78X088993.14_8	12.6069	0.0986248	12.9546	0.70161	11.6638	0.773816	12.3421	0.642863	12.78	12.44	12.59	14.03	11.64	13.19	13.21	10.88	10.9	13.63	11.67	11.73	12.32	13.13	12.57	12.35	13.12	11.76	14.57	13.32	11.86	11.44	13.31	13.1	13.33	13.13	10.23	11.45	12.18	10.2	14.49	12.57	11.63	11.7	11.24	12.09
fgenesh.VV78X041959.4_9	6.76675	1.12326	8.63293	0.165907	6.43691	0.456033	7.18344	0.488492	4.85	6.72	8.74	8.95	8.57	8.38	7.2	5.62	6.49	6.7	6.69	8.16	5.46	4.39	6.18	7.13	8.59	8.97	9.64	8.03	9.56	7.71	8.62	8.17	7.18	7.21	5.88	5.39	6.76	6.34	6.9	6.46	6.34	7.05	8.25	8.09
twinscan.VV78X223750.15_2	0.161205	0.130058	0.270909	0.0321272	0.0731547	0.0366844	0.0826572	0.057015	0.07	0	0.42	0.26	0.33	0.22	0.11	0.1	0	0.19	0.06	0	0	0.11	0	0	0.19	0.78	0.45	0	0.29	0.37	0.35	0.11	0.14	0.1	0.22	0	0	0	0.13	0.26	0	0.11	0	0
sim4.VV78X187855.11_2	0.174875	0.174875	0	0	0	0	0	0	0	0	0.52	0	0	0	0	0	0	0	0	0	0	0	0	0	0.86	0	0	0	0	0	0	0	0	0	0	0	0	0	0	0	0	0	0	0
fgenesh.VV78X259621.13_1	5.03073	1.01335	4.14692	0.185964	6.912	0.632896	7.1286	1.23145	3	6.04	6.05	3.82	4.46	4.16	6.01	6.6	8.13	8.46	8.26	4.67	1.96	3.79	3.52	7.97	5.85	6.36	4.57	2.82	4.7	4.25	3.78	4.48	6.43	5.7	6.47	6.71	7.5	8.48	8.73	8.13	7.62	8.92	5.32	4.19
fgenesh.VV78X146970.54_2	0	0	0.0469036	0.00553022	0.0809924	0.0505925	0.156619	0.0368464	0	0	0	0.05	0.04	0.05	0.17	0	0.07	0.13	0.23	0.11	0	0	0	0	0	0	0	0.12	0	0.07	0	0.1	0.14	0.2	0	0	0.19	0	0.13	0.13	0.18	0.28	0	0.2
glimmer.VV78X114418.4_3	4.83124	0.228031	4.74532	0.369802	2.91977	0.101554	3.63423	0.78676	5.26	4.75	4.48	5.12	4.01	5.11	3.12	2.84	2.79	3.42	2.39	5.09	5.72	4.91	4.4	5.02	4.4	4.62	5.7	4.35	3.99	4.02	4.84	5.34	3.01	3.2	3.11	2.61	2.76	2.82	3.44	3.4	2.15	2.64	7.59	3.24
sim4.VV78X168019.4_1	0	0	0	0	0	0	0	0	0	0	0	0	0	0	0	0	0	0	0	0	0	0	0	0	0	0	0	0	0	0	0	0	0	0	0	0	0	0	0	0	0	0	0	0
sim4.VV78X187855.11_3	0	0	1.51525	0.368901	0.313535	0.313535	0	0	0	0	0	0.78	1.87	1.9	0.94	0	0	0	0	0	0	0	0	0	0	0	0	1.81	0	3.51	1.97	1.85	2.22	0	0	0	0	0	0	0	0	0	0	0
fgenesh.VV78X161412.9_2	7.62908	0.252988	5.92839	1.13944	5.14225	1.45869	1.97148	0.580196	7.14	7.99	7.76	3.94	5.95	7.89	2.3	7.12	6.01	0.81	2.54	2.56	9.41	5.44	7.9	8.06	8.54	6.52	3.47	4.57	4.35	7.36	10.33	5.82	0	3.98	2.41	11.3	2.22	8.12	0	1.81	2.02	3.08	3.38	1.96
glimmer.VV78X050535.4_6	0	0	0	0	0	0	0	0	0	0	0	0	0	0	0	0	0	0	0	0	0	0	0	0	0	0	0	0	0	0	0	0	0	0	0	0	0	0	0	0	0	0	0	0
fgenesh.VV78X005166.9_1	11.7434	0.85	10.008	0.18177	17.5025	0.650583	16.5562	0.357435	10.48	13.36	11.39	9.71	9.97	10.34	16.36	17.53	18.61	16.45	17.22	16	11.16	9.96	13.78	13.04	11.89	10.61	9.69	9.74	10.43	9.58	10.13	10.52	16.97	15.92	19.45	15.83	18.85	18.49	16.26	16.68	18.01	16.4	15.47	16.39
glimmer.VV78X087202.12_1	14.7498	3.55396	19.0967	3.49638	14.8321	0.610911	23.7519	0.857557	8.62	14.69	20.93	24.68	12.66	19.95	14.09	14.36	16.04	25.02	22.12	24.12	8.81	8.48	14.21	15.06	25.33	14.01	29.13	18.77	12.24	13.03	20.58	19.41	13.84	14.28	12.26	16.23	22.91	12.22	30.29	18.56	22.11	22.12	22.06	25.64
fgenesh.VV78X260994.7_2	0.0249558	0.0249558	0	0	0	0	0	0	0	0	0.07	0	0	0	0	0	0	0	0	0	0	0	0	0	0.12	0	0	0	0	0	0	0	0	0	0	0	0	0	0	0	0	0	0	0
fgenesh.VV78X256955.17_5	4.09712	0.516066	5.28495	1.154	3.11021	0.566412	4.78014	1.14368	3.18	4.15	4.96	7.57	3.87	4.42	4.24	2.57	2.52	6.94	4.36	3.05	3.81	2.7	4.93	3.56	7.39	1.14	9.49	5.02	4.34	3.45	3.78	4.95	3.62	4.7	2.43	2.7	4.81	1.24	8.31	5.26	6.1	2.55	2.99	3.08
fgenesh.VV78X173554.6_1	0.132554	0.0462591	0.107845	0.0644687	0.102924	0.0224787	0.11417	0.0316057	0.21	0.14	0.05	0.06	0.24	0.03	0.1	0.14	0.07	0.16	0.05	0.13	0.33	0.12	0.16	0.12	0	0.13	0.1	0	0.32	0.16	0.07	0	0.08	0.12	0.25	0.05	0	0.1	0.29	0	0.1	0.01	0.23	0.06
glimmer.VV78X050535.4_7	0	0	0	0	0	0	0	0	0	0	0	0	0	0	0	0	0	0	0	0	0	0	0	0	0	0	0	0	0	0	0	0	0	0	0	0	0	0	0	0	0	0	0	0
twinscan.VV78X085173.23_7	0	0	0	0	0	0	0	0	0	0	0	0	0	0	0	0	0	0	0	0	0	0	0	0	0	0	0	0	0	0	0	0	0	0	0	0	0	0	0	0	0	0	0	0
glimmer.VV78X274715.3_1	0	0	0	0	0	0	0	0	0	0	0	0	0	0	0	0	0	0	0	0	0	0	0	0	0	0	0	0	0	0	0	0	0	0	0	0	0	0	0	0	0	0	0	0
fgenesh.VV78X256955.17_6	0	0	0.0176354	0.0176354	0.122964	0.0667393	0.041055	0.041055	0	0	0	0	0.05	0	0	0.23	0.14	0	0.12	0	0	0	0	0	0	0	0	0	0	0.1	0	0	0	0	0.16	0.29	0	0.22	0	0	0.24	0	0	0
glimmer.VV78X135053.6_1	0	0	0	0	0	0	0	0	0	0	0	0	0	0	0	0	0	0	0	0	0	0	0	0	0	0	0	0	0	0	0	0	0	0	0	0	0	0	0	0	0	0	0	0
fgenesh.VV78X056053.8_1	14.8863	0.98173	17.5915	1.23687	20.9455	1.78419	30.9537	2.03468	12.93	15.99	15.74	15.45	17.58	19.74	23.96	17.79	21.09	26.94	33.53	32.39	13.3	12.65	16.22	15.82	15.65	15.88	15.91	14.84	17.94	17.27	21.06	18.61	25.42	22.9	17.93	17.66	22.95	20.05	27.45	26.3	32.99	34.09	29.16	34.78
glimmer.VV78X019925.31_1	0.110622	0.0420172	0.680812	0.0634697	0.95056	0.415248	0.547043	0.0678323	0.04	0.18	0.11	0.58	0.66	0.8	1.51	1.2	0.14	0.6	0.41	0.63	0.09	0	0.26	0.13	0.18	0	0.75	0.37	0.62	0.69	0.84	0.76	1.08	1.83	1.35	1.06	0.21	0.1	0.63	0.57	0.3	0.53	0.54	0.69
glimmer.VV78X050535.4_8	4.90583	1.5084	1.68336	0.233461	3.60192	1.50116	4.4424	2.4223	6.82	5.97	1.93	1.85	1.98	1.22	1.04	3.53	6.24	2.29	9.28	1.76	6.05	7.39	6.66	5.44	2.37	1.24	2.09	1.52	2.75	1.3	1.41	1.06	0.79	1.22	4.08	3.05	7.42	5.58	2.34	2.23	8.21	10.39	0.67	2.57
fgenesh.VV78X049744.2_1	0.613126	0.258745	0.638336	0.178565	0.514275	0.10937	0.922221	0.461701	1.08	0.58	0.18	0.31	0.67	0.93	0.31	0.55	0.68	1.42	0	1.34	0	1.88	0.29	0.81	0	0.47	0.2	0.46	1.44	0	2.02	0	0.28	0.33	0	1.04	1.1	0.45	1.09	1.83	0	0	0.51	1.96
sim4.VV78X000634.95_2	0	0	0	0	0	0	0	0	0	0	0	0	0	0	0	0	0	0	0	0	0	0	0	0	0	0	0	0	0	0	0	0	0	0	0	0	0	0	0	0	0	0	0	0
fgenesh.VV78X194263.7_1	12.6854	0.449673	10.7848	0.483475	13.3509	0.442965	13.1263	1.79174	11.8	13.25	13.01	10.17	10.44	11.74	12.54	13.45	14.07	11.64	16.69	11.04	12.74	11.09	14.86	12.01	12	14.61	10.17	10.18	10.04	10.79	12.42	11.16	12.58	12.51	13.18	13.69	18.55	11.57	13.3	9.61	17.49	15.86	10.51	11.44
fgenesh.VV78X256955.17_8	0.154544	0.00692741	0.107158	0.0453446	0.198251	0.00675207	0.248594	0.0284135	0.15	0.17	0.15	0.04	0.19	0.09	0.21	0.19	0.19	0.3	0.25	0.2	0.14	0.15	0.13	0.2	0.14	0.16	0.06	0.01	0.22	0.17	0.15	0.04	0.1	0.29	0.19	0.19	0.22	0.18	0.25	0.35	0.24	0.26	0.17	0.22
fgenesh.VV78X209474.3_1	0.0123907	0.00945113	0.0324625	0.0208301	0	0	0.0348554	0.0231769	0	0.03	0.01	0	0.07	0.03	0	0	0	0.03	0	0.08	0	0	0.07	0	0.01	0	0	0	0.04	0.1	0	0.05	0	0	0	0	0	0	0	0.05	0	0	0.06	0.09
fgenesh.VV78X194263.7_2	15.5615	1.53885	15.821	0.375455	21.7006	1.22184	19.5376	0.547453	14.49	13.6	18.6	16.05	16.32	15.09	24.14	20.53	20.42	19	18.98	20.63	15.68	13.59	15.51	12.14	19.91	16.53	17.31	14.38	19.06	13.91	15.8	14.48	23.9	24.32	20.21	20.82	26.85	16.85	18.26	19.91	20.67	17.23	22.62	19.16
glimmer.VV78X121446.12_1	0.366235	0.179555	0.0719079	0.00805614	0.129056	0.083069	0.31613	0.195802	0.08	0.32	0.7	0.08	0.06	0.08	0	0.1	0.28	0.67	0.27	0	0.19	0	0.73	0	0.94	0.32	0.14	0	0.12	0	0	0.15	0	0	0.22	0	0	0.44	0.78	0.54	0.28	0.27	0	0
fgenesh.VV78X256955.17_9	6.19155	0.148689	6.34181	0.507897	7.67596	0.639378	9.78025	1.10429	6.44	5.93	6.2	5.88	5.78	7.36	8.95	7.08	7	9.72	11.72	7.9	5.75	6.96	5.33	6.39	5.92	6.66	6	5.73	5.5	6.03	8.45	6.43	9.13	8.83	7.41	6.79	7.74	6.58	8.92	10.7	12.18	11.24	7.4	8.27
fgenesh.VV78X047060.7_1	7.78904	0.554752	8.29592	0.123423	10.8397	0.244841	11.8071	0.63974	6.84	7.76	8.76	8.54	8.14	8.21	10.99	10.36	11.17	12.81	11.99	10.62	7.8	6.12	8.58	7.14	8.42	9.3	8.91	8.05	7.44	8.75	8.73	7.78	10.44	11.39	10.37	10.35	11.36	11.06	12.74	12.9	11.18	12.83	11.18	10.2
fgenesh.VV78X209474.3_2	6.47307	0.448858	7.23152	0.466631	5.74394	0.983029	4.43991	0.329554	7.16	5.63	6.63	8.03	7.24	6.42	7.71	4.71	4.82	4.67	3.79	4.86	6.32	7.79	5.63	5.63	7.03	6.01	8.31	7.67	7.54	6.98	6.46	6.38	8.01	7.49	4.41	4.97	5.16	4.62	5.11	4.13	3.37	4.22	4.28	5.29
fgenesh.VV78X127022.24_1	0	0	0	0	0	0	0	0	0	0	0	0	0	0	0	0	0	0	0	0	0	0	0	0	0	0	0	0	0	0	0	0	0	0	0	0	0	0	0	0	0	0	0	0
fgenesh.VV79X003577.1_1	77.0879	2.34947	81.5863	2.10861	199.149	19.3396	275.904	20.714	81.24	76.92	73.11	82.59	84.63	77.54	224.49	161.17	211.78	248.21	316.43	263.07	77.74	83.87	79.22	75.15	73.54	72.43	90.11	72.59	77.52	90.92	72.15	82.11	228.45	221.6	163.03	159.53	219.08	207.72	250.96	244.84	315.19	317.73	273.16	255.61
fgenesh.VV78X209474.3_3	0	0	0	0	0	0	0	0	0	0	0	0	0	0	0	0	0	0	0	0	0	0	0	0	0	0	0	0	0	0	0	0	0	0	0	0	0	0	0	0	0	0	0	0
sim4.VV78X216920.18_3	0	0	0	0	0	0	0	0	0	0	0	0	0	0	0	0	0	0	0	0	0	0	0	0	0	0	0	0	0	0	0	0	0	0	0	0	0	0	0	0	0	0	0	0
fgenesh.VV79X003577.1_2	6.9837	0.225326	7.01675	0.263419	10.1161	0.324121	10.2543	0.413618	6.87	6.66	7.42	6.52	7.41	7.13	10.15	9.54	10.66	10.25	10.97	9.54	6.98	6.79	6.21	7.01	7.75	6.9	6.46	6.59	6.93	7.83	7.01	7.23	10.02	10.25	8.84	10.15	10.53	10.73	10.9	9.46	10.9	11.05	9.66	9.45
fgenesh.VV78X194263.7_5	3.91454	0.60249	1.78634	0.342581	2.73262	0.491765	1.99729	0.0898276	5.06	3.66	3.02	1.89	2.32	1.15	1.83	3.52	2.84	1.83	2.14	2.01	4.67	5.36	3.88	3.5	2.87	3.25	1.88	1.9	2.08	2.54	1.08	1.21	1.67	1.95	3.33	3.7	2.32	3.13	2	1.63	2.37	1.91	1.51	2.38
glimmer.VV78X164561.3_1	0.00682044	0.00682044	0.00776345	0.00776345	0.0176755	0.0103742	0.0155272	0.00848527	0	0.02	0	0	0.02	0	0.02	0	0.04	0.02	0.03	0	0	0	0	0.04	0	0	0	0	0.05	0	0	0	0	0.03	0	0	0	0.06	0	0.04	0.03	0.03	0	0
fgenesh.VV78X033427.2_1	0	0	0	0	0	0	0	0	0	0	0	0	0	0	0	0	0	0	0	0	0	0	0	0	0	0	0	0	0	0	0	0	0	0	0	0	0	0	0	0	0	0	0	0
twinscan.VV78X251385.2_1	0.0575235	0.0575235	0	0	0	0	0.121868	0.090473	0	0.17	0	0	0	0	0	0	0	0.3	0.07	0	0	0	0	0.3	0	0	0	0	0	0	0	0	0	0	0	0	0	0	0.28	0.32	0	0.14	0	0
twinscan.VV78X225046.4_1	0.0126484	0.0126484	0	0	0.0202045	0.0202045	0.0176028	0.0176028	0	0.04	0	0	0	0	0	0.06	0	0	0.05	0	0	0	0	0.07	0	0	0	0	0	0	0	0	0	0	0.13	0	0	0	0	0	0.1	0	0	0
sim4.VV78X042594.62_1	0.100206	0.100206	0.22828	0.115224	0.117011	0.0641015	0	0	0	0	0.3	0.37	0.32	0	0.22	0	0.13	0	0	0	0	0	0	0	0.22	0.43	0.48	0.22	0.39	0.25	0	0	0.26	0.19	0	0	0.36	0	0	0	0	0	0	0
sim4.VV78X253214.1_1	0	0	0	0	0.0298549	0.0275329	0	0	0	0	0	0	0	0	0.08	0	0	0	0	0	0	0	0	0	0	0	0	0	0	0	0	0	0	0.15	0	0.01	0	0	0	0	0	0	0	0
fgenesh.VV78X069791.42_1	7.57131	0.658117	10.8727	0.283113	12.2655	0.552579	12.7384	0.861402	6.26	8.19	8.27	10.31	11.11	11.2	13.36	11.87	11.57	11.08	13.97	13.17	6.21	6.29	8.07	8.28	8.63	7.7	10.2	10.45	11.17	11.06	11.15	11.24	12.84	13.74	11.52	12.19	11.65	11.52	11.91	10.06	13.07	14.9	12.81	13.43
fgenesh.VV78X032251.10_1	0	0	0	0	0	0	0	0	0	0	0	0	0	0	0	0	0	0	0	0	0	0	0	0	0	0	0	0	0	0	0	0	0	0	0	0	0	0	0	0	0	0	0	0
glimmer.VV78X221977.7_1	8.02696	0.588864	8.99499	0.583625	14.1553	0.53411	14.6998	0.221677	6.85	8.54	8.69	10.14	8.64	8.21	15.22	13.71	13.54	14.51	15.14	14.45	7.53	6.35	9.25	8	8.6	8.82	10.34	9.86	9.16	8.18	7.54	8.78	16.45	14.32	14.07	13.38	11.12	14.89	15.45	13.36	16.48	13.76	13.91	14.84
glimmer.VV78X251728.45_2	0.0497878	0.0497878	0	0	0	0	0.0468218	0.0468218	0	0.15	0	0	0	0	0	0	0	0.14	0	0	0	0	0	0.26	0	0	0	0	0	0	0	0	0	0	0	0	0	0	0	0.31	0	0	0	0
fgenesh.VV78X032251.10_2	0	0	0	0	0	0	0	0	0	0	0	0	0	0	0	0	0	0	0	0	0	0	0	0	0	0	0	0	0	0	0	0	0	0	0	0	0	0	0	0	0	0	0	0
fgenesh.VV78X199325.6_1	0	0	0	0	0	0	0	0	0	0	0	0	0	0	0	0	0	0	0	0	0	0	0	0	0	0	0	0	0	0	0	0	0	0	0	0	0	0	0	0	0	0	0	0
glimmer.VV78X010174.28_1	30.1527	1.1246	25.5767	1.44216	43.9008	1.53654	40.6402	4.31769	30.91	27.94	31.61	28.18	23.2	25.35	43.19	41.67	46.85	48.85	34.21	38.86	31.96	30.12	29.08	27.06	31.53	31.73	30.41	25.22	23.77	22.7	25.3	25.4	40.1	45.45	42.32	41.09	49.08	45.6	56.04	40.04	33.32	35.14	39.79	38.17
fgenesh.VV78X277757.5_2	0	0	0	0	0	0	0	0	0	0	0	0	0	0	0	0	0	0	0	0	0	0	0	0	0	0	0	0	0	0	0	0	0	0	0	0	0	0	0	0	0	0	0	0
fgenesh.VV78X092191.7_1	14.4208	0.277898	16.8698	0.723879	11.8374	0.479973	12.4971	2.3287	13.96	14.92	14.39	18.17	16.77	15.67	11.51	12.78	11.22	17.06	9.41	11.03	14.19	13.78	12.74	16.59	15.25	13.04	18.83	17.3	16.51	17	15.98	15.41	11.35	11.63	11.35	14.05	13.49	9.95	21.84	11.2	10.09	8.7	13.22	9.41
sim4.VV78X099586.8_1	0	0	0	0	0	0	0	0	0	0	0	0	0	0	0	0	0	0	0	0	0	0	0	0	0	0	0	0	0	0	0	0	0	0	0	0	0	0	0	0	0	0	0	0
fgenesh.VV78X247614.5_1	4.01721	0.272919	3.90608	0.160525	4.54333	0.348865	6.33805	0.203552	3.75	3.74	4.56	4.16	3.95	3.61	3.92	5.12	4.59	6.42	6.64	5.95	3.64	3.83	3.34	4.05	3.63	6.04	4.81	3.29	3.86	4.03	4.01	3.27	3.43	4.27	5.98	4.37	4.3	4.75	6.67	6.12	7.31	5.95	7.54	4.78
glimmer.VV78X049259.6_1	0.526603	0.169185	0.71187	0.00981109	2.49747	0.348726	2.47127	0.626672	0.52	0.82	0.24	0.7	0.7	0.73	2.24	2.07	3.19	1.88	3.72	1.81	0.81	0.3	0.88	0.78	0	0.61	0.46	1.02	0.69	0.71	0.96	0.54	1.94	2.45	1.77	2.32	1.02	4.39	0.88	3.12	3.56	3.89	1.3	2.18
fgenesh.VV78X044410.7_1	75.3601	6.33661	83.622	6.99433	66.9638	0.449449	77.0072	5.72591	66.34	87.58	72.15	69.78	88.8	92.28	67.26	66.08	67.55	74.61	87.9	68.51	67.02	65.83	76.9	95.77	70.38	74.95	68.59	71.35	77.53	98.76	92.49	92.1	67.43	67.14	67.72	64.63	62.73	70.23	76.17	72.7	84.02	91.93	65.02	71.08
sim4.VV78X050883.21_2	39.5332	5.23938	20.0362	0.676887	36.5854	6.55378	29.1795	3.96633	39	48.86	30.74	18.8	21.13	20.19	23.48	43.06	43.22	37.1	24.85	25.59	36.76	40.69	45.57	51.39	34.43	24.91	21.94	14.61	24.67	18	23.7	17.21	23.95	23.13	41.78	44.19	56.83	35.65	44.74	27.74	23.79	25.94	25.53	25.64
fgenesh.VV78X177333.9_1	1.92533	1.92533	0	0	0	0	0	0	0	5.78	0	0	0	0	0	0	0	0	0	0	0	0	5.2	6.22	0	0	0	0	0	0	0	0	0	0	0	0	0	0	0	0	0	0	0	0
glimmer.VV78X120934.3_1	9.57326	0.142669	10.1011	0.282278	11.9179	0.236327	12.2215	0.642171	9.82	9.57	9.33	9.55	10.48	10.28	11.99	12.28	11.48	11.27	13.45	11.95	10.73	9.14	9.65	9.51	9.91	8.4	9.4	9.75	11.1	9.93	10.29	10.26	12.73	11.46	11.99	12.54	11.58	11.42	10.72	11.95	12.81	14.1	11.26	12.45
glimmer.VV78X220109.12_2	0.228112	0.0565404	0.387003	0.0873097	0.383568	0.0208664	0.48512	0.0955755	0.2	0.34	0.15	0.22	0.45	0.5	0.38	0.35	0.42	0.56	0.6	0.3	0.14	0.25	0.35	0.33	0.1	0.21	0.21	0.22	0.51	0.39	0.48	0.52	0.39	0.38	0.27	0.42	0.49	0.38	0.44	0.71	0.64	0.56	0.38	0.23
fgenesh.VV78X092191.7_3	0.252162	0.0704827	2.78988	2.40857	0.180717	0.0182629	0.419272	0.0394525	0.14	0.24	0.38	0.36	0.4	7.61	0.22	0.16	0.17	0.47	0.44	0.34	0.22	0.07	0.21	0.27	0.35	0.42	0.39	0.32	0.39	0.42	15.98	0.51	0.3	0.15	0.13	0.18	0.18	0.16	0.58	0.34	0.36	0.53	0.38	0.32
glimmer.VV78X036224.4_2	5.90507	0.833572	9.53996	1.66987	7.97074	0.374825	9.00477	0.880024	4.31	7.13	6.27	12.39	6.61	9.62	7.38	7.86	8.67	9.92	7.25	9.85	4.99	3.81	8.26	6.27	8.34	3	13.83	10.48	6.49	6.71	10.4	8.96	6.69	7.89	7.51	8.17	10.13	7.86	11.58	7.89	6.78	7.73	9.76	9.91
fgenesh.VV78X144269.7_3	9.21495	0.308761	12.2323	1.9797	10.9294	2.00287	12.3322	1.82951	9.13	8.73	9.79	10.8	16.14	9.75	14.81	8.13	9.85	15.88	11.32	9.79	8.12	9.89	10	7.76	9.19	10.72	11.14	10.36	12.14	19.68	8.87	10.49	21.17	10.15	6.87	9.25	9.61	9.98	21.36	9.18	10.78	11.88	10.11	9.56
sim4.VV78X026727.9_2	0	0	0.240872	0.240872	0	0	0.169556	0.169556	0	0	0	0.72	0	0	0	0	0	0	0	0.51	0	0	0	0	0	0	1.27	0	0	0	0	0	0	0	0	0	0	0	0	0	0	0	1.2	0
fgenesh.VV78X116132.10_1	18.6943	0.455297	21.3084	1.05824	22.7864	1.57545	25.2574	0.85064	19.43	18.79	17.86	19.57	21.14	23.22	25.03	19.75	23.58	24.94	26.87	23.97	19.46	19.41	18.3	19.17	17.25	18.83	19.05	20.26	21.88	20.48	23.81	22.73	25.37	24.78	19.27	20.17	24.97	22.81	25.43	24.33	26.19	27.57	25.05	23.17
twinscan.VV78X081736.4_1	7.57415	0.644284	10.3453	1.31808	6.87757	0.521351	9.69898	0.928169	7.43	8.75	6.54	11.73	7.71	11.6	7.86	6.69	6.09	7.93	10.1	11.07	8.58	6.57	9.22	8.4	6.71	6.26	14.97	7.41	8.27	7.21	12.48	10.85	8.22	7.6	6.18	7.13	4.85	6.77	8.8	6.86	10.49	9.7	11.6	10.67
fgenesh.VV78X044410.7_2	6.04248	0.400772	7.59455	1.05422	8.86464	0.620814	9.88552	1.01002	5.25	6.52	6.36	5.51	8.89	8.39	7.78	9.93	8.89	7.93	11.31	10.42	4.45	5.85	8.49	5.02	6.23	6.55	6.07	4.75	7.83	9.82	9.37	7.56	8.89	6.96	9.38	10.41	7.69	9.56	7.64	8.29	10.78	11.86	9.48	11.1
glimmer.VV78X221977.7_5	29.7411	0.794575	34.3717	2.04447	34.5671	1.6284	38.7302	2.52901	28.67	29.25	31.29	38.06	30.99	34.07	37.73	32.31	33.66	43.34	38.22	34.63	29.84	27.8	28.8	29.61	31.54	30.91	41.51	33.46	31.28	30.74	34.81	33.43	41.09	35.27	31.19	33.31	36.43	32.11	46.1	39.97	36.39	40.12	35.5	33.98
twinscan.VV78X245374.2_1	0.43542	0.10824	0.0992345	0.0483425	0.160738	0.0880373	0.087368	0.0519486	0.65	0.34	0.31	0.01	0.12	0.17	0.06	0.34	0.08	0.08	0.18	0	0.45	0.8	0.5	0.22	0.51	0	0.01	0	0.21	0.04	0.37	0	0.12	0.02	0.56	0.14	0.24	0	0.15	0	0.25	0.1	0	0
glimmer.VV78X221977.7_6	0	0	0	0	0.0531912	0.0114537	0.044126	0.0259657	0	0	0	0	0	0	0.04	0.08	0.04	0.04	0.09	0	0	0	0	0	0	0	0	0	0	0	0	0	0	0.07	0.08	0.07	0.12	0	0	0.09	0.11	0.07	0	0
fgenesh.VV78X257155.29_2	0	0	0	0	0	0	0	0	0	0	0	0	0	0	0	0	0	0	0	0	0	0	0	0	0	0	0	0	0	0	0	0	0	0	0	0	0	0	0	0	0	0	0	0
glimmer.VV78X049259.6_3	0	0	0	0	0	0	0	0	0	0	0	0	0	0	0	0	0	0	0	0	0	0	0	0	0	0	0	0	0	0	0	0	0	0	0	0	0	0	0	0	0	0	0	0
glimmer.VV78X165552.10_2	8.05474	0.308626	9.49106	0.348495	10.3789	1.25335	13.7126	0.364663	7.62	7.89	8.65	9.88	8.8	9.8	12.84	8.75	9.54	14.44	13.41	13.29	7.53	7.69	8.65	7.31	9.05	8.02	10.26	9.38	8.9	8.7	10.02	9.61	11.71	13.68	8.57	8.92	11.39	8.51	15.26	13.43	13.85	12.95	14.93	12.08
fgenesh.VV78X144269.7_4	1.30614	0.150751	1.78746	0.0688967	2.00592	0.691398	3.36963	0.693056	1.3	1.05	1.57	1.88	1.83	1.65	1.09	1.57	3.36	2.66	4.76	2.69	1.26	1.33	0.98	1.1	1.72	1.32	2.07	1.62	1.66	1.98	1.56	1.73	1.29	0.94	1.5	1.62	3.61	3.22	2.76	2.54	4.76	4.75	2.79	2.62
fgenesh.VV78X177244.9_1	26.2369	4.40039	26.4626	1.36928	22.0535	2.35996	27.9105	0.845254	19.94	24.06	34.71	26.95	23.88	28.55	22.43	17.79	25.94	28.48	26.25	29	19.57	20.22	24.17	23.97	33.13	37.2	30.34	22.44	23.12	24.56	31.81	25.79	23.11	21.93	18.38	17.27	31.11	23.06	30.88	25.54	24.67	27.88	29.75	28.45
glimmer.VV78X240448.7_4	0	0	0.00641088	0.00641088	0.00437877	0.00437877	0	0	0	0	0	0	0	0.02	0	0	0.01	0	0	0	0	0	0	0	0	0	0	0	0	0	0	0.04	0	0	0	0	0.04	0	0	0	0	0	0	0
glimmer.VV78X068021.5_1	17.9273	1.19613	13.8232	1.18249	15.2396	1.67147	17.1962	1.51615	16	20.12	17.66	14.37	11.56	15.55	13	14.21	18.51	20.04	14.86	16.69	15.76	16.18	21.31	19.2	19.62	14.59	16.48	11.56	11.4	11.7	15.44	15.64	13.36	12.74	14.45	14	21.19	17.02	21.84	17.82	15.14	14.56	15.84	17.32
fgenesh.VV78X060064.11_1	2.48003e-05	2.48003e-05	0	0	0	0	0	0	0	0	0	0	0	0	0	0	0	0	0	0	0	0	0	0	0	0	0	0	0	0	0	0	0	0	0	0	0	0	0	0	0	0	0	0
fgenesh.VV78X120039.9_1	7.78843	1.21643	5.40528	1.60004	6.34991	1.51185	4.43682	1.649	8.29	9.6	5.48	5.39	8.19	2.64	6.15	9.06	3.84	2.27	7.67	3.37	7.88	8.59	9.6	9.6	5.27	5.81	5.08	5.79	7.77	8.56	2.61	2.67	6.83	5.65	8.82	9.28	4.25	3.61	2.3	2.23	7.66	7.69	3.29	3.43
glimmer.VV78X081228.13_3	0.441355	0.281627	0.700604	0.352861	1.15369	0.043166	2.20893	0.250321	0	0.97	0.36	0.98	0	1.12	1.24	1.13	1.09	2.58	2.32	1.73	0	0	1.14	0.83	0	0.93	1.15	0.75	0	0	0.87	1.34	1.41	1.11	1.25	1.02	1.57	0.83	2.99	2.07	2.37	2.26	1.52	1.89
fgenesh.VV78X177244.9_2	26.2369	4.40039	26.4626	1.36928	22.0535	2.35996	27.9105	0.845254	19.94	24.06	34.71	26.95	23.88	28.55	22.43	17.79	25.94	28.48	26.25	29	19.57	20.22	24.17	23.97	33.13	37.2	30.34	22.44	23.12	24.56	31.81	25.79	23.11	21.93	18.38	17.27	31.11	23.06	30.88	25.54	24.67	27.88	29.75	28.45
glimmer.VV78X064113.8_1	0.894956	0.166391	0.939559	0.155909	1.0749	0.138482	1.03753	0.050289	0.81	0.66	1.22	1.25	0.79	0.77	1.34	0.87	1.02	0.99	0.99	1.14	0.96	0.69	0.61	0.7	1.5	0.77	1.47	0.96	0.64	0.93	0.96	0.61	1.72	1.06	1.02	0.73	1.23	0.9	1.04	0.92	1.04	0.94	0.97	1.26
glimmer.VV78X060750.4_1	0.138984	0.10233	0.0710587	0.0369356	0.0283902	0.0283902	0.0883536	0.0656514	0.08	0	0.34	0	0.09	0.12	0	0	0.09	0	0.05	0.22	0	0.14	0	0	0.37	0.28	0	0	0.1	0.08	0.13	0.12	0	0	0	0	0.24	0	0	0	0	0.1	0.34	0.12
glimmer.VV78X036224.4_5	0.0224523	0.0224523	0.0260431	0.0260431	0.15518	0.0389498	0.323746	0.0453475	0	0.07	0	0	0.08	0	0.1	0.23	0.14	0.4	0.33	0.24	0	0	0.16	0	0	0	0	0	0.08	0.07	0	0	0.23	0	0.25	0.21	0.21	0.1	0.35	0.46	0.46	0.19	0.14	0.32
glimmer.VV78X138712.3_2	0	0	0	0	0	0	0	0	0	0	0	0	0	0	0	0	0	0	0	0	0	0	0	0	0	0	0	0	0	0	0	0	0	0	0	0	0	0	0	0	0	0	0	0
glimmer.VV78X096440.7_2	4.73869	0.709898	3.59024	0.265764	5.42344	1.08006	9.2972	1.32749	3.35	5.18	5.69	3.79	3.06	3.92	7.08	3.4	5.79	7.85	11.95	8.09	2.32	4.13	6.73	3.98	6.13	4.98	4.19	3.25	3.55	2.64	3.29	4.45	7.21	6.98	3.68	3.14	5	6.24	8.78	6.71	12.25	11.64	6.75	9.08
glimmer.VV78X114625.10_1	67.0603	4.27252	44.7296	0.61024	11.4715	1.63502	6.24339	0.688379	75.57	63.48	62.13	44.81	43.63	45.74	8.33	13.82	12.27	7.24	6.56	4.92	72.16	78.13	61.68	64.87	63.81	59.47	45.37	44.07	45.23	42.23	45.39	46.04	7.91	8.63	12.81	14.72	12.43	12.18	6.82	7.77	6.43	6.7	4.62	5.15
glimmer.VV78X036224.4_6	0.0150445	0.0150445	0	0	0	0	0	0	0	0	0.05	0	0	0	0	0	0	0	0	0	0	0	0	0	0	0.12	0	0	0	0	0	0	0	0	0	0	0	0	0	0	0	0	0	0
fgenesh.VV78X139260.10_2	2.052	1.00014	2.5375	1.15911	1.72732	0.275311	3.23943	0.673878	0.99	4.05	1.12	1.38	1.38	4.86	1.18	1.96	2.05	1.9	3.8	4.02	0	1.73	5.87	2.66	0.7	1.78	1.61	1.08	2.06	0.77	6.39	3.55	0	2.04	0.29	3.43	0.76	2.76	0.53	3.58	0.86	6.85	3.3	4.56
sim4.VV78X050883.21_7	3.70067	0.751772	4.41163	0.292745	9.75327	1.13957	10.7489	1.22	3.42	5.12	2.56	4.59	3.84	4.8	7.7	11.64	9.92	11.29	12.54	8.42	3.15	3.62	4.81	5.36	3.6	0.92	4.42	4.83	3.66	4	5.62	4.11	7.23	8.05	10.91	12.29	9.88	9.94	13.03	9.16	13.14	11.91	7.75	8.91
glimmer.VV78X242953.8_1	12.8345	0.576054	13.0969	0.41183	9.51514	0.881849	13.361	0.836294	13.97	12.41	12.12	13.86	12.98	12.45	10.64	7.78	10.13	14.41	13.97	11.71	13.4	14.4	12.09	12.66	12.26	11.9	14.1	13.55	13.14	12.84	12.86	12.1	10.27	10.91	6.25	9.13	10.83	9.74	14.38	14.44	14.32	13.6	11.53	11.84
glimmer.VV78X138712.3_3	0	0	0	0	0	0	0	0	0	0	0	0	0	0	0	0	0	0	0	0	0	0	0	0	0	0	0	0	0	0	0	0	0	0	0	0	0	0	0	0	0	0	0	0
glimmer.VV78X036224.4_7	0.223436	0.0487028	0.10461	0.0255382	0.13521	0.0193974	0.259075	0.0899097	0.31	0.14	0.22	0.11	0.14	0.06	0.1	0.16	0.15	0.16	0.44	0.18	0.19	0.41	0.06	0.21	0.3	0.09	0.04	0.2	0.08	0.2	0.08	0.03	0.12	0.08	0.08	0.22	0.31	0.07	0.11	0.23	0.46	0.41	0.16	0.19
glimmer.VV78X004959.5_12	44.1239	5.77645	30.6179	1.67274	40.243	5.3992	39.5771	4.72762	55.22	41.37	35.78	27.44	31.31	33.1	31.08	39.88	49.77	42.23	46.11	30.39	43.08	64.35	39.88	42.51	34.02	38.57	29.89	24.18	31.19	31.43	31.89	34.14	27.91	33.4	39.34	40.35	47.77	50.89	48.09	35.06	46.01	46.21	32.49	28.84
fgenesh.VV78X047372.5_1	20.8573	3.22821	18.0805	3.26667	19.6387	3.29439	22.0075	1.29646	15.33	20.74	26.51	23.94	12.64	17.66	16.23	16.46	26.23	21.29	24.52	20.21	16.07	14.76	16.65	23.88	31.64	18.41	29.87	16.06	10.76	14.31	15.1	19.83	16.88	15.76	18.16	14.94	41	18	27.42	13.77	24.94	24.09	19.65	20.63
fgenesh.VV78X079204.40_2	5.41301	0.568038	2.73464	0.133744	4.61034	0.550763	4.68089	0.719105	6.04	4.28	5.92	2.64	3	2.56	3.86	4.29	5.68	4.5	6.01	3.53	6.04	6.03	3.45	4.91	7.49	3.45	2.75	2.49	2.7	3.26	2.49	2.63	3.93	3.8	4.5	4.1	3.96	6.64	5.06	3.82	7.93	4	3.77	3.35
glimmer.VV78X004959.5_13	31.5529	4.92309	41.6051	3.29016	29.7006	2.1062	37.9583	3.25881	23.06	31.48	40.12	41.57	35.93	47.32	28.64	26.7	33.76	44.17	33.15	36.56	24.99	21.61	27.83	34.28	39.08	41.74	47.63	33.51	36.97	35	48.72	46.14	27.53	29.45	26.36	27.01	36.9	32.02	47.39	40.23	31.3	35.06	34.27	38.25
fgenesh.VV78X034061.5_1	0	0	0	0	0	0	0	0	0	0	0	0	0	0	0	0	0	0	0	0	0	0	0	0	0	0	0	0	0	0	0	0	0	0	0	0	0	0	0	0	0	0	0	0
glimmer.VV78X193604.3_1	0.223397	0.223397	0.230254	0.230254	0.102254	0.0656767	0.203797	0.1372	0	0	0.67	0.69	0	0	0	0.08	0.22	0.46	0.15	0	0	0	0	0	1.1	0	1.21	0	0	0	0	0	0	0	0	0.15	0.63	0	0.67	0.22	0.29	0	0	0
fgenesh.VV78X095695.21_1	22.2606	0.939631	21.8034	1.24999	22.613	0.879521	24.4833	1.16859	20.95	21.75	24.08	22.37	19.41	23.63	23.88	20.92	23.04	26.76	22.89	23.79	21.08	20.85	22.36	21.28	26.49	20.29	23.24	21.22	20.3	18.63	24.25	23.09	24.29	23.57	20.07	21.67	25.13	21.88	28.41	24.75	22.72	23.07	23.62	23.92
fgenesh.VV78X047372.5_2	0.098576	0.0493897	0.0581416	0.0393498	0	0	0.0418057	0.0217875	0.15	0.14	0	0.13	0.04	0	0	0	0	0.07	0.05	0	0	0.27	0.16	0.13	0	0	0	0.31	0	0.08	0	0	0	0	0	0	0	0	0.13	0	0	0.11	0	0
twinscan.VV78X270346.6_3	0	0	0	0	0	0	0	0	0	0	0	0	0	0	0	0	0	0	0	0	0	0	0	0	0	0	0	0	0	0	0	0	0	0	0	0	0	0	0	0	0	0	0	0
glimmer.VV78X056276.4_1	0.0249582	0.0249582	0.0667496	0.0261283	0.0233423	0.0233423	0	0	0.07	0	0	0.04	0.05	0.12	0.07	0	0	0	0	0	0.17	0	0	0	0	0	0	0.08	0	0.09	0.26	0	0	0.12	0	0	0	0	0	0	0	0	0	0
glimmer.VV78X274423.4_1	1.32226	0.266985	1.22525	0.140581	1.07797	0.143647	1.85627	0.344596	0.8	1.51	1.66	1.22	0.99	1.47	1.08	0.83	1.33	2.51	1.7	1.35	0.23	1.22	1.2	1.75	2.23	0.76	1.84	0.38	1.16	0.83	1.95	1.07	0.55	1.46	0.97	0.71	2.46	0.69	3.19	1.69	1.74	1.66	1.08	1.55
fgenesh.VV78X095695.21_2	5.42144	0.804587	7.14772	0.893878	7.33517	1.22195	7.26888	0.462	4.31	4.97	6.99	8.43	5.43	7.59	6.1	6.13	9.78	7.38	8.01	6.42	3.79	4.7	4.37	5.42	7.69	5.87	10.52	5.64	5.35	5.5	7.98	7.26	5.98	6.19	6.28	6	14.83	6.97	8.21	6.37	8.12	7.89	6.23	6.56
glimmer.VV78X216058.20_1	59.6448	7.18729	51.8738	10.6085	17.4418	1.55426	19.1456	0.708744	46.99	60.07	71.88	71.27	34.72	49.63	14.46	19.69	18.18	19.14	20.38	17.92	43.08	49.93	57.42	62.1	81.63	56.49	67.92	75.7	34.95	34.52	46.92	51.94	15.87	13.42	19.15	20.16	21.55	16.3	19.25	19	19.72	21.06	19.38	16.85
fgenesh.VV78X237399.7_1	41.6519	4.22954	51.0796	2.42819	17.1141	3.00192	22.4781	0.623483	39.44	35.69	49.83	55.18	46.78	51.28	18.35	21.59	11.41	21.54	22.23	23.66	41.02	38.25	35.65	35.72	52.72	45.27	58.18	51.2	47.64	46.02	54.67	48.41	18.43	18.29	21.72	21.47	3.81	15.64	24.23	18.25	23.22	21.19	26.53	21.54
glimmer.VV78X086388.8_1	0.0551493	0.0311187	0.0820094	0.0108261	0.251714	0.0926618	0.121297	0.0472088	0.11	0.06	0	0.1	0.06	0.08	0.1	0.42	0.24	0.12	0.04	0.2	0.13	0.09	0.13	0	0	0	0.18	0	0.14	0	0.17	0	0.11	0.08	0.18	0.63	0.39	0.16	0.12	0.12	0	0.08	0.25	0.17
glimmer.VV78X096505.22_9	16.4322	1.96739	16.103	1.43051	18.2828	1.43273	19.543	1.05017	12.73	17.12	19.44	16.32	13.52	18.46	15.83	20.8	18.22	18.23	18.78	21.62	12.97	12.55	15.47	18.39	20.61	17.6	18.48	13.46	14.02	13.08	22.21	15.28	15.36	16.18	23.5	18.4	15.68	19.63	20.93	14.91	17.64	19.98	22.05	21.3
twinscan.VV78X138218.16_2	10.1303	1.75241	5.34048	0.524624	6.80102	0.658417	5.47116	0.486707	13.64	8.36	8.4	5.35	6.25	4.43	5.55	7.06	7.79	4.52	6.12	5.78	13.68	13.6	8.55	8.21	9.03	7.41	6	4.48	6.66	5.88	3.97	4.82	5.92	5.28	6.48	7.58	8.49	7.4	5.04	3.87	5.67	6.59	5.66	5.86
twinscan.VV78X245692.9_1	0.00988523	0.00988523	0.00582614	0.00582614	0	0	0.00248028	0.00248028	0	0	0.03	0.02	0	0	0	0	0	0.01	0	0	0	0	0	0	0.05	0	0.03	0	0	0	0	0	0	0	0	0	0	0	0.01	0	0	0	0	0
glimmer.VV78X242953.8_5	13.5643	1.70348	12.7231	0.248042	15.6721	1.10652	18.3334	2.02649	16.97	11.95	11.77	13.22	12.43	12.52	17.27	13.55	16.2	20.9	19.77	14.33	18.59	15.75	11.86	12.02	11.78	11.77	13.38	12.99	12.41	12.45	12.36	12.66	18.34	16.49	12.78	14.23	16.14	16.23	22.1	19.42	19.65	19.89	14.47	14.23
fgenesh.VV78X095695.21_4	339.241	37.6497	349.266	6.10233	130.897	28.4899	61.0769	5.82189	291.46	312.72	413.53	344.53	341.89	361.38	84.41	182.67	125.61	68.42	49.58	65.23	287.06	294.78	313	312.52	432.94	382.93	361.74	321.67	324.33	357.4	360.92	361.76	83.15	85.33	182.25	183.05	137.37	119.07	73.12	62.66	49.47	49.69	64.47	65.8
fgenesh.VV78X277774.15_1	0	0	0	0	0	0	0	0	0	0	0	0	0	0	0	0	0	0	0	0	0	0	0	0	0	0	0	0	0	0	0	0	0	0	0	0	0	0	0	0	0	0	0	0
glimmer.VV78X072327.48_6	12.9078	5.02535	40.925	7.20415	14.9527	0.740048	31.0295	2.52097	3.05	16.15	19.53	45.91	26.73	50.14	15.92	13.5	15.44	26	33.3	33.8	2.87	3.18	17.95	14.76	22.66	14.59	47.2	44.19	33.32	20.9	60.18	41.63	15.48	16.24	13.46	13.54	16.21	15.01	29.1	22.19	32.79	33.82	29.98	36.61
sim4.VV78X019431.42_1	0	0	0	0	0.128669	0.066711	0.0949852	0.0518022	0	0	0	0	0	0	0.22	0.16	0	0	0.11	0.18	0	0	0	0	0	0	0	0	0	0	0	0	0.53	0	0.35	0	0	0	0	0	0.21	0	0.42	0
glimmer.VV78X242953.8_6	10.5364	0.587395	10.3569	0.156308	22.519	1.28388	20.8568	1.2143	9.41	11.39	10.82	10.08	10.62	10.38	20.06	23.12	24.38	22.88	18.68	21.01	9.64	9.24	10.65	11.95	10.46	11.38	9.9	10.31	10.36	10.84	10.44	10.33	20.66	19.61	23.97	22.36	25.86	23.56	23.63	21.96	19.15	18.19	21.98	20.29
twinscan.VV78X209354.6_1	0	0	0	0	0	0	0.0418098	0.0211885	0	0	0	0	0	0	0	0	0	0.07	0	0.06	0	0	0	0	0	0	0	0	0	0	0	0	0	0	0	0	0	0	0.12	0	0	0	0	0.1
glimmer.VV78X181418.4_1	0	0	0	0	0	0	0	0	0	0	0	0	0	0	0	0	0	0	0	0	0	0	0	0	0	0	0	0	0	0	0	0	0	0	0	0	0	0	0	0	0	0	0	0
fgenesh.VV78X013928.27_3	18.7378	2.31441	18.9094	2.09575	16.9525	1.61561	17.6349	1.91761	17.44	15.54	23.23	21.65	14.79	20.28	17.2	14.04	19.62	21.45	16.04	15.41	13.97	20.06	17.63	13.93	23.33	23.08	18.46	25.89	13.94	15.54	19.9	20.61	16.58	17.65	13.92	14.15	19.18	19.86	22.85	19.74	15.88	16.21	17.32	14
glimmer.VV78X242953.8_7	5.08688	1.581	6.04144	0.844904	7.33733	0.445442	6.76551	1.36284	5.71	2.09	7.46	7.41	4.5	6.22	7	6.8	8.22	9.42	5.99	4.89	6.97	4.77	4.81	0	7.86	6.82	8.29	6.24	6.61	2.63	5.69	6.67	6.86	7.09	7.68	6.01	9.79	7.35	10.34	8.28	6.18	5.8	3.53	5.89
sim4.VV78X175228.4_1	0.819749	0.171871	0.733019	0.0821581	0.803716	0.0119725	0.768117	0.112603	0.58	0.72	1.15	0.74	0.59	0.87	0.79	0.83	0.79	0.61	0.99	0.71	0.82	0.41	0.84	0.63	1.59	0.47	0.55	0.98	0.59	0.59	1.08	0.7	0.97	0.66	0.94	0.73	0.95	0.71	0.49	0.75	0.84	1.14	0.83	0.62
fgenesh.VV78X106056.15_1	20.7441	3.1702	23.0136	3.1896	40.5128	1.60061	41.3248	4.38805	22.79	24.92	14.52	17.1	28.04	23.91	42.79	41.33	37.42	32.78	47.32	43.87	24.92	21.19	24.59	25.17	7.36	25.83	10.83	25.43	24.01	31.6	22.48	25.12	48.96	38.26	41.87	40.85	26.2	43.67	23.89	43.67	45.78	48.93	43.64	44.04
fgenesh.VV78X274483.5_1	0	0	0	0	0	0	0	0	0	0	0	0	0	0	0	0	0	0	0	0	0	0	0	0	0	0	0	0	0	0	0	0	0	0	0	0	0	0	0	0	0	0	0	0
sim4.VV78X140268.7_1	4.61053	0.491701	5.17091	0.0992197	6.38259	0.317992	6.20498	0.49149	4.03	5.59	4.22	5.29	5.25	4.97	5.76	6.79	6.6	6.9	6.46	5.25	3.93	4.1	4.81	6.18	4.09	4.43	5.01	5.66	4.26	6.13	5.14	4.83	5.71	5.79	6.36	7.16	7.38	6.17	6.37	7.54	6.49	6.44	5.93	4.76
fgenesh.VV78X013928.27_4	2.73602	1.80999	3.89222	3.40437	0.256747	0.0273735	0.341568	0.0585159	6.36	0.86	1	10.7	0.4	0.58	0.25	0.31	0.21	0.25	0.45	0.32	13.97	0.63	0.61	1.05	0.95	1.06	18.46	0.38	0.45	0.36	0.73	0.45	0.19	0.3	0.26	0.35	0.4	0.11	0.46	0	0.31	0.6	0.32	0.32
fgenesh.VV78X274483.5_2	0	0	0	0	0	0	0	0	0	0	0	0	0	0	0	0	0	0	0	0	0	0	0	0	0	0	0	0	0	0	0	0	0	0	0	0	0	0	0	0	0	0	0	0
sim4.VV78X053097.7_1	0	0	0.105913	0.105913	0	0	0	0	0	0	0	0.32	0	0	0	0	0	0	0	0	0	0	0	0	0	0	0.56	0	0	0	0	0	0	0	0	0	0	0	0	0	0	0	0	0
fgenesh.VV78X013928.27_5	18.7378	2.31441	18.9094	2.09575	16.9525	1.61561	17.6349	1.91761	17.44	15.54	23.23	21.65	14.79	20.28	17.2	14.04	19.62	21.45	16.04	15.41	13.97	20.06	17.63	13.93	23.33	23.08	18.46	25.89	13.94	15.54	19.9	20.61	16.58	17.65	13.92	14.15	19.18	19.86	22.85	19.74	15.88	16.21	17.32	14
fgenesh.VV78X003748.14_1	37.819	2.36426	42.7179	2.94734	38.8209	2.16979	45.1222	2.50634	36.28	34.71	42.46	48.35	38.4	41.41	43.14	36.33	36.99	50.13	42.41	42.82	35.44	36.92	33.44	35.69	43.63	40.61	50.71	45.22	36.69	39.9	41.19	41.59	41.16	44.6	37.66	35.16	39.47	35.61	53.17	46.41	39.99	44.93	41.06	44.13
twinscan.VV78X011934.6_1	0.108253	0.108253	0.090752	0.090752	0.0981953	0.0981953	0.328591	0.19802	0	0.32	0	0.27	0	0	0.29	0	0	0.68	0	0.3	0	0	0.75	0	0	0	0	0.63	0	0	0	0	0	0.51	0	0	0	0	0.64	0.73	0	0	0	0.52
glimmer.VV78X276463.10_1	0.586125	0.0599645	0.55179	0.0118345	0.410369	0.0418632	0.608858	0.126368	0.65	0.65	0.47	0.58	0.54	0.54	0.48	0.33	0.42	0.42	0.55	0.85	0.55	0.72	0.44	0.8	0.41	0.55	0.52	0.65	0.48	0.59	0.48	0.59	0.51	0.46	0.43	0.25	0.27	0.5	0.37	0.49	0.58	0.53	0.71	0.96
glimmer.VV78X239479.3_1	0	0	0	0	0	0	0	0	0	0	0	0	0	0	0	0	0	0	0	0	0	0	0	0	0	0	0	0	0	0	0	0	0	0	0	0	0	0	0	0	0	0	0	0
glimmer.VV78X179369.3_1	0	0	0	0	0	0	0	0	0	0	0	0	0	0	0	0	0	0	0	0	0	0	0	0	0	0	0	0	0	0	0	0	0	0	0	0	0	0	0	0	0	0	0	0
fgenesh.VV78X253155.6_1	0	0	0.0340801	0.0116789	0.00548536	0.00548536	0.0263723	0.0263723	0	0	0	0.01	0.05	0.04	0	0	0.02	0	0.08	0	0	0	0	0	0	0	0.02	0	0.07	0.03	0	0.08	0	0	0	0	0.05	0	0	0	0.16	0	0	0
glimmer.VV78X250386.28_1	10.2935	0.378995	11.2598	0.371321	16.6254	0.941437	16.3482	0.185417	10.43	9.58	10.87	11.83	11.39	10.56	15.1	16.43	18.34	16.72	16.12	16.21	12.45	8.9	10.53	8.86	10.8	10.99	12.09	11.48	10.75	11.95	10.36	10.74	17.03	13.69	18.05	15	21.16	16.78	17.41	15.86	16.2	16.04	16.5	15.99
glimmer.VV78X101088.15_2	0	0	0	0	0	0	0	0	0	0	0	0	0	0	0	0	0	0	0	0	0	0	0	0	0	0	0	0	0	0	0	0	0	0	0	0	0	0	0	0	0	0	0	0
fgenesh.VV78X234630.4_1	0	0	0	0	0	0	0	0	0	0	0	0	0	0	0	0	0	0	0	0	0	0	0	0	0	0	0	0	0	0	0	0	0	0	0	0	0	0	0	0	0	0	0	0
fgenesh.VV78X013928.27_6	18.7378	2.31441	18.9094	2.09575	16.9525	1.61561	17.6349	1.91761	17.44	15.54	23.23	21.65	14.79	20.28	17.2	14.04	19.62	21.45	16.04	15.41	13.97	20.06	17.63	13.93	23.33	23.08	18.46	25.89	13.94	15.54	19.9	20.61	16.58	17.65	13.92	14.15	19.18	19.86	22.85	19.74	15.88	16.21	17.32	14
fgenesh.VV78X003748.14_2	11.2252	0.564968	8.80102	0.625024	9.86193	0.815493	10.8646	0.920371	12.15	10.2	11.33	10.05	8.25	8.11	9.71	8.53	11.35	10.36	12.65	9.58	11.73	12.46	10.03	10.33	11.7	10.76	10.88	8.95	9.94	6.75	8.6	7.69	9.47	9.88	8.18	8.84	11.32	11.36	10.59	10.08	12.08	13.24	12.95	7.1
fgenesh.VV78X095695.21_9	0	0	0	0	0	0	0	0	0	0	0	0	0	0	0	0	0	0	0	0	0	0	0	0	0	0	0	0	0	0	0	0	0	0	0	0	0	0	0	0	0	0	0	0
glimmer.VV78X261157.2_1	0	0	0	0	0.0809574	0.0809574	0	0	0	0	0	0	0	0	0	0	0.24	0	0	0	0	0	0	0	0	0	0	0	0	0	0	0	0	0	0	0	0.68	0	0	0	0	0	0	0
glimmer.VV78X179369.3_2	0	0	0	0	0	0	0	0	0	0	0	0	0	0	0	0	0	0	0	0	0	0	0	0	0	0	0	0	0	0	0	0	0	0	0	0	0	0	0	0	0	0	0	0
glimmer.VV78X101088.15_3	0	0	0	0	0.0214935	0.0214935	0	0	0	0	0	0	0	0	0.06	0	0	0	0	0	0	0	0	0	0	0	0	0	0	0	0	0	0.15	0	0	0	0	0	0	0	0	0	0	0
twinscan.VV78X138218.16_9	0	0	0	0	0	0	0	0	0	0	0	0	0	0	0	0	0	0	0	0	0	0	0	0	0	0	0	0	0	0	0	0	0	0	0	0	0	0	0	0	0	0	0	0
twinscan.VV78X104130.7_20	0	0	0.0324775	0.0324775	0	0	0	0	0	0	0	0	0.1	0	0	0	0	0	0	0	0	0	0	0	0	0	0	0	0	0.18	0	0	0	0	0	0	0	0	0	0	0	0	0	0
glimmer.VV78X154252.9_1	0.124035	0.0334358	1.58573	0.771985	0.608489	0.357528	1.42017	0.663514	0.1	0.08	0.19	0.18	1.73	2.85	1.31	0.37	0.14	0.26	2.56	1.44	0	0.17	0	0.15	0	0.49	0.19	0.17	0.33	2.97	0.33	4.98	0.22	2.11	0.16	0.56	0	0.22	0.47	0	2.48	2.64	0.19	2.37
fgenesh.VV79X000978.2_1	0	0	0	0	0	0	0	0	0	0	0	0	0	0	0	0	0	0	0	0	0	0	0	0	0	0	0	0	0	0	0	0	0	0	0	0	0	0	0	0	0	0	0	0
fgenesh.VV78X234630.4_4	0.0637035	0.0516236	0.0638193	0.0297117	0.0305679	0.0191491	0.0345614	0.00864023	0.17	0	0.02	0.08	0.01	0.11	0.02	0	0.07	0.03	0.05	0.02	0.12	0.2	0.01	0	0.03	0	0.06	0.1	0.01	0	0.12	0.09	0.05	0	0.01	0	0.04	0.08	0.04	0.02	0.09	0.01	0.01	0.03
glimmer.VV78X254357.27_1	4.80436	0.113099	4.88559	0.235505	7.03281	0.549366	8.6214	0.626101	5.03	4.73	4.65	5.2	5.03	4.43	7.61	5.93	7.56	9.87	7.88	8.12	4.95	5.08	5.06	4.48	5.18	3.83	5.24	5.15	5.26	4.83	5.08	3.87	7.54	7.66	6.47	5.46	8.03	7.29	10.27	9.37	8.14	7.6	8.1	8.14
glimmer.VV78X099892.9_1	0	0	0	0	0.0239263	0.0239263	0	0	0	0	0	0	0	0	0	0.07	0	0	0	0	0	0	0	0	0	0	0	0	0	0	0	0	0	0	0.15	0	0	0	0	0	0	0	0	0
sim4.VV78X137673.9_1	0	0	0	0	0	0	0	0	0	0	0	0	0	0	0	0	0	0	0	0	0	0	0	0	0	0	0	0	0	0	0	0	0	0	0	0	0	0	0	0	0	0	0	0
glimmer.VV78X152767.4_1	4.33739	1.31172	3.86405	0.781908	9.05647	2.0478	11.644	0.306142	1.87	4.81	6.33	3.83	2.53	5.23	6.69	7.34	13.13	12.17	11.11	11.66	1.48	2.16	4.95	4.71	7.12	5.1	4.79	2.55	2.57	2.49	5.13	5.32	6.48	6.84	6.78	7.84	16.46	11.28	13.53	10.49	11.25	10.96	7.78	14.53
glimmer.VV78X052120.4_1	0.344965	0.0850228	0.953522	0.264143	0.921002	0.288737	2.32635	0.166292	0.18	0.42	0.44	1.17	0.43	1.26	1.32	0.36	1.08	2.43	2	2.55	0.21	0.15	0.64	0.25	0.54	0.3	1.33	0.96	0.55	0.32	1.41	1.14	1.57	1.15	0.23	0.48	1.14	1.04	2.23	2.67	2.05	1.95	1.84	3.08
glimmer.VV78X155139.5_2	18.4866	1.67491	24.3714	1.17869	25.755	1.85359	30.6051	4.25607	18.17	15.76	21.53	26.72	23.01	23.39	24.92	23.04	29.3	38.53	29.33	23.95	18.1	18.23	18.05	14	22.67	19.73	29.81	22.6	24.18	21.97	24.53	22.42	24.5	25.22	23.74	22.43	32.52	27.51	42.94	33.12	30.39	28.23	25.32	22.94
glimmer.VV78X005052.2_1	11.0972	6.49635	0.0145288	0.0145288	10.2311	8.73692	0.0432909	0.0223576	24.05	3.79	5.45	0	0.04	0	0.3	27.65	2.75	0.07	0.06	0	24.83	23.47	3.12	4.3	6.59	3.65	0	0	0.09	0	0	0	0.53	0.13	28.06	27.28	2.24	3.04	0	0.17	0.11	0	0	0
glimmer.VV78X157080.3_1	60.6854	1.45193	57.9805	0.16543	85.749	18.984	54.7153	3.6773	61.5	57.86	62.69	58.3	57.91	57.74	104.75	104.72	47.78	62.06	50.69	51.39	66.83	57.49	51.55	62.71	63.52	61.39	63.41	51.5	55.68	59.87	59.34	56.38	54.98	141.2	47.88	155.1	48.03	47.64	59.47	65.23	49.83	51.59	53.66	49.72
glimmer.VV78X156622.14_3	3.37888	0.506007	2.77669	0.435864	6.38944	0.652924	6.49471	0.186874	2.56	3.28	4.3	1.91	3.14	3.28	5.09	7.11	6.97	6.79	6.55	6.15	3.71	1.69	3.1	3.41	4.48	4.02	1.13	2.94	3.28	3.01	3.39	3.2	5.9	4.49	8.08	6.25	8.23	6.27	7.12	6.38	6.74	6.35	6.29	6.04
glimmer.VV78X157080.3_2	133.16	3.39496	137.287	14.1529	134.545	6.83811	121.663	19.4334	132.55	127.61	139.32	159.62	111.06	141.18	136.9	145.04	121.7	160.46	104.35	100.18	129.35	134.96	127.19	127.93	146.88	127.41	168.57	147.73	130.22	94.14	131.07	149.75	131.03	141.2	133.68	155.1	150.77	105.52	175.93	141.49	110.8	97.66	112.91	90.78
glimmer.VV78X146765.2_5	7.25679	0.342547	9.26486	0.724085	8.03636	0.949781	9.51344	0.612159	7.52	6.58	7.68	8.16	9.01	10.63	9.81	7.75	6.55	9.06	10.73	8.76	7	7.91	5.98	7.04	7.42	8.07	7.59	8.91	8.67	9.31	8.96	12.04	9.73	9.86	6.86	8.54	5.48	7.15	8.77	9.42	10.58	10.87	8.34	9.06
glimmer.VV78X175832.7_3	60.9793	2.35185	63.6626	2.88851	56.8281	1.81321	64.5647	4.15557	56.68	61.49	64.78	69.39	60.16	61.44	59.51	53.37	57.61	63.18	58.16	72.35	55.19	57.79	61.04	61.83	63.19	67.28	68.64	70.39	59.81	60.46	70.58	53.68	57.28	61.14	47.63	58.46	56.11	58.44	65.31	60.58	52.87	63.65	72.3	72.39
twinscan.VV78X130635.7_2	0	0	0	0	0	0	0	0	0	0	0	0	0	0	0	0	0	0	0	0	0	0	0	0	0	0	0	0	0	0	0	0	0	0	0	0	0	0	0	0	0	0	0	0
glimmer.VV78X233243.5_1	1.44782	0.433692	1.60354	0.131333	9.01899	0.432956	9.57545	1.635	0.65	2.14	1.55	1.34	1.7	1.77	8.16	9.33	9.57	12.74	8.72	7.27	0.77	0.56	2.63	1.77	2.25	0.45	1.35	1.33	2	1.43	2.5	1.15	7.63	8.56	9.2	9.43	10.57	9.01	12.74	12.73	10.28	7.11	8.45	6.39
fgenesh.VV78X181760.6_1	0	0	0	0	0	0	0	0	0	0	0	0	0	0	0	0	0	0	0	0	0	0	0	0	0	0	0	0	0	0	0	0	0	0	0	0	0	0	0	0	0	0	0	0
fgenesh.VV78X210944.11_2	37.1212	3.79799	23.0055	2.95588	17.2279	0.537055	20.5243	0.618956	34.94	31.91	44.51	25.45	17.12	26.45	17.67	17.85	16.16	20.14	19.7	21.74	36.9	33.46	36	28.78	49.55	36.56	26.14	24.53	16.93	17.29	26.35	26.53	17.39	17.88	19.75	16.17	19.3	14.41	22.14	17.69	21.08	18.26	21.37	22.01
glimmer.VV78X157080.3_6	99.123	2.95613	110.622	2.18428	72.0841	8.1821	76.9122	1.85818	93.81	104.02	99.54	113.43	106.32	112.12	87.57	59.77	68.91	73.21	79.01	78.52	94.65	93.17	104.92	103.34	104.27	92.07	120.02	104.67	109.26	103.72	112.91	111.45	87.48	87.64	60.23	59.37	75.48	65.25	79.52	65.47	79.47	78.53	80.87	76.79
twinscan.VV78X261009.50_6	0.0235854	0.0235854	0	0	0	0	0	0	0	0.07	0	0	0	0	0	0	0	0	0	0	0	0	0.16	0	0	0	0	0	0	0	0	0	0	0	0	0	0	0	0	0	0	0	0	0
fgenesh.VV78X184178.74_1	2.47415	0.246543	2.0704	0.252734	1.88745	0.286506	2.74614	0.420005	2.13	2.34	2.95	1.84	1.8	2.58	2.21	1.32	2.13	3.39	2.89	1.96	1.68	2.48	2.44	2.25	3.47	2.14	3.07	0.2	1.64	1.94	3.1	2.13	2.54	1.97	2.63	0.15	2.28	2.05	2.85	4.06	3.02	2.75	2.23	1.76
fgenesh.VV78X131181.20_3	0	0	0	0	0	0	0	0	0	0	0	0	0	0	0	0	0	0	0	0	0	0	0	0	0	0	0	0	0	0	0	0	0	0	0	0	0	0	0	0	0	0	0	0
glimmer.VV78X253582.28_2	39.2482	6.93335	39.4538	2.0675	40.3885	4.62315	41.3813	2.03727	27.57	38.62	51.56	41.21	35.33	41.82	31.8	41.71	47.65	42.68	37.39	44.08	28.51	26.85	34.97	41.42	57.98	41.43	48.89	31	30.68	39.45	40.62	42.84	32.85	31.04	41.45	41.93	62.17	39.57	49.22	34.66	39.72	34.97	42.59	45.18
glimmer.VV78X162639.13_2	0	0	0	0	0.0797358	0.0466278	0	0	0	0	0	0	0	0	0.08	0.16	0	0	0	0	0	0	0	0	0	0	0	0	0	0	0	0	0.18	0	0.13	0.19	0	0	0	0	0	0	0	0
twinscan.VV78X093155.30_20	15.8644	2.34746	23.0055	0.927031	15.9619	0.305957	15.7671	0.192832	11.55	16.42	19.62	21.46	22.88	24.67	16.47	15.42	16	15.92	16	15.38	11.99	11.22	16.88	16.07	19.38	20.01	22.63	19.92	24.93	21.07	20.97	27.81	18.55	14.95	15.11	15.69	16.39	15.78	17.89	13.51	15	17.03	14.64	15.94
fgenesh.VV78X131181.20_4	0	0	0	0	0	0	0	0	0	0	0	0	0	0	0	0	0	0	0	0	0	0	0	0	0	0	0	0	0	0	0	0	0	0	0	0	0	0	0	0	0	0	0	0
twinscan.VV78X187914.6_9	12.3374	0.552199	15.0632	1.29921	14.2272	0.529032	16.2339	0.976039	12.33	11.38	13.3	17.63	13.44	14.12	13.76	13.64	15.28	18.16	14.99	15.55	12.33	12.33	11.59	11.23	12.27	14.92	17.92	17.25	13.72	13.2	13.23	14.87	13.45	13.98	14.45	12.92	18	13.77	20.58	15.2	15	14.98	14.65	16.21
sim4.VV78X040503.10_4	0.531681	0.27639	0.361187	0.361187	0.636062	0.397869	0.119594	0.119594	0.93	0	0.67	0	1.08	0	0.54	0	1.37	0	0.36	0	0	1.63	0	0	0	1.72	0	0	2.31	0	0	0	1.28	0	0	0	0	2.13	0	0	0	0.73	0	0
glimmer.VV78X162639.13_3	0.105413	0.0571211	0.0436871	0.0436871	0	0	0.243355	0.0596363	0	0.12	0.2	0.13	0	0	0	0	0	0.27	0.33	0.13	0	0	0	0.21	0.17	0.24	0	0.31	0	0	0	0	0	0	0	0	0	0	0.49	0	0.65	0	0.3	0
glimmer.VV78X230252.6_1	2.11202	0.432083	4.0153	0.862996	1.73238	0.564223	2.70543	0.779465	2.37	1.27	2.69	2.9	5.71	3.43	0.89	2.8	1.51	1.94	4.26	1.91	1.97	2.68	1.29	1.25	2.22	3.44	3.21	2.49	5.04	6.31	3.76	3.15	0.66	1.06	2.92	2.7	1.69	1.4	2.06	1.79	3.34	5.23	1.66	2.1
fgenesh.VV78X184178.74_2	0.0294698	0.0170792	0.0136428	0.00713503	0.0246002	0.0246002	0.0164713	0.00849261	0.03	0.06	0	0	0.02	0.02	0	0.07	0	0.03	0.02	0	0	0.05	0	0.1	0	0	0	0	0.04	0	0.05	0	0	0	0.05	0.09	0	0	0	0.06	0	0.04	0	0
fgenesh.VV78X131181.20_5	0.0396673	0.0261535	0.00878409	0.00878409	0.00870734	0.00870734	0.00786469	0.00786469	0.03	0	0.09	0.03	0	0	0	0.03	0	0	0.02	0	0	0.05	0	0	0.15	0	0.05	0	0	0	0	0	0	0	0.06	0	0	0	0	0	0.05	0	0	0
fgenesh.VV78X226330.4_2	0.600582	0.147362	0.668715	0.124001	1.88118	0.0946388	1.85609	0.0779256	0.82	0.66	0.32	0.45	0.88	0.68	1.69	1.95	2	1.88	1.71	1.98	0.65	0.95	0.55	0.74	0.33	0.31	0.49	0.39	0.9	0.86	0.67	0.69	2	1.47	2.08	1.84	2.61	1.65	1.98	1.75	1.61	1.81	2.38	1.68
glimmer.VV78X097027.10_1	1.94672	0.332592	2.16394	0.530772	2.40281	0.0699996	2.31408	0.13614	1.31	2.44	2.09	3.07	2.18	1.24	2.26	2.48	2.46	2.23	2.58	2.14	1.98	0.81	2.39	2.48	2.41	1.59	3.41	2.63	1.92	2.41	1.55	0.97	2.77	1.89	2.24	2.7	2.3	2.55	2.48	1.91	2.59	2.57	2.23	2.07
twinscan.VV78X030563.3_1	2.6724	0.738757	1.55869	0.10722	1.65043	0.292647	1.97001	0.479608	2.1	1.78	4.14	1.74	1.56	1.37	1.42	1.3	2.23	1.02	2.32	2.57	1.62	2.46	1.74	1.82	3.46	5.21	1.49	2.08	1.37	1.74	0.53	2.08	2.15	0.89	1.74	0.91	2.98	1.82	0.76	1.35	2.63	2	2.6	2.54
fgenesh.VV78X226330.4_3	30.7694	1.95636	34.1741	1.08795	17.135	1.5988	19.6056	0.995928	31.14	27.21	33.96	36.11	34.07	32.34	20.29	15.09	16.03	21.55	18.27	19	31.5	30.87	26.31	27.9	33.74	34.3	38.16	33.38	34.27	33.9	32.61	32.12	18.38	21.68	15.29	14.91	17.31	15.31	23.41	19.28	19.46	17.02	18.15	19.62
glimmer.VV78X240461.10_1	0.529041	0.0953827	0.289897	0.0634338	1.72513	0.253158	1.43036	0.452619	0.67	0.35	0.56	0.18	0.39	0.3	1.24	1.83	2.1	2.34	0.96	1	1.34	0.17	0.53	0.21	0.65	0.42	0.17	0.19	0.14	0.62	0.43	0.19	1.06	1.38	1.87	1.79	2.95	1.63	2.54	2.08	0.86	1.06	2.1	0.19
fgenesh.VV78X204508.3_1	9.83729	0.69543	10.7762	0.533707	8.39157	0.238169	9.6906	1.06563	9.8	8.65	11.06	11.26	9.71	11.36	8.57	8.68	7.92	11.56	7.87	9.63	7.87	11.25	10.07	7.56	10.54	11.89	13.03	8.91	10.07	9.4	13.49	9.55	7.48	9.37	8.64	8.71	9.55	7.01	13.28	9.46	6.53	9.27	9.54	9.7
fgenesh.VV78X104614.5_1	0	0	0	0	0	0	0	0	0	0	0	0	0	0	0	0	0	0	0	0	0	0	0	0	0	0	0	0	0	0	0	0	0	0	0	0	0	0	0	0	0	0	0	0
sim4.VV78X232659.3_1	0	0	0	0	0.0482759	0.0482759	0	0	0	0	0	0	0	0	0	0.14	0	0	0	0	0	0	0	0	0	0	0	0	0	0	0	0	0	0	0.31	0	0	0	0	0	0	0	0	0
glimmer.VV78X021543.60_2	15.3052	0.284759	15.6121	1.21699	14.6377	0.83299	14.2775	1.4739	15.16	15.85	14.9	13.61	15.42	17.81	16.09	14.61	13.21	13.84	17.02	11.97	16.27	14.32	20.3	12.45	14.22	15.98	10.03	18.37	15.94	14.95	17.94	17.7	13.55	17.96	18.22	11.42	9.91	15.04	14.31	13.27	15.67	18.42	13.74	10.66
twinscan.VV78X233782.2_2	0	0	0	0	0	0	0	0	0	0	0	0	0	0	0	0	0	0	0	0	0	0	0	0	0	0	0	0	0	0	0	0	0	0	0	0	0	0	0	0	0	0	0	0
fgenesh.VV78X094059.11_2	20.9672	0.495327	19.4575	0.221172	23.3133	1.65808	18.8893	0.760566	21.87	20.16	20.88	19.04	19.8	19.53	22.63	20.85	26.47	19.44	19.84	17.39	22.17	21.64	21.76	18.92	18.85	24.08	21.4	15.9	19.11	20.4	20.56	18.67	23.45	22.03	17.13	24.14	26.42	26.49	16.09	23.54	23.74	15.8	21.57	14.3
fgenesh.VV78X184178.74_5	50.7402	3.49711	53.186	8.52434	16.9863	2.03264	20.0923	1.2754	48.34	46.25	57.63	48.91	41.03	69.62	13	18.28	19.68	17.94	22.35	19.99	51.74	45.78	39.12	51.73	66.51	43.63	49.98	47.48	57.72	26.29	63.11	75.14	12.9	13.08	19.55	17.15	19.62	19.71	18.67	17.04	24.29	20.34	19.43	20.4
glimmer.VV78X097068.12_1	0.0638787	0.04466	0	0	0.0037982	0.0037982	0.0225785	0.0142575	0.04	0	0.15	0	0	0	0	0.01	0	0.02	0.05	0	0.1	0	0	0	0.18	0.1	0	0	0	0	0	0	0	0	0	0.02	0	0	0.01	0.03	0.05	0.05	0	0
fgenesh.VV78X044405.12_1	0	0	0	0	0	0	0	0	0	0	0	0	0	0	0	0	0	0	0	0	0	0	0	0	0	0	0	0	0	0	0	0	0	0	0	0	0	0	0	0	0	0	0	0
fgenesh.VV78X002926.16_1	6.79932	0.989789	5.54965	0.529119	20.1902	2.27939	15.6722	0.55106	8.07	4.85	7.48	6.51	5.46	4.68	19.15	24.55	16.87	15.2	15.04	16.77	7.57	8.44	4.84	4.85	8.56	5.78	6.79	6.13	5.5	5.43	5.14	4.29	18.79	19.41	24.33	24.76	17.52	16.51	15.06	15.38	14.87	15.22	16.94	16.65
twinscan.VV78X150532.19_1	0.698382	0.239101	0.509529	0.121966	0.327344	0.139727	0.1828	0.0526997	1.16	0.58	0.36	0.75	0.43	0.35	0.6	0.25	0.13	0.29	0.13	0.13	1.26	1.08	0.58	0.58	0.36	0.36	0.53	1.04	0.41	0.45	0.38	0.32	0.54	0.64	0.49	0.04	0.37	0	0.52	0	0.1	0.17	0.15	0.11
glimmer.VV78X051269.16_2	0	0	0	0	0	0	0.0121936	0.0121936	0	0	0	0	0	0	0	0	0	0	0.04	0	0	0	0	0	0	0	0	0	0	0	0	0	0	0	0	0	0	0	0	0	0	0.07	0	0
fgenesh.VV78X088033.7_1	0.0338967	0.00606783	0.00104908	0.00104908	0.026912	0.0162476	0.0112942	0.00654762	0.02	0.03	0.05	0	0	0	0	0.02	0.06	0.01	0.02	0	0	0.04	0	0.06	0	0.11	0.01	0	0	0	0	0	0	0	0.05	0	0.08	0.04	0.02	0	0.04	0	0	0
glimmer.VV78X128479.3_3	22.5396	2.30036	26.4026	1.81768	39.6364	1.43598	39.956	1.60634	20.23	27.14	20.24	25.28	29.96	23.97	36.92	41.79	40.2	43.16	38.11	38.61	14.09	24.86	29.36	25.43	23.58	14.98	25.53	24.96	31.11	28.94	23.44	24.41	41.53	33.54	41.82	41.77	35.4	42.87	43.14	43.17	35.59	40.72	38.19	38.92
fgenesh.VV78X275204.17_1	0	0	0	0	0	0	0	0	0	0	0	0	0	0	0	0	0	0	0	0	0	0	0	0	0	0	0	0	0	0	0	0	0	0	0	0	0	0	0	0	0	0	0	0
sim4.VV78X080122.12_1	17.2977	1.1997	14.2997	0.5086	19.3975	1.27671	18.3215	0.453046	15.78	16.45	19.67	15.09	13.35	14.46	20.09	16.92	21.18	18.77	18.78	17.42	15.74	15.81	20.55	13.31	22.06	15.89	15.6	14.42	12.64	13.98	15.53	13.55	20.26	19.97	15.73	17.98	25.54	18.75	20.47	16.69	18.39	19.19	17.12	17.63
fgenesh.VV78X275204.17_3	0.0833787	0.036749	0.0399553	0.0201911	0.0196886	0.0103681	0.0510118	0.0328306	0.15	0.03	0.07	0.01	0.03	0.08	0.04	0	0.02	0.02	0.12	0.01	0.15	0.16	0.03	0.02	0.11	0	0.02	0	0.03	0.03	0.02	0.13	0.03	0.04	0	0	0	0.04	0.05	0	0.04	0.2	0	0.02
fgenesh.VV78X275204.17_4	6.21272	1.33927	8.87245	1.35465	3.08617	0.856793	4.97391	1.07807	6.91	3.62	8.11	6.55	11.24	8.83	4.78	2.47	2.01	4.62	6.99	3.31	5.91	7.66	4.39	3.03	9.2	6.38	6.37	6.78	12.48	10.14	6.52	10.78	3.17	5.96	0.81	3.94	0.65	2.77	3.95	5.44	5.33	8.72	3.22	3.38
glimmer.VV78X097027.10_8	14.7704	1.09672	20.0166	0.789236	16.1868	2.30896	30.2326	1.77577	13	14.53	16.78	21.52	19.69	18.84	15.32	20.55	12.69	26.86	30.95	32.89	10.23	15.09	14.72	14.38	17.05	16.35	21.56	21.46	19.01	20.29	23.06	15.27	36.13	0.09	23.46	17.97	0.3	19.58	27.98	25.49	31.73	30.13	33.33	32.56
fgenesh.VV78X172884.10_1	0	0	0	0	0	0	0	0	0	0	0	0	0	0	0	0	0	0	0	0	0	0	0	0	0	0	0	0	0	0	0	0	0	0	0	0	0	0	0	0	0	0	0	0
fgenesh.VV78X109215.9_1	0	0	0	0	0	0	0	0	0	0	0	0	0	0	0	0	0	0	0	0	0	0	0	0	0	0	0	0	0	0	0	0	0	0	0	0	0	0	0	0	0	0	0	0
fgenesh.VV78X074727.7_2	8.21432	0.497831	7.57517	0.528208	1.10397	0.183779	1.40662	0.050946	7.41	8.1	9.13	6.52	8.16	8.04	0.74	1.31	1.27	1.34	1.51	1.37	7.1	7.65	9.63	6.93	9.31	8.84	7.23	5.58	8.6	7.78	8.09	8	0.09	1.21	1.44	1.19	0.37	1.77	1.4	1.27	2.19	0.8	2.01	0.9
twinscan.VV78X145392.33_3	0	0	0	0	0	0	0	0	0	0	0	0	0	0	0	0	0	0	0	0	0	0	0	0	0	0	0	0	0	0	0	0	0	0	0	0	0	0	0	0	0	0	0	0
twinscan.VV78X125406.8_2	0	0	0	0	0	0	0	0	0	0	0	0	0	0	0	0	0	0	0	0	0	0	0	0	0	0	0	0	0	0	0	0	0	0	0	0	0	0	0	0	0	0	0	0
glimmer.VV78X225116.14_1	0.269269	0.0749	0.270387	0.0236917	0.622286	0.271354	0.264654	0.0554001	0.18	0.42	0.21	0.24	0.32	0.26	1.1	0.61	0.16	0.26	0.36	0.17	0.11	0.24	0.65	0.24	0.12	0.34	0.08	0.45	0.39	0.25	0.41	0.13	0.91	1.23	0.58	0.65	0.44	0	0.18	0.35	0.52	0.2	0	0.3
sim4.VV78X268596.3_1	0	0	0	0	0	0	0	0	0	0	0	0	0	0	0	0	0	0	0	0	0	0	0	0	0	0	0	0	0	0	0	0	0	0	0	0	0	0	0	0	0	0	0	0
glimmer.VV78X097027.10_9	14.7704	1.09672	20.0166	0.789236	26.3394	6.19809	30.2326	1.77577	13	14.53	16.78	21.52	19.69	18.84	38.73	20.55	19.74	26.86	30.95	32.89	10.23	15.09	14.72	14.38	17.05	16.35	21.56	21.46	19.01	20.29	23.06	15.27	36.13	40.63	23.46	17.97	20.03	19.58	27.98	25.49	31.73	30.13	33.33	32.56
fgenesh.VV78X109215.9_2	0	0	0	0	0	0	0	0	0	0	0	0	0	0	0	0	0	0	0	0	0	0	0	0	0	0	0	0	0	0	0	0	0	0	0	0	0	0	0	0	0	0	0	0
glimmer.VV78X140505.5_4	0.860683	0.182943	0.902868	0.0459293	0.839961	0.0943163	0.980466	0.104364	0.5	1.08	1	0.99	0.86	0.85	1.01	0.83	0.68	1.15	1.01	0.79	0.56	0.45	0.88	1.24	0.98	1.03	1.05	0.92	0.68	1.02	0.85	0.85	0.87	1.11	0.93	0.74	0.8	0.62	1.57	0.62	1.12	0.89	0.89	0.71
glimmer.VV78X072304.7_1	0	0	0	0	0	0	0	0	0	0	0	0	0	0	0	0	0	0	0	0	0	0	0	0	0	0	0	0	0	0	0	0	0	0	0	0	0	0	0	0	0	0	0	0
fgenesh.VV79X001111.2_3	0	0	0	0	0	0	0	0	0	0	0	0	0	0	0	0	0	0	0	0	0	0	0	0	0	0	0	0	0	0	0	0	0	0	0	0	0	0	0	0	0	0	0	0
fgenesh.VV78X275204.17_6	5.73135	0.023689	6.02597	0.469466	9.25241	0.836784	10.5656	0.681516	5.7	5.72	5.78	5.14	6.19	6.74	10.9	8.19	8.67	10.73	11.66	9.31	5.64	5.74	5.75	5.69	6.21	5.1	4.78	5.62	6.12	6.26	6.95	6.57	10.95	10.86	8.73	7.71	8.46	8.78	10.12	11.47	11.32	12.01	9.92	8.86
fgenesh.VV78X060648.8_1	0.146887	0.097755	0.0155727	0.00799348	0.000268382	0.000268382	0.0399539	0.0399539	0.01	0.09	0.34	0.03	0.02	0	0	0	0	0.12	0	0	0.01	0.02	0	0.16	0.55	0	0.05	0	0	0.04	0	0	0	0	0	0	0	0	0.22	0	0	0	0	0
glimmer.VV78X225116.14_2	5.06001	1.71855	4.41603	1.42367	14.936	2.18256	12.9108	5.22699	7.91	1.97	5.29	6.25	5.39	1.61	11.72	19.1	13.99	2.58	16.71	19.45	7.21	8.44	2.47	1.6	1.47	11.32	2.15	11.69	9.81	1.49	2.23	1.09	3.92	17.43	18.28	19.82	3.31	19.94	2.06	3.21	16.63	16.79	18.99	19.78
fgenesh.VV78X275769.27_1	0	0	0.0226964	0.0226964	0	0	0.0137828	0.0137828	0	0	0	0.07	0	0	0	0	0	0	0	0.04	0	0	0	0	0	0	0.08	0.05	0	0	0	0	0	0	0	0	0	0	0	0	0	0	0	0.07
sim4.VV78X062970.13_1	0.494799	0.0707452	0.225418	0.225418	0.591654	0.421436	0.469769	0.0648044	0.49	0.37	0.62	0.68	0	0	0.15	1.43	0.19	0.52	0.55	0.34	0	0.87	0.86	0	1.01	0	0.94	0.32	0	0	0	0	0	0.27	0.29	2.45	0.52	0	0.37	0.71	0	1.11	0.8	0
fgenesh.VV78X116962.28_1	6.33296	0.441746	7.56918	0.699142	20.2361	2.41977	23.4857	1.67859	5.46	6.9	6.63	8.39	8.14	6.18	25	17.12	18.59	24.13	26.02	20.31	5.5	5.43	7.24	6.65	6.45	6.92	8.51	8.24	8.3	7.99	6.02	6.32	26.18	24.14	17.24	17.02	19.43	18.12	23.56	24.83	26.25	25.78	20.44	20.22
twinscan.VV78X152558.9_1	23.02	0.418131	46.597	2.75101	32.0172	5.83708	50.6854	6.22986	23.44	23.43	22.18	49.62	41.1	49.07	43.35	28.76	23.94	39.05	60.36	52.66	21.45	24.94	21.66	24.79	19.06	27.12	45.42	55.2	43.45	39.03	47.85	50.1	36.58	48.32	28.38	29.1	20.78	25.7	40.42	37.36	73.92	46.27	50.72	54.08
fgenesh.VV78X172884.10_3	0	0	0	0	0	0	0	0	0	0	0	0	0	0	0	0	0	0	0	0	0	0	0	0	0	0	0	0	0	0	0	0	0	0	0	0	0	0	0	0	0	0	0	0
fgenesh.VV78X086884.5_1	46.1247	2.66443	72.1224	2.1318	52.406	3.4305	66.8232	4.17165	44.72	42.37	51.28	69.07	71.07	76.23	51.41	47.02	58.78	58.75	69.03	72.69	58.37	34.45	35.67	47.51	44.04	62.7	62.21	78.18	69.7	72.29	74.91	77.35	63.33	42.68	48.45	45.76	42.05	68.09	49.31	70.33	70.14	67.88	73.32	72.22
fgenesh.VV79X001111.2_5	2.37588	2.31775	1.95333	0.72321	0.122322	0.0240728	4.04747	2.37171	0.08	0.03	7.01	2.06	0.65	3.15	0.09	0.11	0.17	8.75	2.25	1.14	0.06	0.1	0.07	0	11.46	0	0.71	3.86	0.09	1.14	6.79	0.06	0	0.16	0.16	0.06	0.24	0.13	15.88	0	0.08	4.51	0	1.99
fgenesh.VV78X275769.27_2	21.7457	1.40587	12.0326	0.82084	22.6769	0.436831	17.9515	0.659916	24.37	19.57	21.3	13.21	12.44	10.45	22.82	21.86	23.35	19.16	17.81	16.89	25.11	23.82	22.24	17.52	21.58	20.85	12.51	14.13	13.37	11.61	11.58	9.49	21.98	23.43	22.03	21.71	23.81	23.1	19.07	19.27	17.3	18.34	17.83	16.19
fgenesh.VV78X275204.17_8	39.1136	2.50497	43.3789	2.6494	40.6041	2.83004	41.0671	4.04998	34.67	43.34	39.32	38.11	45.57	46.46	42.15	44.54	35.11	33.15	46.49	43.56	34.67	34.68	44.81	42.22	36.16	44.31	33.94	43.64	48.58	42.91	42.07	50.19	42.85	41.65	42.54	46.32	36.72	34.22	31.02	35.75	46.56	46.42	38.22	47.5
fgenesh.VV78X093608.9_1	0.0166036	0.0166036	0.0321957	0.0143353	0.00163434	0.00158114	0.0336728	0.00838776	0	0	0.05	0	0.05	0.05	0	0	0	0.03	0.02	0.05	0	0	0	0	0.08	0	0.01	0	0.03	0.06	0.05	0.04	0	0	0	0	0.01	0	0.01	0.05	0	0.04	0	0.09
fgenesh.VV78X220600.5_1	15.4491	1.25978	16.6337	1.84384	17.7033	0.703172	19.2346	2.2024	14.34	14.04	17.96	20.32	14.98	14.61	17.88	16.41	18.82	23.39	15.88	18.44	16.33	12.85	14.58	13.63	18.56	17.02	24.87	14.26	13.91	15.92	16.05	13.39	19.53	16.67	16.72	16.13	21.58	17.29	26.39	19.7	15.66	16.11	18.66	18.27
fgenesh.VV78X048625.11_1	0	0	0.0113599	0.0113599	0.0130337	0.0130337	0	0	0	0	0	0.03	0	0	0	0	0.04	0	0	0	0	0	0	0	0	0	0.06	0	0	0	0	0	0	0	0	0	0.11	0	0	0	0	0	0	0
fgenesh.VV78X188004.10_1	29.4156	3.10523	24.6816	2.00112	25.8073	0.461714	28.1483	2.40169	34.82	29.37	24.06	20.88	27.66	25.51	26.49	24.93	26	27.98	32.39	24.08	33.38	35.9	28.57	29.99	24.5	23.36	20.01	22.03	28.86	26.6	25.42	25.59	27.99	25.4	24.22	25.55	25.83	26.1	28.85	26.91	32.09	32.7	24.65	23.65
glimmer.VV78X130171.4_1	13.991	0.66013	14.2814	0.419813	19.0856	2.93268	18.0087	1.61057	12.94	13.82	15.21	13.44	14.73	14.67	24.42	14.31	18.52	19.9	14.81	19.32	13.24	12.72	15.96	12.18	16.84	12.65	13.2	13.76	14.2	15.19	14.16	15.11	22.91	25.53	11.14	17.12	20.5	17.42	15.44	25.37	14.15	15.49	27.21	13.49
glimmer.VV78X028186.55_1	9.54612	1.35923	9.97963	1.81848	12.9701	1.19672	12.6095	1.40634	11.03	6.83	10.77	8.15	8.17	13.62	15.03	10.88	13	10.77	15.37	11.68	15.11	7.97	7.06	6.66	7.23	16.36	6.57	10.25	8.41	7.97	13.46	13.75	16.32	14.08	6.05	15.16	9.52	14.94	9.84	11.91	12.4	18.46	12.44	11.12
fgenesh.VV78X046090.12_1	0	0	0	0	0	0	0	0	0	0	0	0	0	0	0	0	0	0	0	0	0	0	0	0	0	0	0	0	0	0	0	0	0	0	0	0	0	0	0	0	0	0	0	0
twinscan.VV78X189613.5_1	61.7872	6.22044	60.3295	6.12367	70.1002	4.63546	93.3803	8.85143	50.21	63.64	71.51	54.1	72.58	54.31	67.61	63.61	79.08	79	91.64	109.51	55.68	46.09	63.68	63.61	71.63	71.33	56	51.58	76.88	68.77	30.04	74.89	57.12	75.3	63.36	63.83	78.37	79.47	85.08	71.54	93.41	89.8	102.85	114.43
twinscan.VV78X060592.4_1	6.64577	0.628718	7.13997	1.46003	15.2558	4.78018	11.5703	2.21534	5.5	6.77	7.67	9.91	6.57	4.95	5.7	20.13	19.94	14.15	13.4	7.16	5.17	5.75	10.82	3.67	8.98	5.6	13.75	4.8	5.57	7.45	5.42	4.55	4.75	6.39	20.04	20.21	26.76	16.14	17.33	10.25	14.01	12.76	8.09	6.48
glimmer.VV78X048140.12_1	0	0	0	0	0	0	0	0	0	0	0	0	0	0	0	0	0	0	0	0	0	0	0	0	0	0	0	0	0	0	0	0	0	0	0	0	0	0	0	0	0	0	0	0
fgenesh.VV79X001111.2_7	0.0084168	0.0084168	0.00673987	0.00673987	0.0145519	0.00738626	0.0213563	0.0135624	0	0.03	0	0.02	0	0	0.02	0	0.02	0.05	0.02	0	0	0	0.06	0	0	0	0.04	0	0	0	0	0	0.05	0	0	0	0.07	0	0.08	0	0.03	0	0	0
fgenesh.VV78X275769.27_4	43.0507	0.754597	38.6626	1.27476	43.8242	4.38298	47.2228	1.42527	42.62	44.52	42.01	37.18	41.2	37.61	35.83	44.71	50.93	48.14	49.11	44.43	43.72	41.8	47.07	42.56	42.54	41.18	38.74	35.1	40.61	41.72	38.33	37.01	33.27	37.7	44.33	45.05	52.41	50.11	49.46	46.52	48.23	50.02	45.62	43.55
fgenesh.VV78X104367.28_2	0	0	0	0	0	0	0	0	0	0	0	0	0	0	0	0	0	0	0	0	0	0	0	0	0	0	0	0	0	0	0	0	0	0	0	0	0	0	0	0	0	0	0	0
twinscan.VV78X189613.5_2	61.7872	6.22044	63.6172	5.33986	70.1002	4.63546	93.3803	8.85143	50.21	63.64	71.51	54.1	72.58	64.17	67.61	63.61	79.08	79	91.64	109.51	55.68	46.09	63.68	63.61	71.63	71.33	56	51.58	76.88	68.77	51.53	74.89	57.12	75.3	63.36	63.83	78.37	79.47	85.08	71.54	93.41	89.8	102.85	114.43
fgenesh.VV79X001111.2_8	0.00318489	0.00318489	0.00162447	0.000939125	0	0	0	0	0	0	0.01	0	0	0	0	0	0	0	0	0	0	0	0	0	0.02	0	0	0	0	0	0.01	0	0	0	0	0	0	0	0	0	0	0	0	0
fgenesh.VV78X174184.3_2	0.868364	0.868364	0	0	0.600309	0.600309	0.424341	0.424341	0	0	2.61	0	0	0	0	1.8	0	1.27	0	0	0	0	0	0	4.26	0	0	0	0	0	0	0	0	0	3.83	0	0	0	2.31	0	0	0	0	0
glimmer.VV78X009641.16_1	1.3081	0.629076	0.106731	0.0445793	29.415	15.9232	3.12579	0.951153	0.47	2.54	0.91	0.19	0.03	0.1	1.73	56.89	29.63	3.27	4.7	1.41	0.48	0.47	2.5	2.57	1.22	0.42	0.33	0	0	0.06	0.21	0	1.76	1.7	57.3	56.52	30.72	29.03	3.31	3.22	4.63	4.76	1.12	1.63
twinscan.VV78X219500.3_7	2.28922	0.366636	2.21697	0.269127	2.852	0.280414	3.89047	0.0815072	2.33	1.63	2.9	2.74	2.04	1.86	3.21	2.3	3.04	4.04	3.75	3.88	2.62	2.12	1.36	1.84	3.58	1.84	3	2.4	2.09	2	1.6	2.08	3.54	2.97	2.32	2.28	3.35	2.87	3.93	4.17	3.36	4.17	4.35	3.54
fgenesh.VV78X104367.28_3	0.177414	0.0521971	0.032129	0.0237107	0.246643	0.132647	0.414271	0.327792	0.12	0.28	0.13	0	0.02	0.08	0.15	0.51	0.08	0.12	1.07	0.06	0.14	0.11	0.43	0.17	0.14	0.11	0	0	0.04	0	0	0.14	0.07	0.2	0.57	0.45	0.16	0.04	0	0.26	1.11	1.03	0.13	0
glimmer.VV78X109858.20_3	0	0	0	0	0	0	0	0	0	0	0	0	0	0	0	0	0	0	0	0	0	0	0	0	0	0	0	0	0	0	0	0	0	0	0	0	0	0	0	0	0	0	0	0
fgenesh.VV78X093647.43_2	0.146098	0.0238286	0.138671	0.0195162	9.91597	1.01646	12.6432	1.79778	0.19	0.12	0.12	0.12	0.18	0.12	10.05	8.09	11.6	16.24	10.97	10.72	0.09	0.27	0.09	0.14	0.16	0.07	0.16	0.07	0.14	0.21	0.05	0.17	10.7	9.59	9.25	7.06	7.2	14.05	16.34	16.11	10.4	11.57	12.8	9.18
glimmer.VV78X053809.8_3	85.0854	11.8606	88.4148	4.1466	79.9132	3.59706	89.6954	5.1295	65	84.2	106.06	87.08	82	96.17	84.73	82.13	72.88	93.88	95.71	79.49	66.94	63.54	84.47	84	109.87	100.04	85.88	88.67	84.95	79.39	88.93	102.32	84.52	84.89	73.65	89.65	76.69	70.75	98.02	88.81	100.17	91.09	86.51	74.31
fgenesh.VV78X104367.28_4	0.0591763	0.0591763	0.0370926	0.0199781	0.165717	0.135826	0.142666	0.0751284	0.18	0	0	0.07	0.04	0	0.43	0.06	0	0.17	0.25	0	0.41	0	0	0	0	0	0.12	0	0.09	0	0	0	0.41	0.45	0.13	0	0	0	0.31	0	0.1	0.42	0	0
sim4.VV78X067449.14_3	0	0	0	0	0.0894541	0.0894541	0.108622	0.108622	0	0	0	0	0	0	0	0	0.27	0	0.33	0	0	0	0	0	0	0	0	0	0	0	0	0	0	0	0	0	0	0.42	0	0	0.64	0	0	0
glimmer.VV78X006315.9_4	0	0	0	0	0	0	0	0	0	0	0	0	0	0	0	0	0	0	0	0	0	0	0	0	0	0	0	0	0	0	0	0	0	0	0	0	0	0	0	0	0	0	0	0
glimmer.VV78X259871.2_1	0	0	0	0	0	0	0	0	0	0	0	0	0	0	0	0	0	0	0	0	0	0	0	0	0	0	0	0	0	0	0	0	0	0	0	0	0	0	0	0	0	0	0	0
fgenesh.VV78X108689.10_2	0	0	0	0	0	0	0	0	0	0	0	0	0	0	0	0	0	0	0	0	0	0	0	0	0	0	0	0	0	0	0	0	0	0	0	0	0	0	0	0	0	0	0	0
sim4.VV78X034076.27_2	35.3357	8.72322	40.1461	5.78959	48.9909	5.24119	54.3284	7.2622	22.56	31.43	52.01	48.59	29.06	42.79	52.45	38.69	55.83	68.84	47.64	46.51	20.77	23.91	27.91	34.13	61.52	37.02	51.07	45.29	30.37	27.91	45.28	40.67	51.86	52.88	40.39	37.19	67.02	49.6	82.24	52.41	45.35	50.01	44.51	47.99
sim4.VV78X003399.10_3	0	0	0	0	0	0	0	0	0	0	0	0	0	0	0	0	0	0	0	0	0	0	0	0	0	0	0	0	0	0	0	0	0	0	0	0	0	0	0	0	0	0	0	0
fgenesh.VV78X108689.10_3	0	0	0	0	0	0	0	0	0	0	0	0	0	0	0	0	0	0	0	0	0	0	0	0	0	0	0	0	0	0	0	0	0	0	0	0	0	0	0	0	0	0	0	0
fgenesh.VV78X161795.7_1	3.62319	0.338838	3.88696	0.0953247	5.12005	0.22326	4.95751	0.199643	4.15	3.73	2.99	4.07	3.84	3.75	5.35	4.67	5.34	5.35	4.7	4.83	4.39	3.97	3.96	3.56	3.48	2.22	4.72	3.21	3.87	3.81	4.02	3.52	5.59	5.17	4	5.27	5.25	5.39	5.1	5.66	4.91	4.47	4.49	5.07
fgenesh.VV78X144090.10_1	38.9289	1.34293	30.1812	1.07502	60.7586	4.16645	51.9102	0.776924	40.51	36.26	40.02	31.98	28.26	30.31	54.58	59.01	68.69	51.11	51.15	53.46	40.91	40.2	37.38	35.4	41.43	37.8	33.09	30.49	34.36	22.87	30.97	29.75	51.28	57	60.05	58.08	80.5	62.12	48.33	54.52	52.91	49.33	52.98	53.82
fgenesh.VV78X004301.10_1	0.155569	0.0284799	0.186535	0.0483082	0.259556	0.0751068	0.184005	0.03065	0.1	0.19	0.18	0.16	0.28	0.12	0.11	0.32	0.35	0.19	0.13	0.24	0.06	0.13	0.18	0.2	0.15	0.22	0.21	0.1	0.51	0.08	0.12	0.12	0.17	0.07	0.69	0	0.23	0.41	0.31	0.04	0.11	0.15	0.36	0.14
fgenesh.VV78X104367.28_6	0	0	0	0	0	0	0	0	0	0	0	0	0	0	0	0	0	0	0	0	0	0	0	0	0	0	0	0	0	0	0	0	0	0	0	0	0	0	0	0	0	0	0	0
fgenesh.VV78X108689.10_4	3.67992	0.288654	3.90222	0.591291	3.40082	0.252017	4.72994	0.55014	3.98	3.95	3.1	4.83	4.07	2.81	3.76	2.91	3.53	5.74	4.6	3.85	4.58	3.53	3.82	4.06	3.11	3.1	5.22	4.32	3.82	4.29	3.01	2.63	3.59	3.88	3.43	2.45	2.95	3.86	6.2	5.17	4.42	4.79	4.56	3.32
fgenesh.VV78X060142.3_1	0.0513532	0.0513532	0	0	0.0814032	0.00726766	0.0238139	0.0238139	0	0.15	0	0	0	0	0.07	0.07	0.1	0	0	0.07	0	0	0	0.27	0	0	0	0	0	0	0	0	0.18	0	0.16	0	0.27	0	0	0	0	0	0	0.12
fgenesh.VV78X108689.10_5	4.31331	0.930022	4.1211	0.929365	6.29189	1.94676	7.3988	0.60227	4.18	5.99	2.77	5.6	4.35	2.41	3.89	10.15	4.84	6.52	8.55	7.12	4.94	3.6	6.78	5.38	2.35	3.44	5.65	5.54	4.46	4.25	1.97	2.78	4.34	3.55	10.17	10.12	4.54	5.01	7.09	5.82	7.99	9.13	7.46	6.86
twinscan.VV78X081836.5_9	0	0	0	0	0	0	0	0	0	0	0	0	0	0	0	0	0	0	0	0	0	0	0	0	0	0	0	0	0	0	0	0	0	0	0	0	0	0	0	0	0	0	0	0
glimmer.VV78X194546.57_1	184.845	6.27499	140.55	28.5743	81.7055	6.8414	84.546	9.36265	192.05	172.34	190.15	185.32	87.4	148.93	74.99	74.74	95.39	100.41	68	85.23	191.84	192.2	171	173.37	205.64	165.72	190.27	178.73	88.4	86.52	148.97	148.9	77.44	73.19	75.76	73.83	108.33	88.18	107.88	91.26	69.13	66.83	85.4	85.1
fgenesh.VV78X108689.10_6	32.0737	2.12737	31.6504	2.27549	27.0791	0.259374	27.8808	2.25025	31.38	28.78	36.06	36.08	28.54	30.33	27.56	26.67	27	32.34	26.17	25.13	32.08	30.85	30.31	27.62	37.93	33.1	37	34.87	28.2	28.84	32.73	28.3	26.07	28.65	28.07	25.43	32.82	23.76	35.89	28	28.28	23.97	24.52	25.59
glimmer.VV78X073177.9_2	55.7583	18.4448	17.2605	5.41604	5.95216	1.75421	9.45601	3.39426	80.8	66.69	19.78	19.13	25.57	7.09	2.45	7.48	7.92	6.59	16.22	5.56	76.55	84	67.85	65.8	21.61	16.9	21.15	16.43	25.39	25.72	7.61	6.64	2.5	2.42	7.67	7.31	9.8	6.88	7.63	5.33	15.22	17.26	5.73	5.43
fgenesh.VV78X161795.7_4	0.2523	0.162303	0.103825	0.0344738	0.102342	0.0215905	0.0717915	0.0169651	0.57	0.06	0.13	0.04	0.14	0.13	0.14	0.09	0.07	0.11	0.06	0.05	0.15	0.89	0.13	0	0.14	0.1	0	0.08	0.16	0.13	0.14	0.12	0.13	0.16	0.14	0.04	0	0.11	0.09	0.12	0	0.12	0.12	0
glimmer.VV78X020067.4_1	7.65723	0.278042	7.51717	0.472208	10.849	0.913906	10.6994	1.05433	7.42	7.34	8.21	8.46	6.98	7.11	9.05	11.48	12.02	12.61	8.97	10.52	6.85	7.85	6.25	8.18	9.11	6.79	9.74	6.76	7.97	6.11	7.66	6.65	9.52	8.7	11.35	11.59	14.45	10.67	15.25	9.36	9.32	8.6	11.03	10.14
fgenesh.VV78X108689.10_7	0	0	0.00909047	0.00909047	0	0	0	0	0	0	0	0	0.03	0	0	0	0	0	0	0	0	0	0	0	0	0	0	0	0	0.05	0	0	0	0	0	0	0	0	0	0	0	0	0	0
fgenesh.VV78X077825.15_1	0.114729	0.0636116	0.115802	0.0397503	0.0632893	0.0417644	0.0950919	0.0208781	0	0.12	0.22	0.05	0.19	0.11	0.14	0.05	0	0.05	0.13	0.11	0	0	0	0.22	0.23	0.21	0.08	0	0.26	0.12	0.04	0.18	0.02	0.23	0	0.09	0	0	0	0.12	0	0.26	0.25	0
sim4.VV78X110755.6_1	0	0	0	0	0	0	0	0	0	0	0	0	0	0	0	0	0	0	0	0	0	0	0	0	0	0	0	0	0	0	0	0	0	0	0	0	0	0	0	0	0	0	0	0
sim4.VV78X099319.4_2	5.0951	2.05844	7.20616	1.53535	2.37306	0.631281	2.56317	0.368399	2.9	3.18	9.21	9.85	4.53	7.25	3.06	1.11	2.95	3.28	2.34	2.06	2.32	3.34	3.34	3.05	13.36	2.66	15.22	2.7	4.29	4.73	6.31	8.04	2.78	3.26	0.8	1.39	5.5	1.52	4.71	1.53	1.99	2.71	2.9	1.45
twinscan.VV78X183850.10_9	18.2916	1.20643	8.43216	0.901302	9.76248	0.0594346	3.99303	1.24009	16.97	17.21	20.7	10.15	8.06	7.09	9.68	9.88	9.73	6.46	2.99	2.53	18.01	16.19	18.9	15.91	26.46	11.62	13.14	6.17	9.43	6.85	7.4	6.83	10.49	9.08	10.51	9.32	12.52	8.18	9.09	3.24	2.93	3.04	2.61	2.47
fgenesh.VV78X039707.6_1	0	0	0	0	0	0	0	0	0	0	0	0	0	0	0	0	0	0	0	0	0	0	0	0	0	0	0	0	0	0	0	0	0	0	0	0	0	0	0	0	0	0	0	0
fgenesh.VV78X077825.15_2	0.11647	0.0555145	0.103755	0.0358315	0.116908	0.0527234	0.115128	0.0380665	0.06	0.07	0.23	0.17	0.06	0.08	0.07	0.05	0.22	0.19	0.1	0.06	0	0.1	0.15	0	0	0.59	0.19	0.16	0.08	0.04	0.06	0.1	0.06	0.09	0	0.1	0	0.34	0.17	0.21	0.1	0.1	0.14	0
fgenesh.VV78X059796.18_1	0.101703	0.0285346	0.468417	0.106533	1.19322	0.330878	3.26364	0.96462	0.05	0.14	0.12	0.63	0.5	0.27	1.53	0.53	1.52	2.72	5.14	1.93	0.11	0	0	0.24	0.2	0	1.11	0	0.23	0.74	0.34	0.21	1.19	1.77	0.81	0.29	3.34	0.51	4.02	1.14	5.12	5.16	1.16	2.5
glimmer.VV78X124040.8_1	3.01619	0.686613	2.52429	0.205103	4.07848	0.448111	4.09238	0.358567	1.94	4.29	2.82	2.72	2.74	2.11	3.19	4.62	4.43	3.8	4.81	3.67	1.78	2.06	3.65	4.78	3.22	2.18	3.56	1.61	2.47	2.97	1.93	2.27	3.15	3.22	4.04	5.13	4.04	4.65	4.33	3.14	4.42	5.21	2.69	4.4
fgenesh.VV78X277639.6_1	21.335	0.885392	25.3991	1.17141	19.9407	0.618386	24.1186	0.974897	19.6	21.88	22.53	26.12	23.11	26.97	21.13	19.06	19.63	25.93	23.82	22.6	20.28	19.09	20.38	23.03	21.62	23.95	27.66	24.07	21.81	24.25	22.59	30.69	20.7	21.45	19.39	18.76	21.83	18.41	26.75	24.94	24.14	23.5	21.41	23.48
glimmer.VV78X221562.5_1	0.328206	0.12169	0.0455136	0.026745	0.210057	0.0768376	0.140022	0.0273289	0.57	0.17	0.25	0	0.09	0.04	0.17	0.36	0.1	0.13	0.19	0.1	0.44	0.66	0.26	0.1	0.28	0.2	0	0	0.13	0.06	0.1	0	0	0.3	0.3	0.41	0	0.16	0.12	0.14	0.38	0	0.12	0.08
twinscan.VV78X163550.6_1	3.28795	0.815552	6.36291	1.14655	3.84318	0.595312	7.20746	0.624395	2.1	2.91	4.85	8	4.15	6.94	4.64	2.68	4.21	8.45	6.71	6.47	1.86	2.28	4.18	1.93	5.23	4.26	8.69	7.07	3.19	5.01	7.73	6.27	4.12	5.02	3.13	2.28	4.71	3.93	10.17	6.34	6.77	6.65	6.57	6.39
glimmer.VV78X227521.77_3	9.95893	0.82027	10.7532	1.4863	17.4102	0.595903	14.7986	1.23732	9.09	9.19	11.6	13.46	10.47	8.33	18.31	16.28	17.64	16.29	12.34	15.76	8.51	9.53	7.79	10.26	12.42	10.3	14.88	11.57	10.32	10.61	8.09	8.53	19.06	17.76	15.91	16.61	20.7	15.93	17.25	15.13	13.05	11.61	16.72	15.04
glimmer.VV78X162630.6_1	27.2705	1.13014	25.2534	4.15481	18.1058	0.145377	18.063	1.00641	25.2	27.53	29.09	33.17	19.1	23.5	18.08	18.37	17.87	20.08	17.09	17.02	24.01	26.09	28.09	27.09	30.47	26.9	37.04	28.01	18.1	19.98	23.05	23.88	17.27	18.68	17.68	18.98	22.94	15.04	25.3	13.67	16.93	17.27	16.53	17.38
sim4.VV78X110755.6_3	0.660066	0.220042	0.752999	0.402361	2.04716	1.09146	2.257	0.286493	0.76	0.98	0.24	0	0.88	1.38	3.73	0	2.41	1.85	2.81	2.12	0	1.34	2.26	0	0	0.61	0	0	0	1.66	0	2.54	5.19	2.65	0	0	0	3.76	0	4.11	3.08	2.52	0.71	3.15
fgenesh.VV78X277639.6_2	0.196152	0.0407695	0.0777846	0.005388	0.204131	0.0295022	0.105694	0.0299202	0.19	0.13	0.27	0.07	0.09	0.08	0.15	0.26	0.2	0.05	0.14	0.13	0.17	0.22	0.29	0	0.3	0.22	0.08	0.05	0.15	0.03	0.11	0.05	0.21	0.11	0.22	0.29	0.33	0.13	0	0.1	0.23	0.05	0.07	0.18
sim4.VV78X190158.21_2	47.8059	4.4937	46.2621	3.3316	40.0679	1.85449	35.8352	5.00273	39.08	50.31	54.03	52.02	46.29	40.48	37.85	43.75	38.6	44.49	27.16	35.86	39.67	38.64	45.92	53.68	56.3	50.45	57.02	45.37	51.55	41.65	46.61	35.27	34.31	40.44	44.91	42.72	48.78	32.94	50.99	36.51	24.19	30.24	36.52	35.38
sim4.VV78X110755.6_4	0.0742774	0.0742774	0	0	0.510376	0.510376	0.523773	0.523773	0	0	0.22	0	0	0	1.53	0	0	0	1.57	0	0	0	0	0	0	0.57	0	0	0	0	0	0	0	2.65	0	0	0	0	0	0	3.08	0	0	0
fgenesh.VV78X277639.6_3	21.335	0.885392	25.3991	1.17141	19.9407	0.618386	24.1186	0.974897	19.6	21.88	22.53	26.12	23.11	26.97	21.13	19.06	19.63	25.93	23.82	22.6	20.28	19.09	20.38	23.03	21.62	23.95	27.66	24.07	21.81	24.25	22.59	30.69	20.7	21.45	19.39	18.76	21.83	18.41	26.75	24.94	24.14	23.5	21.41	23.48
fgenesh.VV78X273860.14_1	0	0	0	0	0	0	0	0	0	0	0	0	0	0	0	0	0	0	0	0	0	0	0	0	0	0	0	0	0	0	0	0	0	0	0	0	0	0	0	0	0	0	0	0
glimmer.VV78X047040.4_3	0.868785	0.546043	0.415868	0.130895	0.0332919	0.0216484	0.0536608	0.00987854	1.93	0.54	0.13	0.21	0.37	0.66	0.07	0	0.03	0.07	0.04	0.05	0.88	2.73	0.38	0.67	0.12	0.14	0.34	0.05	0.71	0.08	0.88	0.47	0.06	0.08	0	0	0.02	0.03	0.08	0.06	0.04	0.03	0	0.09
twinscan.VV78X173356.4_1	1.16943	0.338423	1.18971	0.137461	0.707088	0.042822	1.02624	0.134508	0.49	1.47	1.54	1.33	0.91	1.32	0.64	0.7	0.78	1.1	1.22	0.77	0.72	0.32	1.96	1.1	2.12	0.63	1.99	0.47	0.87	0.95	0.56	1.96	0.81	0.51	0.63	0.76	0.69	0.84	1.58	0.5	0.96	1.48	0.69	0.82
fgenesh.VV78X156417.9_1	13.511	1.32188	15.8901	1.199	9.69658	1.70971	14.3304	0.670101	11.26	13.45	15.83	14.8	14.58	18.28	12.99	7.24	8.86	14.16	15.57	13.26	12.88	10.03	13.24	13.6	17.71	12.87	16.27	12.86	13.17	15.83	20.73	16.21	12.45	13.38	6.75	7.68	10.12	8.16	15.3	12.76	15.44	15.7	12.47	13.85
twinscan.VV78X060519.16_1	0	0	0	0	0	0	0	0	0	0	0	0	0	0	0	0	0	0	0	0	0	0	0	0	0	0	0	0	0	0	0	0	0	0	0	0	0	0	0	0	0	0	0	0
glimmer.VV78X056984.15_2	28.5297	2.47948	32.3877	1.14182	37.5174	2.65736	42.7999	4.00895	24.06	32.62	28.91	30.68	34.56	31.92	34.72	42.83	35	38.52	50.81	39.07	20.35	26.85	31.66	33.36	28.56	29.46	31.62	29.44	33.88	35.15	34.59	29.66	35.59	34.08	42.13	43.45	37.72	33.49	39.37	37.47	50.86	50.76	38.06	39.82
glimmer.VV78X245104.2_2	3.0735	0.394314	4.37101	0.589636	2.92388	0.666645	2.24343	0.175534	3.28	2.31	3.63	4.77	5.14	3.21	4.07	1.76	2.94	2.19	1.97	2.57	3.5	3.12	2.36	2.27	4.08	2.91	5.63	3.61	7.15	3.36	4.5	2.12	2.87	4.95	1.9	1.64	2.51	3.18	1.71	2.78	2.28	1.64	2.95	2.29
twinscan.VV78X067466.17_3	0	0	0	0	0	0	0	0	0	0	0	0	0	0	0	0	0	0	0	0	0	0	0	0	0	0	0	0	0	0	0	0	0	0	0	0	0	0	0	0	0	0	0	0
glimmer.VV79X005129.3_10	0.400445	0.109309	0.29327	0.0906704	0.399147	0.110919	0.442017	0.093055	0.59	0.21	0.41	0.11	0.41	0.36	0.2	0.42	0.58	0.51	0.56	0.26	0.5	0.65	0.15	0.25	0.37	0.46	0.14	0.08	0.48	0.34	0.29	0.41	0.25	0.16	0.43	0.41	0.47	0.64	0.66	0.31	0.44	0.68	0.38	0.17
twinscan.VV78X077429.7_9	0.117426	0.0385946	0.156626	0.0335043	0.0976874	0.0200516	0.390127	0.12537	0.07	0.09	0.19	0.22	0.13	0.12	0.11	0.13	0.06	0.24	0.64	0.29	0	0.12	0.05	0.12	0.12	0.32	0.23	0.22	0.11	0.14	0.19	0.06	0.1	0.11	0.08	0.17	0	0.09	0.24	0.24	0.53	0.75	0.23	0.34
glimmer.VV78X188664.4_5	0	0	0	0	0	0	0	0	0	0	0	0	0	0	0	0	0	0	0	0	0	0	0	0	0	0	0	0	0	0	0	0	0	0	0	0	0	0	0	0	0	0	0	0
twinscan.VV78X173356.4_4	0	0	0	0	0	0	0	0	0	0	0	0	0	0	0	0	0	0	0	0	0	0	0	0	0	0	0	0	0	0	0	0	0	0	0	0	0	0	0	0	0	0	0	0
twinscan.VV78X159076.6_2	0	0	0.0469751	0.0469751	0	0	0	0	0	0	0	0	0	0.14	0	0	0	0	0	0	0	0	0	0	0	0	0	0	0	0	0	0.26	0	0	0	0	0	0	0	0	0	0	0	0
glimmer.VV78X016314.2_2	0	0	0	0	0	0	0	0	0	0	0	0	0	0	0	0	0	0	0	0	0	0	0	0	0	0	0	0	0	0	0	0	0	0	0	0	0	0	0	0	0	0	0	0
fgenesh.VV78X244262.6_2	21.3086	2.66341	10.4197	1.65772	25.246	2.26813	19.9369	4.82698	25.64	21.83	16.46	13.05	10.86	7.35	20.72	27.19	27.82	29.56	15.79	14.46	29.32	22.87	21.63	21.97	17.89	14.2	14.96	10.5	10.8	10.92	7.72	7.04	17.88	22.81	25.72	28.5	29.37	26.96	30.43	28.49	15.23	16.38	14.42	14.49
sim4.VV78X116400.7_4	20.9952	0.213786	19.4168	0.646988	24.455	0.97955	24.7141	1.48121	20.81	21.42	20.75	20.71	18.69	18.85	22.88	26.25	24.23	27.59	22.65	23.91	22.73	19.37	22.63	20.49	19.57	22.62	23.26	17.31	17.07	20.13	20.12	17.77	24.69	21.55	20.84	31.05	23.75	24.5	26.53	28.88	20.61	24.77	23.85	23.95
fgenesh.VV78X138759.6_2	336.225	36.7909	391.638	35.3546	142.882	13.6638	112.632	7.54474	272.78	335.66	400.23	355.63	356.94	462.34	115.56	155.91	157.17	109.2	101.62	127.07	274.64	271.39	328.64	341.05	397.28	404.87	388.55	311.88	341.47	370.61	463.99	460.94	112.79	117.59	157.28	154.7	170.82	149.57	119.92	96.06	97.45	105.96	128.01	126.38
sim4.VV78X217399.9_1	0	0	0	0	0	0	0	0	0	0	0	0	0	0	0	0	0	0	0	0	0	0	0	0	0	0	0	0	0	0	0	0	0	0	0	0	0	0	0	0	0	0	0	0
fgenesh.VV78X106239.67_11	0	0	0	0	0	0	0	0	0	0	0	0	0	0	0	0	0	0	0	0	0	0	0	0	0	0	0	0	0	0	0	0	0	0	0	0	0	0	0	0	0	0	0	0
glimmer.VV78X168752.5_1	0	0	0	0	0	0	0	0	0	0	0	0	0	0	0	0	0	0	0	0	0	0	0	0	0	0	0	0	0	0	0	0	0	0	0	0	0	0	0	0	0	0	0	0
fgenesh.VV78X276432.14_1	1.04597	0.313117	0.321813	0.233715	0.135283	0.0308751	0.0546703	0.0339673	1.01	0.52	1.6	0.15	0.78	0.03	0.09	0.19	0.13	0.01	0.03	0.12	1.02	1.01	0.28	0.71	1.72	1.43	0.12	0.19	0.96	0.63	0.07	0	0	0.15	0.14	0.24	0.25	0.06	0.02	0	0.06	0	0.09	0.15
glimmer.VV78X207623.6_1	5.45338	0.615833	3.77204	0.105051	5.03968	0.0505578	4.9575	0.362135	6.51	5.47	4.38	3.79	3.94	3.58	5.02	4.96	5.14	5.29	5.35	4.23	6.42	6.58	4.94	5.88	4.58	4.06	3.83	3.75	3.77	4.09	3.64	3.53	6.44	3.97	4.55	5.33	4.87	5.28	5.6	4.9	5.42	5.28	4.28	4.2
sim4.VV78X130979.3_1	0	0	0	0	0	0	0	0	0	0	0	0	0	0	0	0	0	0	0	0	0	0	0	0	0	0	0	0	0	0	0	0	0	0	0	0	0	0	0	0	0	0	0	0
sim4.VV78X034294.2_4	0	0	0	0	12.6741	8.34042	0.4	0.4	0	0	0	0	0	0	28.87	8.03	1.12	1.2	0	0	0	0	0	0	0	0	0	0	0	0	0	0	33.5	25.48	17.08	0	2.02	0.63	2.18	0	0	0	0	0
sim4.VV78X099670.8_4	6.00822	2.22055	4.80527	3.18524	6.91928	2.07634	7.77115	1.79485	3.13	4.52	10.38	10.83	0	3.59	9.89	7.95	2.92	9.26	9.85	4.2	7.28	0	0	7.99	12.55	6.95	13.01	7.93	0	0	7.81	0	10.75	9.26	8.56	7.41	8.17	0	16.82	0	9.56	10.16	9.88	0
fgenesh.VV78X181691.5_1	0	0	0	0	0	0	0	0	0	0	0	0	0	0	0	0	0	0	0	0	0	0	0	0	0	0	0	0	0	0	0	0	0	0	0	0	0	0	0	0	0	0	0	0
twinscan.VV78X020299.7_2	1.01066	0.0749603	0.919894	0.188714	0.998325	0.182782	0.998024	0.225088	0.89	1.15	0.99	0.55	1.05	1.17	0.66	1.28	1.05	0.6	1.38	1.01	0.8	0.96	1.03	1.24	0.83	1.26	0.62	0.45	0.82	1.24	0.92	1.37	0.49	0.78	1.18	1.38	1.45	0.83	0.96	0.16	1.34	1.43	0.63	1.29
fgenesh.VV78X147392.10_4	45.7578	2.22905	43.9765	4.14954	79.5437	4.29308	75.5591	5.01048	47.96	48.01	41.3	37	51.36	43.57	71.23	81.84	85.56	83.43	77	66.25	51.4	45.38	48.29	47.8	39.57	44.02	40.39	32.5	48.58	53.81	43.94	43.26	70.26	71.94	81.2	82.41	87	84.76	91.43	73.62	77.68	76.29	66.84	65.82
glimmer.VV78X168752.5_2	0	0	0	0	0	0	0	0	0	0	0	0	0	0	0	0	0	0	0	0	0	0	0	0	0	0	0	0	0	0	0	0	0	0	0	0	0	0	0	0	0	0	0	0
fgenesh.VV78X217263.72_1	0.046283	0.011348	0.0571487	0.00295673	0.080821	0.00582368	0.0726797	0.0309249	0.07	0.03	0.04	0.06	0.05	0.05	0.07	0.08	0.09	0.12	0.08	0.02	0.13	0.02	0.04	0.03	0.06	0	0.07	0.05	0.1	0.02	0.03	0.07	0.11	0.04	0.11	0.05	0.14	0.07	0.08	0.17	0.05	0.12	0	0.03
fgenesh.VV78X081936.7_1	5.20575	0.852655	5.798	0.65345	5.86946	1.45832	4.63663	0.476474	6.76	3.82	5.04	5.95	4.6	6.84	6.84	3	7.77	3.8	4.65	5.45	4.61	8.37	3.88	3.76	4.04	6.63	7.48	3.92	4.03	5.1	8.96	5.05	9.87	4.62	4.66	1.54	6.03	8.73	3.48	4.2	6.11	3.14	2.57	7.58
fgenesh.VV78X145181.5_1	8.44469	0.352259	8.38941	0.308817	12.6947	1.24043	14.6232	1.19433	7.77	8.6	8.96	8.42	7.84	8.91	11.46	11.45	15.18	16.94	13.98	12.95	10.13	5.99	8.53	8.66	10.58	6.4	9.03	7.6	7.22	8.39	9.29	8.59	11.96	11.08	11.84	11.11	17.33	13.97	17.6	16.12	14.05	13.91	13.3	12.69
glimmer.VV78X079566.8_1	7.53487	0.227069	7.38545	0.364305	11.4752	0.218271	11.6128	1.63395	7.9	7.12	7.58	8.11	6.97	7.07	11.12	11.43	11.87	14.7	10.99	9.15	7.37	8.3	6.17	7.85	5.7	10.55	8.32	7.84	8.82	5.34	6.95	7.17	9.95	11.98	12.44	10.54	15.18	10.03	14.59	14.84	10.64	11.35	10.72	7.98
fgenesh.VV78X217263.72_2	0.0318727	0.0216934	0.0445742	0.00738706	0.063683	0.0112468	0.0411729	0.0203968	0.02	0	0.07	0.06	0.03	0.05	0.06	0.09	0.05	0.07	0.06	0	0	0.04	0	0	0.06	0.09	0.04	0.08	0.03	0.03	0.1	0	0.09	0.04	0.14	0.04	0	0.07	0.04	0.09	0.08	0.04	0	0
glimmer.VV78X044114.6_2	10.3239	1.98073	12.1127	1.04943	12.6229	0.778928	14.6108	2.58153	7.27	9.67	14.03	10.07	13.54	12.73	12.19	14.13	11.54	12.24	19.77	11.83	7.64	6.98	10.97	8.67	16.78	9.71	9.89	10.31	14.46	12.74	12.34	13.05	11.6	12.63	14.96	13.41	14.18	10.08	11.19	13.53	20.26	19.26	11.29	12.23
glimmer.VV78X205200.8_5	0	0	0	0	0	0	0.0472824	0.0472824	0	0	0	0	0	0	0	0	0	0.14	0	0	0	0	0	0	0	0	0	0	0	0	0	0	0	0	0	0	0	0	0.26	0	0	0	0	0
glimmer.VV78X056984.15_9	72.0868	8.4122	77.4773	3.3435	54.7589	3.32983	61.2764	6.61673	64.96	62.46	88.85	80.1	70.84	81.49	57.89	48.1	58.28	74.25	52.55	57.03	62.53	66.78	70.65	56.17	98.55	73.55	86.54	71.54	71.75	70.03	93.21	71.56	57.94	57.86	49.62	46.76	64.06	55.07	89.67	55.36	50.64	54.52	62.02	53.34
sim4.VV78X217621.5_4	5.82926	0.298364	5.17856	1.14749	7.00775	0.288887	6.60288	0.709725	5.46	5.6	6.42	2.9	6.56	6.08	7.35	7.24	6.43	5.24	7.63	6.93	5.07	5.76	6.4	4.99	7.3	5.04	1.01	5.42	6.19	6.88	6.91	5.37	7.57	7.18	6.92	7.53	3.8	7.9	3.59	7.27	7.51	7.77	6.75	7.06
twinscan.VV78X097049.1_1	16.8867	4.33432	27.4986	0.881958	3.35748	0.604336	8.11816	0.873638	12.78	12.33	25.55	29.26	26.55	26.68	3.99	2.15	3.93	8.38	6.49	9.49	13.14	12.5	10.48	13.75	24.37	27.42	32.09	25.51	25.6	27.39	28.17	25.42	3.73	4.18	1.68	2.57	4.44	3.65	8.85	7.8	6.35	6.64	9.32	9.61
glimmer.VV78X223157.9_2	0.956548	0.243397	0.961131	0.961131	2.42241	1.64897	0.928264	0.519644	1.44	0.73	0.69	0	2.88	0	1.47	5.63	0.17	0.99	1.8	0	0	2.53	0	1.29	0	1.79	0	0	2.47	3.25	0	0	0	2.54	5.39	5.85	0.47	0	0	2.2	1.53	2.07	0	0
[truncated: 31,823 more rows]
