# Supplementary material for: Downy mildew resistance induced by Trichoderma harzianum T39 in susceptible grapevines partially mimics transcriptional changes of resistant genotypes
Source: BMC Genomics. 2012 Nov 22;13:660. doi: 10.1186/1471-2164-13-660 (PMC3551682; doi:10.1186/1471-2164-13-660)
Supplement: Additional file 10 — Expression levels, clustering, and annotation results of differentially expressed genes. Gene expression values (FPKM) and standard errors are reported for differentially expressed (7,024) genes in control (C), Trichoderma harzianum T39-treated (T39), Plasmopara viticola-inoculated control (C+P.v.), and P. viticola-inoculated T39-treated (T39+P.v.) plants. Differentially expressed genes were identified by the DESeq package with a false discovery rate (FDR) of 5% and a fold-change greater than two in at least one pairwise comparison. Fold-changes, clustering results, and functional annotation are reported for each gene. [file 1471-2164-13-660-S10.xls]

## Sheet: AF9
Expression levels, clustering, and annotation results of differentially expressed genes.
Differentially expressed genes (7,024 genes) of the Pinot Noir grapevine genome Release 3 (http://genomics.research.iasma.it) (Column A). Expression values (bold) and standard errors of grapevine genes, calculated as fragments per kilobase of transcript per million fragments mapped (FPKM), in control (C), Trichoderma harzianum T39-treated (T39), Plasmopara viticola-inoculated control (C+P.v.) and…
Grapevine gene	C	Standard error	T39	Standard error	C+P.v.	Standard error	T39+P.v.	Standard error	T39/C	(C+P.v.)/C	(T39+P.v.)/C	(T39+P.v.)/T39	(T39+P.v.)/(C+P.v.)	Cluster	Grapevine PN40024	ProteinID	Description	Evalue	biological process	metabolic process	cellular component organization	transport	carbohydrate metabolic process	cellular amino acid metabolic process	protein metabolic process	lipid metabolic process	secondary metabolic process	generation of precursor metabolites and energy	transcription	DNA metabolic process	signal transduction	response to stress	response to stimulus
glimmer.VV78X005503.3_3	0	0	20.4526	20.4526	0	0	26.0833	26.0833	1.68563e+08	1	2.1497e+08	1.2753	2.1497e+08	1	XP_002272838.1	Q7FAE1	Momilactone A synthase	2e-69	GO:0008150
glimmer.VV78X106832.5_1	0	0	6.06192	6.06192	0	0	11.711	11.711	4.99602e+07	1	9.6518e+07	1.9319	9.6518e+07	1	CBI34398.3	P48488	Serine/threonine-protein phosphatase PP1	8e-22															GO:0050896
sim4.VV78X074415.13_1	0	0	1.87874	0.952978	0	0	1.19386	0.656305	1.54839e+07	1	9.83938e+06	-1.57367	9.83938e+06	1			no hit		GO:0008150
sim4.VV78X057791.8_6	0	0	1.85666	1.85666	0	0	1.0106	1.0106	1.5302e+07	1	8.32898e+06	-1.8372	8.32898e+06	1			no hit		GO:0008150
sim4.VV78X221882.10_3	0	0	0.64456	0.64456	0	0	1.15495	1.15495	5.31224e+06	1	9.51871e+06	1.79185	9.51871e+06	1			no hit		GO:0008150
twinscan.VV78X081228.13_11	0	0	0.632846	0.632846	0	0	0.560721	0.560721	5.2157e+06	1	4.62126e+06	-1.12863	4.62126e+06	1	XP_002276002.1		no hit		GO:0008150
glimmer.VV78X216316.2_2	0	0	0.60942	0.60942	0	0	0.589143	0.589143	5.02262e+06	1	4.85551e+06	-1.03442	4.85551e+06	1	CAN71698.1	A4FLF6	UPF0261 protein SACE_5696	4e-26	GO:0008150
fgenesh.VV78X271543.4_1	0	0	0.349813	0.349813	0	0	0.176393	0.176393	2.88304e+06	1	1.45377e+06	-1.98315	1.45377e+06	1	CAN76793.1	Q05654	Retrotransposable element Tf2 155 kDa protein type 1	3e-126												GO:0006259
twinscan.VV78X049722.4_1	0	0	0.296397	0.108624	0	0	0.243789	0.243789	2.4428e+06	1	2.00922e+06	-1.21579	2.00922e+06	1	XP_003634165.1	A7QEU4	Peroxidase 5	4e-80														GO:0006950	GO:0050896
fgenesh.VV78X167224.17_1	0	0	0.289847	0.289847	0	0	0.216126	0.216126	2.38882e+06	1	1.78123e+06	-1.3411	1.78123e+06	1	XP_002264795.1	Q84VY3	Acyl-[acyl-carrier-protein] desaturase 6, chloroplastic	3e-47								GO:0006629
twinscan.VV78X037468.6_2	0	0	0.205124	0.112434	0	0	0.399705	0.399705	1.69056e+06	1	3.29423e+06	1.9486	3.29423e+06	1	CBI18293.3	Q9FY79	Laccase-14	5e-19									GO:0019748
fgenesh.VV78X124965.6_1	0	0	0.195219	0.195219	0	0	0.146546	0.146546	1.60893e+06	1	1.20778e+06	-1.33214	1.20778e+06	1	CAN66893.1	O81635	Kinesin-4	2e-48		GO:0008152
fgenesh.VV78X087600.10_1	0	0	0.150762	0.150762	0	0	0.169346	0.169346	1.24252e+06	1	1.39569e+06	1.12327	1.39569e+06	1	CAN69965.1	P14381	Transposon TX1 uncharacterized 149 kDa protein	7e-18												GO:0006259
fgenesh.VV78X234759.34_8	0	0	0.0957355	0.0957355	0	0	0.0482791	0.0482791	789018	1	397899	-1.98296	397899	1	CAN82372.1	Q8S2E6	B3 domain-containing protein Os01g0723500	8e-27											GO:0006350
twinscan.VV78X219542.2_1	0.216941	0.0778697	5.04747	0.736183	0.223885	0.197717	2.90989	1.1891	23.2666	1.03201	13.4133	-1.73459	12.9973	1	XP_003635448.1	C0LGQ5	LRR receptor-like serine/threonine-protein kinase GSO1	2e-50	GO:0008150
glimmer.VV78X088157.18_2	0.00942622	0.00942622	0.167933	0.0952595	0.00856168	0.00856168	0.187871	0.175095	17.8155	-1.10098	19.9307	1.11873	21.9433	1	XP_003634176.1	A7QEU4	Peroxidase 5	1e-139														GO:0006950	GO:0050896
fgenesh.VV78X217291.18_4	0.423876	0.312229	7.01729	5.86649	0.39982	0.119148	11.8291	11.0519	16.555	-1.06017	27.907	1.68571	29.5861	1	XP_002283952.2	O49858	Cytochrome P450 82A3	9e-166	GO:0008150
twinscan.VV78X030453.3_2	0.126552	0.0660675	1.89473	1.80712	0.166997	0.0395116	1.81538	1.46602	14.972	1.3196	14.345	-1.04371	10.8707	1	CAN72914.1	P42347	Phosphatidylinositol 3-kinase, root isoform	4e-57			GO:0016043	GO:0006810				GO:0006629					GO:0007165		GO:0050896
glimmer.VV78X271796.76_3	0.10181	0.0781797	1.31234	0.505195	0.116287	0.0220679	0.966014	0.508787	12.8901	1.14219	9.48839	-1.35851	8.30719	1	XP_003634069.1	A5AEM3	Stilbene synthase 4	0		GO:0008152
glimmer.VV78X140130.4_1	0.023148	0.0134855	0.27295	0.0990593	0.0211656	0.0105833	0.325075	0.0603834	11.7915	-1.09366	14.0433	1.19097	15.3587	1	XP_003634636.1	Q8LGN0	Glutamate receptor 2.7	7e-113				GO:0006810									GO:0007165		GO:0050896
glimmer.VV78X084957.4_1	0.0633869	0.0280227	0.738112	0.0528774	0.0335728	0.0169271	0.428574	0.107519	11.6446	-1.88804	6.76125	-1.72225	12.7655	1	CAN72034.1	C0LGP4	Probable LRR receptor-like serine/threonine-protein kinase At3g47570	2e-128	GO:0008150
fgenesh.VV78X262965.14_2	0.115753	0.0733964	1.13425	0.488925	0.0697774	0.00968034	0.907504	0.488082	9.79886	-1.65889	7.84001	-1.24985	13.0057	1	CAN63687.1	Q9FG33	Probable L-type lectin-domain containing receptor kinase S.5	2e-66							GO:0019538
fgenesh.VV78X063310.11_4	0.138628	0.00636972	1.27582	0.672341	0.14713	0.0297639	1.1975	0.839462	9.20319	1.06133	8.63823	-1.0654	8.13904	1	XP_003634705.1	C0LGG9	Probable LRR receptor-like serine/threonine-protein kinase At1g53440	0							GO:0019538
glimmer.VV78X020470.10_1	23.8525	7.82126	178.175	26.8064	21.788	4.34182	144.496	26.9845	7.46988	-1.09476	6.05791	-1.23308	6.63194	1	CBI18863.3	Q7XU38	Cytochrome P450 87A3	6e-38		GO:0008152
fgenesh.VV78X184551.5_1	0.14089	0.0373369	0.984095	0.152966	0.276728	0.141177	1.37527	0.420089	6.98487	1.96415	9.76134	1.3975	4.96976	1	CAN70457.1	Q9CA57	Glutathione S-transferase U10	2e-54															GO:0050896
glimmer.VV78X263895.19_4	2.18314	0.934665	14.6507	3.42187	4.30443	0.564256	17.651	3.38729	6.71083	1.97167	8.08512	1.20479	4.10066	1	XP_002282262.1	Q9SK27	Early nodulin-like protein 1	7e-18	GO:0008150
fgenesh.VV78X174026.2_4	0.0800783	0.0584613	0.537285	0.192239	0.101159	0.0234549	0.424594	0.128763	6.70949	1.26325	5.30223	-1.26541	4.19728	1	XP_002281022.2	O81832	G-type lectin S-receptor-like serine/threonine-protein kinase At4g27290	2e-88							GO:0019538
glimmer.VV78X027101.4_1	27.1893	12.5883	179.896	35.3959	29.398	3.86549	214.629	62.1131	6.61643	1.08123	7.89388	1.19307	7.30082	1	XP_002274625.1	Q9ZRA4	Auxin-binding protein ABP19a	4e-80														GO:0006950	GO:0050896
fgenesh.VV78X076292.7_1	1.32483	0.672995	8.76462	3.18113	2.62932	1.02193	14.0752	3.5705	6.61567	1.98465	10.6242	1.60592	5.35319	1	CAN76906.1	Q7X8C5	Wall-associated receptor kinase-like 2	1e-160							GO:0019538
glimmer.VV78X055589.6_2	0.104461	0.0561853	0.65135	0.118849	0.193116	0.0881962	0.596035	0.10187	6.23536	1.8487	5.70584	-1.0928	3.08641	1	XP_002280643.1	Q5XF85	E3 ubiquitin-protein ligase ATL42	3e-99	GO:0008150
glimmer.VV78X045387.4_2	4.82072	1.3395	29.6814	3.5474	8.27143	2.40753	30.7493	5.7494	6.15706	1.71581	6.37857	1.03598	3.71753	1	XP_002276487.1	P24465	Cytochrome P450 71A1	6e-122		GO:0008152
twinscan.VV78X054860.15_2	1.06234	1.06103	6.15175	6.14763	1.42478	1.29696	7.75483	7.74693	5.79076	1.34117	7.29976	1.26059	5.44282	1	CAN65906.1	P42731	Polyadenylate-binding protein 2	1e-24	GO:0008150
glimmer.VV78X215148.7_2	0.282387	0.118943	1.60853	0.296461	0.436446	0.0722398	2.07084	0.534378	5.69618	1.54556	7.33333	1.28741	4.74477	1	XP_002274758.1	P27054	Endochitinase PR4	9e-106					GO:0005975									GO:0006950	GO:0050896
twinscan.VV78X142237.7_1	0.231354	0.231354	1.28342	0.917345	0.257642	0.0964685	0.679303	0.34003	5.54741	1.11363	2.9362	-1.88932	2.63661	1	CAN73332.1		no hit			GO:0008152
fgenesh.VV78X189854.12_8	0.193023	0.105477	1.0584	0.626895	0.247865	0.0737017	0.82272	0.4479	5.48329	1.28412	4.26229	-1.28646	3.31922	1	CAN74015.1		no hit		GO:0008150
fgenesh.VV78X053551.5_1	0.553402	0.216432	2.97486	0.388141	0.500828	0.131585	1.90146	0.340617	5.37559	-1.10497	3.43594	-1.56452	3.79663	1	CAN62551.1	Q9SIB2	3-ketoacyl-CoA synthase 12	0								GO:0006629
twinscan.VV78X260599.3_1	0.779511	0.475936	4.16534	1.09742	0.456277	0.114073	3.00407	0.839173	5.34353	-1.70842	3.85379	-1.38656	6.58389	1	XP_003635354.1	Q9LPZ3	G-type lectin S-receptor-like serine/threonine-protein kinase At1g11410	2e-134							GO:0019538
fgenesh.VV78X075443.24_1	29.7362	10.7927	158.189	21.7283	29.3064	1.8376	108.568	26.8009	5.31975	-1.01466	3.65104	-1.45705	3.70458	1	AAB61590.1	P13046	Pathogenesis-related protein R major form	6e-95														GO:0006950	GO:0050896
twinscan.VV78X275837.7_5	0.0276694	0.0143637	0.146117	0.0496278	0.0329794	0.0193829	0.246894	0.0918169	5.28083	1.19191	8.923	1.6897	7.48631	1	XP_002265713.1	Q6Z8L2	Putative laccase-9	1e-179									GO:0019748
fgenesh.VV78X080923.4_1	0.100974	0.0514483	0.525619	0.390409	0.161173	0.131406	0.366067	0.143667	5.20551	1.59619	3.62538	-1.43585	2.27127	1	CAN77185.1	Q9LTS3	Cytokinin dehydrogenase 3	1e-156		GO:0008152
glimmer.VV78X255661.8_1	0.301738	0.301738	1.56256	1.19901	0.379268	0.132636	0.962494	0.692995	5.17853	1.25695	3.18984	-1.62345	2.53777	1	CAN83014.1	B0EXJ8	Tabersonine 16-O-methyltransferase	6e-61		GO:0008152
glimmer.VV78X179937.21_2	0.476622	0.0313127	2.36806	0.0562154	0.893125	0.0764401	3.22001	0.423013	4.96842	1.87386	6.7559	1.35977	3.60533	1	XP_002264927.2	Q84TG3	E3 ubiquitin-protein ligase PUB23	1e-56							GO:0019538
fgenesh.VV78X119420.18_5	0.470658	0.246463	2.30845	0.530403	0.938774	0.192555	2.90286	0.631192	4.90473	1.9946	6.16766	1.25749	3.09218	1	XP_002277954.2	Q8RWZ5	G-type lectin S-receptor-like serine/threonine-protein kinase SD2-5	7e-90							GO:0019538
glimmer.VV78X047451.24_2	2.98057	1.12775	14.6082	2.0616	4.79442	0.179157	9.14554	1.34419	4.90115	1.60856	3.06838	-1.59731	1.90754	1	XP_002269118.1	Q9FUT0	Glutathione S-transferase U9	1e-65															GO:0050896
glimmer.VV78X182104.7_1	0.440988	0.147673	2.12674	0.475189	0.557267	0.144151	2.29459	0.237756	4.82268	1.26368	5.20329	1.07892	4.11758	1	XP_002277643.1	Q8RWZ5	G-type lectin S-receptor-like serine/threonine-protein kinase SD2-5	2e-122							GO:0019538
fgenesh.VV78X210391.53_1	0.239934	0.0357631	1.10596	0.603213	0.265374	0.0318152	0.610346	0.204455	4.60941	1.10603	2.54381	-1.81201	2.29994	1	CAN76327.1	P92555	Uncharacterized mitochondrial protein AtMg01250	2e-12												GO:0006259
glimmer.VV78X108065.20_11	0.133591	0.0266604	0.608695	0.14585	0.213117	0.123356	0.530301	0.183975	4.55641	1.5953	3.96959	-1.14783	2.48831	1	XP_002280754.2	Q551H4	Serine/threonine-protein kinase fray2	7e-69	GO:0008150
glimmer.VV78X238323.32_6	1.29579	0.523043	5.7949	0.257185	0.88001	0.202593	3.54095	1.23205	4.47211	-1.47247	2.73267	-1.63654	4.02377	1	CAN74480.1	P92997	Germin-like protein subfamily 1 member 13	3e-73														GO:0006950	GO:0050896
twinscan.VV78X085466.4_1	0.581192	0.258244	2.54798	0.221519	0.67148	0.302263	2.02362	0.281023	4.38406	1.15535	3.48184	-1.25912	3.01367	1	XP_002270151.1	C0LGQ5	LRR receptor-like serine/threonine-protein kinase GSO1	1e-65	GO:0008150
glimmer.VV78X231359.9_1	0.504833	0.287249	2.20432	0.288698	0.953157	0.377427	2.47911	0.259654	4.36643	1.88806	4.91076	1.12466	2.60095	1	CBI22105.3	Q9SYM9	Receptor-like serine/threonine-protein kinase At1g78530	6e-128							GO:0019538
fgenesh.VV78X165712.2_4	0.358903	0.060329	1.55445	0.338353	0.710855	0.246667	1.49858	0.429194	4.33111	1.98063	4.17546	-1.03728	2.10814	1	CAN77627.1	O64477	G-type lectin S-receptor-like serine/threonine-protein kinase At2g19130	0							GO:0019538
glimmer.VV78X135700.6_1	0.425839	0.107516	1.82944	0.228947	0.357617	0.142544	2.11081	0.409049	4.29609	-1.19077	4.95682	1.1538	5.90244	1	XP_002267556.2	Q9M020	Lectin-domain containing receptor kinase VI.3	2e-58							GO:0019538
glimmer.VV78X220944.41_1	10.7785	2.8485	45.5565	13.379	15.9992	4.72186	45.1279	5.1367	4.2266	1.48436	4.18683	-1.0095	2.82063	1	CAN66613.1	Q3ECH2	Probable receptor-like protein kinase At1g67000	4e-84	GO:0008150
twinscan.VV78X229192.5_3	0.734377	0.495999	3.07693	0.263842	0.993308	0.325666	2.14841	0.0911241	4.18985	1.35259	2.92549	-1.43219	2.16289	1	CAN73581.1	Q700D9	Putative Myb family transcription factor At1g14600	7e-25											GO:0006350
twinscan.VV78X098456.11_12	1.10424	0.545145	4.49838	0.729263	1.28259	0.313482	3.0043	0.282703	4.07375	1.16151	2.7207	-1.49732	2.34238	1	XP_002266835.1	Q56YJ8	Transcription factor FAMA	3e-123											GO:0006350
glimmer.VV78X154954.28_7	0.168173	0.168173	0.674956	0.167494	0.230916	0.230916	1.2467	0.656359	4.01347	1.37309	7.41323	1.84709	5.39895	1	XP_002270636.1		no hit					GO:0006810
fgenesh.VV78X063390.3_2	0.335178	0.219216	1.31343	0.214684	0.228802	0.143541	0.874099	0.0323639	3.91859	-1.46493	2.60786	-1.50261	3.82033	1	XP_002281022.2	O81832	G-type lectin S-receptor-like serine/threonine-protein kinase At4g27290	4e-99							GO:0019538
fgenesh.VV78X240428.42_2	0.0457462	0.0384968	0.177001	0.0534503	0.0444439	0.0172383	0.177081	0.0250919	3.86918	-1.0293	3.87093	1.00045	3.98436	1	CBI35029.3	Q8BL06	Inactive ubiquitin carboxyl-terminal hydrolase 54	4e-24							GO:0019538
glimmer.VV78X048948.12_1	1.36589	0.406004	5.26247	0.699728	2.06392	0.756441	6.67278	1.11351	3.85278	1.51105	4.88531	1.26799	3.23306	1	XP_002278387.1	P24465	Cytochrome P450 71A1	1e-135		GO:0008152
glimmer.VV78X238310.4_1	1.64972	0.335582	6.34553	0.9566	2.66954	0.35969	7.15121	0.944026	3.84641	1.61817	4.33479	1.12697	2.67882	1	XP_002267556.2	Q9M020	Lectin-domain containing receptor kinase VI.3	9e-58							GO:0019538
glimmer.VV78X240966.6_1	2.3128	0.37727	8.72339	4.48287	2.27192	0.663913	7.58052	2.51194	3.77179	-1.01799	3.27764	-1.15076	3.33662	1	XP_003635354.1	Q9ZT07	G-type lectin S-receptor-like serine/threonine-protein kinase RKS1	5e-112							GO:0019538
twinscan.VV78X272109.31_1	0.357501	0.150104	1.32043	0.0913625	0.266739	0.0869927	1.3656	0.310461	3.69352	-1.34026	3.81984	1.0342	5.1196	1	XP_002279133.2	Q43866	Beta-fructofuranosidase, insoluble isoenzyme CWINV1	1e-179					GO:0005975
fgenesh.VV78X065157.7_2	0.384952	0.196498	1.41839	0.580116	0.292166	0.119381	1.15861	0.552672	3.68459	-1.31758	3.00975	-1.22422	3.96559	1	CAN75792.1	P10978	Retrovirus-related Pol polyprotein from transposon TNT 34335	3e-23												GO:0006259
twinscan.VV78X275770.19_16	1.01333	0.3216	3.69996	0.209654	0.998158	0.175534	3.06414	0.243346	3.6513	-1.0152	3.02385	-1.2075	3.0698	1	CBI29515.3	Q3J5H6	[Protein-PII] uridylyltransferase	1e-06		GO:0008152
glimmer.VV78X066251.23_1	4.55055	1.57034	16.3328	2.90273	5.1567	0.920794	16.7491	4.05604	3.58919	1.1332	3.68067	1.02549	3.24802	1	XP_003634776.1	P49332	Probable glutathione S-transferase parC	7e-91															GO:0050896
glimmer.VV78X233248.8_7	2.38696	0.155137	8.48248	3.0048	4.43894	0.583233	8.04114	3.06526	3.55367	1.85966	3.36878	-1.05489	1.8115	1	XP_003632331.1		no hit		GO:0008150
fgenesh.VV78X102651.45_4	20.0836	3.42181	71.0027	11.079	18.275	3.8069	41.4078	4.41332	3.53536	-1.09897	2.06177	-1.71472	2.26582	1	CBI34511.3	Q0WVN5	Cellulose synthase-like protein G3	0			GO:0016043		GO:0005975
fgenesh.VV78X214367.23_1	1.68243	1.64651	5.94207	5.89092	1.26004	1.11225	4.35017	4.31521	3.53183	-1.33522	2.58564	-1.36594	3.45241	1	XP_002272820.2	Q40392	TMV resistance protein N	8e-31	GO:0008150
fgenesh.VV78X069996.12_1	0.166958	0.0134917	0.580664	0.102156	0.3028	0.0869262	0.613128	0.0430141	3.4779	1.81363	3.67235	1.05591	2.02486	1	CAN80957.1		no hit		GO:0008150
sim4.VV78X277834.3_1	0.989396	0.671398	3.39988	0.0714111	1.65895	0.476097	2.46049	0.748167	3.43632	1.67674	2.48686	-1.38179	1.48316	1	CBI32670.3		no hit			GO:0008152
glimmer.VV78X165712.2_3	1.04215	0.304637	3.57361	0.26554	0.997033	0.196937	4.098	0.422294	3.42906	-1.04525	3.93225	1.14674	4.1102	1	XP_002274435.2	O64477	G-type lectin S-receptor-like serine/threonine-protein kinase At2g19130	0							GO:0019538
glimmer.VV78X272279.3_2	13.4358	3.93567	45.9994	15.5736	10.1509	2.32926	48.2682	4.16394	3.42365	-1.32361	3.59251	1.04932	4.75508	1	XP_003634494.1	C0LGP4	Probable LRR receptor-like serine/threonine-protein kinase At3g47570	0							GO:0019538
fgenesh.VV78X277713.15_6	0.20979	0.20979	0.717529	0.567873	0.218717	0.163579	0.596467	0.319737	3.42023	1.04255	2.84317	-1.20297	2.72712	1	XP_002277469.2	O65924	Putative leucine-rich repeat receptor-like protein kinase At2g19210	0							GO:0019538
fgenesh.VV78X066607.16_1	2.4255	0.602153	8.10965	1.50829	1.84745	0.24944	8.06357	1.70321	3.34349	-1.31289	3.32449	-1.00572	4.3647	1	CAN60859.1	O64640	Probable carboxylesterase 8	3e-108		GO:0008152
glimmer.VV78X048728.3_4	2.74215	2.4638	8.97084	1.95662	5.32551	2.68171	8.4592	0.981947	3.27146	1.94209	3.08488	-1.06048	1.58843	1	CBI23036.3	P52409	Glucan endo-1,3-beta-glucosidase	1e-120		GO:0008152
twinscan.VV78X175780.3_1	4.63101	1.08737	15.1015	2.56063	7.19876	1.53553	29.3359	3.69704	3.26096	1.55447	6.33466	1.94258	4.07513	1	XP_002282295.1	Q99685	Monoglyceride lipase	8e-27	GO:0008150
twinscan.VV78X143361.15_18	6.33908	3.4144	20.536	2.32533	4.46965	1.78617	16.8119	4.72037	3.23959	-1.41825	2.6521	-1.22152	3.76134	1	CBI20443.3	Q9ZR08	G-type lectin S-receptor-like serine/threonine-protein kinase At4g03230	8e-34							GO:0019538
glimmer.VV78X113323.10_1	5.52439	0.514277	17.8914	6.08465	9.10714	2.83653	17.5691	0.914068	3.23862	1.64853	3.18028	-1.01835	1.92916	1	XP_002263073.2	O64635	Cytochrome P450 76C4	9e-59	GO:0008150
glimmer.VV78X276243.24_6	1.14202	1.14202	3.66708	0.650461	2.12553	0.706484	3.54173	0.417698	3.21105	1.8612	3.10129	-1.03539	1.66628	1	CBI33236.3	Q2MHE4	Serine/threonine-protein kinase HT1	2e-75							GO:0019538
twinscan.VV78X067418.20_3	5.08667	0.686221	16.3182	3.79036	9.52271	3.65591	11.5766	2.08679	3.20804	1.87209	2.27588	-1.40958	1.21569	1	XP_003633680.1	Q9ZUC1	Quinone oxidoreductase-like protein At1g23740, chloroplastic	3e-21														GO:0006950	GO:0050896
fgenesh.VV78X042574.25_1	0.35823	0.046685	1.14549	0.184638	0.620198	0.0769097	1.69777	0.191925	3.19763	1.73129	4.73934	1.48214	2.73747	1	CAN72426.1	Q9C9H7	Receptor-like protein 12	2e-32	GO:0008150
glimmer.VV78X072327.48_6	12.9078	5.02535	40.925	7.20415	14.9527	0.740048	31.0295	2.52097	3.17055	1.15842	2.40393	-1.3189	2.07518	1	XP_002278123.1	A7PQW3	Glucan endo-1,3-beta-glucosidase	2e-136														GO:0006950	GO:0050896
fgenesh.VV78X190298.4_2	0.271139	0.0456055	0.850827	0.322941	0.51723	0.229202	1.28575	0.493002	3.13797	1.90761	4.74201	1.51117	2.48583	1	CAN66848.1		no hit		GO:0008150
fgenesh.VV78X100360.5_2	2.95873	2.95873	9.24906	0.840083	3.18173	3.18173	8.80256	0.654933	3.12602	1.07537	2.97511	-1.05072	2.76659	1			no hit		GO:0008150
twinscan.VV78X019575.5_1	6.76005	2.26383	21.0687	1.22205	9.58665	2.45997	22.5159	2.45693	3.11664	1.41813	3.33073	1.06869	2.34867	1	XP_002270151.1	Q9C9H7	Receptor-like protein 12	2e-79	GO:0008150
glimmer.VV78X187562.14_3	0.998409	0.333243	3.10825	0.423453	0.89293	0.1523	3.05621	0.525524	3.1132	-1.11813	3.06108	-1.01703	3.42267	1	XP_002274435.2	O64477	G-type lectin S-receptor-like serine/threonine-protein kinase At2g19130	4e-167							GO:0019538
fgenesh.VV78X066116.19_1	1.51619	1.05039	4.64984	1.34195	2.43897	0.50626	6.48813	1.68219	3.0668	1.60862	4.27923	1.39534	2.66019	1	XP_002280307.2	Q9FG33	Probable L-type lectin-domain containing receptor kinase S.5	0							GO:0019538
sim4.VV78X221423.24_1	0.781417	0.719133	2.33782	0.398438	0.620304	0.543555	1.81932	0.1104	2.99177	-1.25973	2.32824	-1.285	2.93296	1	XP_003635429.1		no hit		GO:0008150
glimmer.VV78X089881.3_2	0.222736	0.0165679	0.665274	0.131925	0.442723	0.0353979	0.998372	0.130837	2.98683	1.98766	4.48231	1.50069	2.25507	1	XP_003633000.1	C0LGP4	Probable LRR receptor-like serine/threonine-protein kinase At3g47570	5e-151							GO:0019538
glimmer.VV78X197454.15_5	0.527716	0.0713345	1.57157	0.0539164	0.89805	0.221226	1.78508	0.301243	2.97805	1.70177	3.38265	1.13586	1.98773	1	XP_002283204.1	Q39202	G-type lectin S-receptor-like serine/threonine-protein kinase RLK1	3e-166							GO:0019538
twinscan.VV78X276066.1_1	7.9438	2.8921	23.1561	4.39358	4.29235	1.61088	20.3998	2.47887	2.91499	-1.85069	2.56801	-1.13512	4.75258	1	XP_002262614.2	C0LGQ5	LRR receptor-like serine/threonine-protein kinase GSO1	2e-42	GO:0008150
fgenesh.VV78X253036.6_2	7.06149	1.60836	20.5773	3.55529	12.7951	0.514979	35.9703	9.18849	2.91401	1.81195	5.09387	1.74806	2.81126	1	XP_002279124.2	O67409	Tryptophan synthase beta chain 2	1e-146						GO:0006519
fgenesh.VV78X154550.9_1	53.4443	17.316	155.408	19.0776	65.3389	14.8263	174.765	21.3088	2.90786	1.22256	3.27004	1.12455	2.67475	1	CAN73154.1	Q7XKV4	Beta-glucosidase 12	3e-119					GO:0005975
glimmer.VV78X077448.26_1	0.92763	0.173388	2.67431	0.460746	1.70754	0.264163	4.07525	0.166725	2.88295	1.84076	4.39319	1.52385	2.38662	1	XP_002283855.1	P55231	Glucose-1-phosphate adenylyltransferase large subunit 3, chloroplastic	1e-106					GO:0005975					GO:0006091
twinscan.VV78X089903.8_1	0.716697	0.45952	2.05786	0.519853	0.676759	0.237472	1.82308	0.655152	2.87131	-1.05901	2.54373	-1.12878	2.69384	1	XP_002284307.1	Q08CY9	Uncharacterized glycosyltransferase AER61	1e-09	GO:0008150
glimmer.VV78X219542.2_1	1.76123	0.437535	5.04747	0.736183	1.8611	0.147997	6.439	2.35587	2.86588	1.0567	3.65596	1.27569	3.45978	1	XP_003635448.1	C0LGQ5	LRR receptor-like serine/threonine-protein kinase GSO1	1e-33	GO:0008150
glimmer.VV78X156035.12_1	2.78626	1.93672	7.7566	1.56677	4.64561	1.48519	6.95411	0.254159	2.78387	1.66733	2.49585	-1.1154	1.49692	1	XP_002277173.1	P52408	Glucan endo-1,3-beta-glucosidase, basic isoform	7e-118														GO:0006950	GO:0050896
glimmer.VV78X104795.20_3	3.2434	1.10082	9.00377	0.693906	5.1672	0.748329	11.3854	1.2218	2.77603	1.59314	3.51032	1.26451	2.20339	1	XP_002280395.1	Q9SGP2	Receptor-like protein kinase HSL1	0							GO:0019538
fgenesh.VV78X231359.9_4	1.71759	0.431274	4.75958	1.95847	2.5311	0.84496	9.51166	8.18838	2.77109	1.47364	5.53781	1.99842	3.75792	1	CAN79132.1		no hit													GO:0006259
fgenesh.VV78X260154.9_1	14.7702	1.74843	40.6155	5.90315	22.0616	4.68968	36.0348	0.17402	2.74982	1.49365	2.43969	-1.12712	1.63337	1	CAN67227.1	Q84MB3	1-aminocyclopropane-1-carboxylate oxidase homolog 1	6e-125		GO:0008152
fgenesh.VV78X235868.14_2	0.456447	0.283233	1.23877	0.63208	0.662252	0.461544	1.21988	0.536613	2.71395	1.45088	2.67257	-1.01549	1.84203	1	CAN63645.1	Q8GUI6	Probable lysine-specific demethylase JMJ14	1e-12	GO:0008150
sim4.VV78X079985.5_2	10.3146	5.96952	27.8818	4.34688	11.7007	3.10111	31.7374	7.58192	2.70314	1.13439	3.07695	1.13828	2.71243	1			no hit		GO:0008150
glimmer.VV78X133381.3_1	0.962828	0.474163	2.59523	0.389775	1.25499	0.348674	4.66721	0.491496	2.69543	1.30345	4.84739	1.79838	3.71891	1	XP_003634437.1	P17801	Putative receptor protein kinase ZmPK1	1e-168							GO:0019538
twinscan.VV78X096016.12_6	2.31194	0.408923	6.20073	2.97703	4.39527	1.12161	6.62489	0.119698	2.68204	1.90112	2.86551	1.06841	1.50728	1	XP_002268342.1	O64793	G-type lectin S-receptor-like serine/threonine-protein kinase At1g67520	3e-163							GO:0019538
glimmer.VV78X241747.5_1	15.6639	3.38433	41.9685	5.86964	24.5719	7.70655	55.8413	3.01355	2.67931	1.56869	3.56497	1.33055	2.27257	1	CAN66456.1	O23976	7-ethoxycoumarin O-deethylase	4e-113		GO:0008152
glimmer.VV78X073696.18_1	13.5252	3.92059	35.9914	5.92372	9.48569	2.01036	35.2175	7.99597	2.66106	-1.42585	2.60384	-1.02197	3.71269	1	XP_002274108.2	O50001	Major allergen Pru ar 1	2e-61														GO:0006950	GO:0050896
fgenesh.VV78X035251.24_1	4.08042	0.592619	10.8384	6.63397	4.9643	0.400178	10.1169	5.7635	2.65621	1.21662	2.47938	-1.07132	2.03793	1	CBI28255.3		no hit												GO:0006350
fgenesh.VV78X159321.19_1	5.44288	1.88107	14.437	1.88534	4.53488	1.32041	11.2234	1.52811	2.65246	-1.20022	2.06203	-1.28633	2.4749	1	CAN77456.1	Q39202	G-type lectin S-receptor-like serine/threonine-protein kinase RLK1	2e-92							GO:0019538
twinscan.VV78X263421.6_1	0.424636	0.166975	1.1141	0.178827	0.485978	0.175613	1.4477	0.0850614	2.62366	1.14446	3.40928	1.29944	2.97895	1	XP_002281598.2	O65924	Putative leucine-rich repeat receptor-like protein kinase At2g19210	1e-54							GO:0019538
twinscan.VV78X241223.4_7	1.68012	0.693143	4.38746	0.486801	2.80401	0.535361	6.13161	0.158304	2.61139	1.66893	3.64951	1.39753	2.18673	1	XP_002278594.1	O49696	Aluminum-activated malate transporter 12	0				GO:0006810											GO:0050896
twinscan.VV78X109116.14_4	5.66887	1.3221	14.6703	2.3188	4.14408	0.47042	12.4532	2.48954	2.58786	-1.36794	2.19677	-1.17803	3.00506	1	ACF25914.1	Q94KB7	MLO-like protein 6	0														GO:0006950	GO:0050896
fgenesh.VV78X244528.7_1	0.950215	0.301997	2.44546	0.453222	1.688	0.097931	2.19247	0.504247	2.57358	1.77644	2.30734	-1.11539	1.29886	1	CAN77713.1		no hit		GO:0008150
glimmer.VV78X027040.3_4	3.17353	0.607967	8.15213	1.81468	5.80868	0.718536	7.1191	0.978514	2.56879	1.83035	2.24328	-1.14511	1.2256	1			no hit																GO:0050896
glimmer.VV78X070186.2_1	5.62999	1.68875	14.3786	0.789962	5.29244	1.70849	20.6246	0.84394	2.55394	-1.06378	3.66334	1.43439	3.89699	1	CBI32970.3	Q8VZG8	Probable LRR receptor-like serine/threonine-protein kinase At4g08850	2e-50	GO:0008150
glimmer.VV78X216821.33_3	1.45133	0.372067	3.6928	0.319482	2.19467	0.395285	4.04766	0.157271	2.54443	1.51218	2.78894	1.0961	1.84431	1	CBI23148.3	P0CH01	Putative RING-H2 finger protein ATL21A	6e-67							GO:0019538
fgenesh.VV78X234028.23_5	39.9803	10.1433	101.265	18.7965	76.7674	10.485	144.145	3.42588	2.53288	1.92013	3.60541	1.42344	1.87769	1	CAN66928.1	Q6CGU8	Probable transporter MCH1	4e-09				GO:0006810
fgenesh.VV78X050205.9_1	1.04824	0.482636	2.62838	0.19083	1.56659	0.343974	2.81206	0.225334	2.50743	1.4945	2.68266	1.06988	1.79502	1	XP_002263233.1	Q9C9H7	Receptor-like protein 12	4e-81	GO:0008150
fgenesh.VV78X139377.9_1	0.840464	0.552949	2.09565	0.7752	1.17711	0.21321	1.83529	0.417828	2.49345	1.40055	2.18366	-1.14187	1.55914	1	CAN79968.1	B0EXJ8	Tabersonine 16-O-methyltransferase	2e-102		GO:0008152
fgenesh.VV78X065157.7_1	14.9629	7.15828	37.1103	8.06715	13.1111	3.60458	47.6651	4.97183	2.48015	-1.14124	3.18555	1.28442	3.63549	1	XP_003632784.1	Q9SI06	Putative leucine-rich repeat receptor-like serine/threonine-protein kinase At2g04300	4e-57	GO:0008150
fgenesh.VV78X065157.7_3	14.9629	7.15828	37.1103	8.06715	13.1111	3.60458	47.6651	4.97183	2.48015	-1.14124	3.18555	1.28442	3.63549	1	CBI36027.3	C0LGR6	Probable LRR receptor-like serine/threonine-protein kinase At4g29180	2e-43							GO:0019538
glimmer.VV79X004152.2_1	1.46713	0.319022	3.6142	0.299869	2.36638	0.132301	3.88002	0.32448	2.46344	1.61293	2.64463	1.07355	1.63964	1	XP_002281970.1	Q9FLF4	U-box domain-containing protein 27	3e-120							GO:0019538
glimmer.VV78X261510.29_5	8.00982	3.96749	19.6999	1.19188	8.97955	1.45405	17.7937	3.24472	2.45946	1.12107	2.22149	-1.10712	1.98158	1	CAN73988.1	Q8VZG8	Probable LRR receptor-like serine/threonine-protein kinase At4g08850	0							GO:0019538
fgenesh.VV78X052448.10_3	3.15276	1.32436	7.69288	0.953916	2.49133	0.615432	7.92121	0.391437	2.44005	-1.26549	2.51247	1.02968	3.17951	1	CAN66864.1	Q9C9H7	Receptor-like protein 12	2e-121	GO:0008150
glimmer.VV78X211145.7_6	0.642559	0.354532	1.55934	0.426363	1.27985	0.298806	2.79635	0.88363	2.42677	1.9918	4.3519	1.79329	2.18491	1	CAN72348.1	A5AEM3	Stilbene synthase 4	0		GO:0008152
twinscan.VV78X205215.10_1	2.11139	0.601523	5.1213	0.52931	2.96262	0.419397	7.15588	0.910595	2.42556	1.40316	3.38918	1.39728	2.41539	1	CAN83834.1	Q2PCF1	Pleiotropic drug resistance protein 2	0		GO:0008152		GO:0006810										GO:0006950	GO:0050896
twinscan.VV78X159362.42_4	25.5773	5.5749	61.8204	6.65493	44.293	7.96522	83.6105	4.5305	2.41701	1.73173	3.26894	1.35247	1.88767	1	CBI22179.3	Q9GKX6	Aldose 1-epimerase	9e-71					GO:0005975
glimmer.VV78X016997.3_1	0.520228	0.299928	1.25167	0.102894	1.03933	0.319441	1.87916	0.699544	2.40601	1.99784	3.61219	1.50132	1.80804	1	XP_002264764.1	Q0WVN5	Cellulose synthase-like protein G3	2e-145			GO:0016043		GO:0005975
twinscan.VV78X078200.11_4	14.9767	1.70875	35.8559	14.2645	21.86	3.81037	47.3865	10.2784	2.39411	1.45961	3.16402	1.32158	2.16773	1	XP_002267040.2	Q3ECH2	Probable receptor-like protein kinase At1g67000	1e-90							GO:0019538
twinscan.VV78X031336.4_1	3.92938	0.497181	9.38404	1.56992	3.63222	0.526292	9.13715	1.24812	2.38817	-1.08181	2.32534	-1.02702	2.51558	1	CAN81714.1	C0LGQ5	LRR receptor-like serine/threonine-protein kinase GSO1	4e-150	GO:0008150
glimmer.VV78X115466.5_1	12.3771	1.79678	29.4719	7.09359	15.2415	3.45085	29.124	1.44913	2.38118	1.23144	2.35306	-1.01195	1.91083	1	CAN76554.1	Q84LB2	(E,E)-alpha-farnesene synthase	2e-62		GO:0008152
glimmer.VV78X199933.50_4	0.707452	0.261576	1.68207	0.163549	0.746668	0.44984	1.98794	0.0689987	2.37764	1.05543	2.81001	1.18185	2.66242	1	CAN73102.1	P10978	Retrovirus-related Pol polyprotein from transposon TNT 34335	2e-64												GO:0006259
fgenesh.VV78X042519.8_2	1.16697	0.555977	2.77213	0.480019	0.746097	0.329466	3.20802	0.381263	2.3755	-1.56409	2.74903	1.15724	4.29974	1	CAN72445.1	Q9LP24	Probable leucine-rich repeat receptor-like protein kinase At1g35710	7e-17	GO:0008150
fgenesh.VV78X090518.14_1	5.37995	1.03397	12.7673	0.806344	3.61032	0.828453	11.2717	0.340646	2.37313	-1.49016	2.09513	-1.13269	3.12208	1	XP_003633276.1	C0LGP4	Probable LRR receptor-like serine/threonine-protein kinase At3g47570	5e-162	GO:0008150
glimmer.VV78X230546.3_4	0.560705	0.101243	1.31129	0.128643	0.847916	0.0185756	2.2485	0.123875	2.33864	1.51223	4.01014	1.71473	2.6518	1	XP_002277451.1	Q8RWZ5	G-type lectin S-receptor-like serine/threonine-protein kinase SD2-5	1e-109							GO:0019538
glimmer.VV78X005111.4_1	28.7907	8.20692	67.2939	13.5967	21.6628	6.58973	73.01	5.3267	2.33735	-1.32904	2.53589	1.08494	3.37029	1	XP_002263251.2	Q3ECH2	Probable receptor-like protein kinase At1g67000	1e-87	GO:0008150
sim4.VV78X243502.3_1	3.88221	0.676106	9.0451	1.04294	5.48238	2.12034	9.00278	3.4749	2.32989	1.41218	2.31898	-1.0047	1.64213	1	XP_002267524.1		no hit		GO:0008150
fgenesh.VV78X045394.7_1	7.42094	0.880328	17.2514	3.1222	8.84896	1.92479	15.5179	2.01597	2.32469	1.19243	2.09109	-1.11171	1.75364	1	CAN74919.1	Q9LFJ8	UDP-glycosyltransferase 78D2	1e-24	GO:0008150
twinscan.VV78X126751.10_1	0.649352	0.212822	1.50168	0.581711	1.13452	0.865966	2.37871	1.13805	2.31258	1.74716	3.6632	1.58404	2.09666	1	XP_002271030.1	Q9LRR4	Putative disease resistance RPP13-like protein 1	7e-30														GO:0006950	GO:0050896
glimmer.VV78X202763.9_1	4.45323	1.72698	10.2462	1.78653	7.37507	2.51219	16.3255	1.52572	2.30084	1.65611	3.66599	1.59333	2.21361	1	CAN65979.1	Q9S9M2	Wall-associated receptor kinase-like 4	2e-22							GO:0019538
glimmer.VV78X166011.3_1	21.2425	7.22631	48.8364	8.27404	22.3774	3.55369	44.5586	2.73702	2.299	1.05343	2.09762	-1.096	1.99123	1	CBI21457.3	Q40588	L-ascorbate oxidase	2e-87									GO:0019748
fgenesh.VV78X247597.7_2	11.0691	1.38746	25.3091	1.8567	8.75367	1.62782	28.4923	2.51153	2.28647	-1.26451	2.57404	1.12577	3.2549	1	CAN67736.1	Q9FLV4	G-type lectin S-receptor-like serine/threonine-protein kinase At5g24080	0							GO:0019538
twinscan.VV78X227263.3_1	9.63047	3.64661	21.9999	2.97621	5.30091	1.76513	23.2599	3.8112	2.28441	-1.81676	2.41524	1.05727	4.38791	1	XP_002268914.2	C0LGF5	Probable LRR receptor-like serine/threonine-protein kinase At1g34110	2e-36	GO:0008150
glimmer.VV78X133461.12_1	4.32712	1.3339	9.8691	3.08806	6.13803	0.221959	12.1848	2.43686	2.28075	1.4185	2.81592	1.23464	1.98514	1	CBI21460.3	Q40588	L-ascorbate oxidase	4e-71									GO:0019748
fgenesh.VV78X120728.25_1	12.8833	4.60116	29.3822	8.57018	21.7689	8.36112	33.9983	6.13641	2.28063	1.68969	2.63893	1.15711	1.56178	1	XP_003635150.1	Q9FID6	Probable receptor-like protein kinase At5g39020	1e-80							GO:0019538
glimmer.VV78X121056.4_2	70.6602	25.7118	161.032	26.5443	63.3805	12.8381	168.39	15.4145	2.27896	-1.11486	2.3831	1.04569	2.65681	1	XP_002264681.2	Q9SHI3	Receptor-like protein 2	2e-23	GO:0008150
fgenesh.VV78X236649.2_1	30.0113	8.96969	68.3356	10.4536	37.4025	8.72216	69.2743	10.5572	2.277	1.24628	2.30827	1.01374	1.85213	1	CAN60062.1	Q7XKV4	Beta-glucosidase 12	1e-153					GO:0005975
fgenesh.VV78X219462.7_1	0.45994	0.179511	1.04313	0.153703	0.826808	0.141679	1.49579	0.471842	2.26797	1.79764	3.25214	1.43394	1.80911	1	XP_002273966.2	Q8VZG8	Probable LRR receptor-like serine/threonine-protein kinase At4g08850	0	GO:0008150
fgenesh.VV78X080833.54_1	189.037	62.2773	425.471	39.0369	159.577	46.4677	419.843	27.9273	2.25073	-1.18461	2.22095	-1.01341	2.63097	1	XP_002263565.2	Q9SHI3	Receptor-like protein 2	2e-37	GO:0008150
twinscan.VV78X222065.34_14	91.9404	33.5781	206.257	59.272	138.948	32.0478	204.371	47.1987	2.24338	1.51128	2.22287	-1.00923	1.47085	1	CBI35822.3		no hit		GO:0008150
fgenesh.VV78X183580.6_2	0.991977	0.311165	2.20428	0.232208	1.92654	0.347563	3.34227	0.104725	2.22211	1.94212	3.3693	1.51626	1.73485	1	XP_002266049.1	Q8GWP0	Transcription factor MYB39	2e-57											GO:0006350
glimmer.VV78X108982.3_1	16.7205	5.14356	36.9916	4.05951	30.0831	4.12654	46.454	5.50412	2.21236	1.79918	2.77827	1.2558	1.54419	1	XP_002272692.1	Q9LYT3	Protein TRANSPARENT TESTA 12	2e-87				GO:0006810											GO:0050896
twinscan.VV78X076083.5_1	5.74297	4.72132	12.7049	1.50814	8.26187	3.85036	12.1914	2.78456	2.21225	1.43861	2.12284	-1.04212	1.47562	1	CAN64468.1	P0C2F6	Putative ribonuclease H protein At1g65750	3e-29												GO:0006259
sim4.VV78X104935.5_1	15.8067	3.21445	34.9169	3.22278	17.0365	2.50601	39.3536	3.42485	2.209	1.0778	2.48968	1.12706	2.30996	1	CBI22083.3	Q9SK55	NAC domain-containing protein 42	3e-75											GO:0006350
glimmer.VV78X161140.6_1	19.3507	6.7508	42.4688	5.98188	19.9462	4.27333	44.5131	5.90675	2.19469	1.03077	2.30034	1.04814	2.23166	1	CBI18623.3	Q7XUK4	Endoglucanase 12	0					GO:0005975
glimmer.VV78X014953.6_1	1.78708	0.376515	3.91953	0.151618	3.02237	0.224572	3.67673	0.29385	2.19326	1.69123	2.0574	-1.06604	1.21651	1	CBI40436.3	Q9SF29	Syntaxin-71	1e-21				GO:0006810
fgenesh.VV78X255341.2_1	112.81	45.4991	246.766	50.9793	76.4605	22.2332	268.074	13.6936	2.18744	-1.47541	2.37632	1.08635	3.50605	1	XP_003632784.1	O65924	Putative leucine-rich repeat receptor-like protein kinase At2g19210	0							GO:0019538
fgenesh.VV78X247597.7_1	12.4366	3.13965	27.1589	1.47752	9.07469	1.48798	28.4923	2.51153	2.18378	-1.37047	2.291	1.0491	3.13976	1	XP_003634117.1	Q9C9H7	Receptor-like protein 12	2e-57	GO:0008150
sim4.VV78X112296.2_1	2.15573	1.86106	4.67368	4.09038	2.21479	1.31366	8.92192	1.9917	2.16802	1.0274	4.1387	1.90897	4.02833	1			no hit		GO:0008150
glimmer.VV78X202933.5_2	2.33506	0.645491	5.05541	0.714435	2.74932	0.693611	8.50372	0.947445	2.165	1.17741	3.64175	1.6821	3.09303	1	XP_002284688.2	Q9LMP1	Wall-associated receptor kinase 2	0							GO:0019538
glimmer.VV78X255013.24_2	1.75382	0.213865	3.78065	2.82448	3.17214	0.364982	3.87264	0.584464	2.15566	1.8087	2.20811	1.02433	1.22083	1	XP_002285858.1		no hit		GO:0008150
twinscan.VV78X133461.12_4	4.59918	2.30065	9.90943	3.05178	6.47849	0.15457	12.5958	1.5725	2.15461	1.40862	2.73871	1.27109	1.94425	1	CBI21460.3	Q40588	L-ascorbate oxidase	2e-32									GO:0019748
fgenesh.VV78X033224.8_12	1.41462	0.439398	3.03002	0.22636	2.55319	0.502353	4.87646	0.944759	2.14194	1.80486	3.4472	1.60938	1.90995	1			no hit		GO:0008150
glimmer.VV78X195155.12_1	5.33378	0.834768	11.3063	1.03954	8.05439	2.13529	13.3245	4.43064	2.11975	1.51007	2.49813	1.1785	1.65431	1	CBI38460.3	O65351	Subtilisin-like protease	4e-156	GO:0008150
glimmer.VV78X259355.4_1	35.7735	14.0168	75.6786	12.3768	30.0712	5.96886	83.1033	7.59503	2.11549	-1.18963	2.32304	1.09811	2.76356	1	XP_002263251.2	Q3ECH2	Probable receptor-like protein kinase At1g67000	3e-84	GO:0008150
glimmer.VV78X018683.12_1	0.962455	0.225909	2.02054	0.277877	1.13616	0.124995	3.88426	0.200772	2.09937	1.18049	4.03579	1.92238	3.41875	1	XP_002268098.2	Q9SGP2	Receptor-like protein kinase HSL1	0							GO:0019538
fgenesh.VV78X136760.15_1	2.1245	0.970637	4.44563	1.25697	2.51846	0.779662	7.96676	1.0987	2.09256	1.18543	3.74995	1.79204	3.16335	1	CAN66365.1	Q7XJE6	Metacaspase-1	2e-109							GO:0019538
fgenesh.VV78X085697.7_7	2.25004	0.343917	4.70772	0.722542	2.94162	0.450785	5.02374	0.38352	2.09228	1.30736	2.23273	1.06713	1.70782	1	CAN60757.1	Q9LI89	F-box/kelch-repeat protein At3g27150	2e-112	GO:0008150
glimmer.VV78X120728.25_2	37.2545	6.25026	77.9076	11.3767	49.1606	7.78977	83.6262	10.3939	2.09123	1.31959	2.24473	1.0734	1.70108	1	XP_003635152.1	Q9FID6	Probable receptor-like protein kinase At5g39020	2e-84							GO:0019538
fgenesh.VV78X015225.7_3	26.9125	7.64535	55.951	4.53217	20.558	6.00611	74.3707	1.80107	2.079	-1.3091	2.76343	1.32921	3.61761	1	XP_003634868.1	Q8VZG8	Probable LRR receptor-like serine/threonine-protein kinase At4g08850	0	GO:0008150
twinscan.VV78X183929.5_2	3.22166	0.599901	6.67819	0.993134	3.93376	1.02182	6.91552	0.784922	2.07291	1.22104	2.14657	1.03554	1.75799	1	XP_003634657.1	O81832	G-type lectin S-receptor-like serine/threonine-protein kinase At4g27290	1e-132							GO:0019538
glimmer.VV78X051953.17_5	10.7726	2.08829	22.3076	2.04112	14.8513	1.84613	28.2117	2.30479	2.07078	1.37862	2.61885	1.26467	1.89961	1	CBI29181.3	Q9M0X5	Cysteine-rich receptor-like protein kinase 25	7e-57							GO:0019538
fgenesh.VV78X197454.15_4	2.37723	0.866872	4.91558	1.23584	2.20483	0.756134	9.6241	4.88322	2.06778	-1.07819	4.04846	1.95788	4.365	1	XP_002283204.1	Q39202	G-type lectin S-receptor-like serine/threonine-protein kinase RLK1	1e-117							GO:0019538
fgenesh.VV78X112666.36_5	1.61281	0.590393	3.32734	0.677428	1.69047	0.513738	3.48003	0.539361	2.06307	1.04815	2.15774	1.04589	2.05861	1	XP_002272605.2		no hit		GO:0008150
glimmer.VV78X165017.9_1	4.36817	1.61931	9.00597	1.55892	5.15833	1.5509	16.8403	1.62695	2.06173	1.18089	3.85524	1.86991	3.26468	1	XP_002278720.1		no hit		GO:0008150
glimmer.VV78X043325.8_1	51.202	17.0999	105.522	10.1382	67.9762	14.779	166.339	20.0837	2.0609	1.32761	3.24868	1.57634	2.44701	1	XP_003631769.1	Q9SGP2	Receptor-like protein kinase HSL1	0							GO:0019538
fgenesh.VV78X036748.7_3	1.80547	0.598461	3.71771	0.557417	2.03075	0.444442	4.00466	0.309439	2.05914	1.12478	2.21808	1.07719	1.97201	1	CAN65368.1	Q6Q2C2	Epoxide hydrolase 2	7e-33	GO:0008150
twinscan.VV78X199047.8_1	0.999817	0.480401	2.05857	0.409113	1.46712	0.463801	3.62789	0.382719	2.05895	1.46739	3.62855	1.76233	2.4728	1	XP_003632604.1	Q9C9H7	Receptor-like protein 12	2e-91	GO:0008150
glimmer.VV78X233360.11_2	11.9138	1.2071	24.4585	6.31985	16.5155	3.9765	33.501	4.5841	2.05296	1.38625	2.81194	1.3697	2.02845	1	CAN80054.1	Q9FID6	Probable receptor-like protein kinase At5g39020	2e-84							GO:0019538
fgenesh.VV78X221730.5_1	12.8772	4.89754	26.3557	1.03235	15.7378	2.87014	27.5576	1.98551	2.0467	1.22215	2.14004	1.0456	1.75105	1	XP_002263233.1	Q9C9H7	Receptor-like protein 12	1e-117	GO:0008150
glimmer.VV78X219975.6_1	2.71477	0.516583	5.51675	0.596156	4.43336	0.223207	5.67569	0.82279	2.03213	1.63305	2.09067	1.02881	1.28022	1	XP_002272291.1	Q9LRR4	Putative disease resistance RPP13-like protein 1	2e-179														GO:0006950	GO:0050896
twinscan.VV78X109792.6_1	39.2936	12.3884	79.6396	10.7958	33.6845	8.23809	89.9027	7.32212	2.02678	-1.16652	2.28797	1.12887	2.66897	1	XP_002264681.2	Q9ZPS9	Serine/threonine-protein kinase BRI1-like 2	7e-59	GO:0008150
twinscan.VV78X152558.9_1	23.02	0.418131	46.597	2.75101	32.0172	5.83708	50.6854	6.22986	2.02419	1.39084	2.20179	1.08774	1.58307	1	CAN80594.1	Q84MB3	1-aminocyclopropane-1-carboxylate oxidase homolog 1	2e-125		GO:0008152
glimmer.VV78X076547.2_2	3.73251	0.739366	1.85442	0.424698	2.01593	0.21876	1.34535	0.420891	-2.01276	-1.85151	-2.77437	-1.37839	-1.49844	1	XP_002263857.1	Q0WPN8	Cysteine-rich repeat secretory protein 60	1e-91							GO:0019538
fgenesh.VV78X159954.5_2	4.72747	1.06153	2.32781	0.556036	2.73633	0.69613	1.85211	0.07598	-2.03086	-1.72767	-2.55248	-1.25685	-1.47741	1	CAN73724.1		no hit									GO:0006629
fgenesh.VV78X017816.9_7	4.08694	0.456184	2.00009	0.427196	4.16035	2.5333	1.14336	0.442586	-2.04338	1.01796	-3.57449	-1.74931	-3.6387	1	CBI35813.3	Q9FLN0	GDSL esterase/lipase 1	1e-55								GO:0006629
glimmer.VV78X255013.24_8	1091.87	149.702	533.028	20.3664	576.316	87.872	367.112	50.1799	-2.04843	-1.89457	-2.97421	-1.45195	-1.56986	1	CBI19017.3	Q02060	Photosystem II 22 kDa protein, chloroplastic	2e-96										GO:0006091
glimmer.VV78X143370.8_1	10.0785	2.11048	4.83948	1.31123	6.0317	1.45787	4.43023	1.33454	-2.08255	-1.67092	-2.27493	-1.09238	-1.36149	1	CBI38682.3		no hit			GO:0008152
glimmer.VV78X060391.9_2	1.56293	0.286798	0.742351	0.254706	1.70728	0.661815	0.448946	0.101677	-2.10538	1.09236	-3.48133	-1.65354	-3.80287	1	XP_002276089.1	P17407	21 kDa protein	5e-31			GO:0016043
fgenesh.VV78X147850.16_4	9.6375	2.24115	4.57223	0.947623	5.74433	0.982894	3.54926	0.461877	-2.10783	-1.67774	-2.71535	-1.28822	-1.61846	1	CBI26889.3	Q9SSK5	MLP-like protein 43	2e-20														GO:0006950	GO:0050896
fgenesh.VV78X055060.34_1	18.5394	2.61248	8.71634	0.262041	11.6777	2.54474	7.06127	0.419086	-2.12698	-1.5876	-2.62551	-1.23439	-1.65376	1	CAN80241.1	Q01490	Peptidyl-prolyl cis-trans isomerase B	7e-17							GO:0019538
fgenesh.VV78X142570.4_1	2.87316	1.60967	1.32858	0.698406	1.8971	1.00457	1.05728	0.272637	-2.16257	-1.5145	-2.71749	-1.2566	-1.79432	1	CAN77063.1	Q94B74	Nudix hydrolase 2	9e-90	GO:0008150
sim4.VV78X012619.2_1	8.4313	3.50708	3.8868	1.98831	5.42582	1.11107	2.39156	1.57491	-2.16921	-1.55392	-3.52545	-1.62522	-2.26874	1			no hit		GO:0008150
fgenesh.VV78X022431.8_2	170.308	10.2807	78.4916	8.82164	126.835	14.7926	79.1618	3.28407	-2.16976	-1.34275	-2.15139	1.00854	-1.60222	1	XP_002274205.1	Q07090	Thioredoxin H-type 2	5e-51	GO:0008150
twinscan.VV78X164270.13_17	23.5726	1.4597	10.7962	2.76848	16.6201	4.88978	8.99821	1.1904	-2.18342	-1.41832	-2.6197	-1.19981	-1.84705	1	CBI21443.3	Q2MY58	Patatin group A-3	2e-92								GO:0006629
glimmer.VV78X070142.13_2	5.77382	0.401363	2.62256	0.906651	4.62291	1.66032	1.8101	0.526062	-2.2016	-1.24896	-3.18978	-1.44885	-2.55395	1	CBI36578.3	Q949Q7	Serine carboxypeptidase-like 29	4e-40							GO:0019538
glimmer.VV78X163785.16_2	3.8562	0.628454	1.74463	0.166501	1.96784	0.832065	1.87937	0.341442	-2.21033	-1.95961	-2.05186	1.07723	-1.04707	1	XP_003634132.1	P0C5E2	Probable serine/threonine-protein kinase At1g18390	4e-07							GO:0019538
fgenesh.VV78X269710.9_2	8.76965	1.48551	3.92634	0.650115	6.45597	0.796739	3.43612	0.210021	-2.23354	-1.35838	-2.55219	-1.14267	-1.87885	1	CAN79871.1	Q9LJK2	Abscisic acid 8'-hydroxylase 4	0														GO:0006950	GO:0050896
fgenesh.VV78X064352.12_1	24.7021	3.6527	11.0518	2.32643	14.8128	2.35939	7.80688	0.695635	-2.23512	-1.66763	-3.16415	-1.41565	-1.8974	1	CAN82816.1	O22527	Chlorophyllase-1	4e-59		GO:0008152
glimmer.VV78X063352.4_2	1.76876	0.93977	0.782643	0.0638476	3.21203	2.57636	0.600851	0.134774	-2.25998	1.81598	-2.94376	-1.30256	-5.34581	1	CAN67334.1	Q94BT2	Auxin-induced in root cultures protein 12	1e-19													GO:0007165		GO:0050896
fgenesh.VV78X060821.10_1	56.8442	11.1823	25.117	4.34618	48.6761	24.8994	17.349	1.45705	-2.26318	-1.1678	-3.27651	-1.44775	-2.8057	1	CAN82446.1		no hit		GO:0008150
fgenesh.VV78X046626.31_1	6.04717	1.61331	2.6453	0.415447	4.29275	1.65894	1.69671	0.268667	-2.286	-1.40869	-3.56405	-1.55908	-2.53004	1	CBI28131.3	O81016	ABC transporter G family member 32	0		GO:0008152		GO:0006810										GO:0006950	GO:0050896
twinscan.VV78X012388.6_14	3.70762	0.68498	1.62159	0.26716	2.12293	0.651461	1.38687	0.451354	-2.28641	-1.74647	-2.67338	-1.16925	-1.53073	1	CAN65265.1	P33079	Auxin-induced protein 10A5	3e-23													GO:0007165		GO:0050896
glimmer.VV78X086766.7_1	4.41791	2.11722	1.9232	0.682896	2.82421	0.790371	2.20009	0.27489	-2.29716	-1.5643	-2.00806	1.14397	-1.28368	1	CAN77866.1		no hit		GO:0008150
glimmer.VV78X193824.7_1	97.6131	27.693	42.3835	9.67471	103.201	53.1961	35.6618	5.33785	-2.30309	1.05724	-2.73719	-1.18849	-2.89387	1	XP_002282482.2	Q8W3M4	Uncharacterized protein At4g06744	7e-84	GO:0008150
sim4.VV78X242150.3_3	37.5135	6.30003	16.2511	1.47898	29.9475	9.57808	17.4071	5.36552	-2.30837	-1.25264	-2.15507	1.07114	-1.72041	1	CBI15330.3	Q60E70	COBRA-like protein 3	8e-108			GO:0016043
glimmer.VV78X106861.25_1	1.9653	0.153759	0.843962	0.130958	1.06448	0.0814992	0.595221	0.033162	-2.32867	-1.84627	-3.30181	-1.4179	-1.78837	1	XP_002270822.2	Q8VZG8	Probable LRR receptor-like serine/threonine-protein kinase At4g08850	0	GO:0008150
glimmer.VV78X098781.4_4	35.5678	5.63952	15.2586	3.80421	41.1596	9.23971	16.6812	4.09422	-2.33099	1.15722	-2.13221	1.09323	-2.46743	1	CBI40998.3		no hit		GO:0008150
glimmer.VV78X099473.38_3	13.0975	2.79853	5.55937	0.337482	7.49976	2.26887	6.43357	0.991956	-2.35594	-1.74639	-2.03581	1.15725	-1.16572	1	CBI15852.3	P93005	Pentatricopeptide repeat-containing protein At2g33680	5e-76	GO:0008150
glimmer.VV78X077110.7_2	24.4119	4.5969	10.352	2.52601	12.2234	4.71057	6.66562	1.24519	-2.35817	-1.99714	-3.66236	-1.55305	-1.8338	1	CAN70740.1	Q9SJB4	GDSL esterase/lipase At2g04570	2e-131								GO:0006629
fgenesh.VV78X216174.29_3	242.297	115.406	102.386	50.2565	425.242	133.092	101.905	22.4104	-2.36651	1.75505	-2.37766	-1.00471	-4.17291	1	XP_002273106.2	P07370	Chlorophyll a-b binding protein 1B, chloroplastic	2e-133										GO:0006091
glimmer.VV78X267210.15_2	2.13244	0.429822	0.89476	0.146363	1.61688	0.338725	0.897488	0.0837289	-2.38326	-1.31887	-2.37601	1.00305	-1.80156	1	CAN81430.1	Q9S9X4	Putative F-box/LRR-repeat protein 8	5e-95	GO:0008150
sim4.VV78X009930.9_4	63.4557	12.477	26.2877	18.5502	80.8796	25.0362	19.453	7.35044	-2.4139	1.27458	-3.262	-1.35134	-4.15769	1			no hit		GO:0008150
fgenesh.VV78X165735.5_2	9.78007	2.72348	4.05117	0.639235	9.06977	1.96708	4.05777	1.26742	-2.41413	-1.07832	-2.41021	1.00163	-2.23516	1	XP_002278001.2	C0LGV1	LRR receptor-like serine/threonine-protein kinase RCH1	0							GO:0019538
fgenesh.VV78X021728.7_3	5.05277	1.3197	2.06057	0.22726	2.81716	0.10075	2.1138	0.217362	-2.45212	-1.79356	-2.39037	1.02583	-1.33275	1	CAN73589.1	O65440	Leucine-rich repeat receptor-like serine/threonine-protein kinase BAM3	1e-34	GO:0008150
sim4.VV78X002578.12_1	14.0106	2.53445	5.70181	5.53631	11.5981	2.59128	6.94836	6.94836	-2.45721	-1.208	-2.01638	1.21862	-1.66919	1			no hit		GO:0008150
fgenesh.VV78X170444.2_1	7.4	1.03848	3.00859	0.232816	3.8252	0.0119504	3.10508	0.747159	-2.45963	-1.93454	-2.38319	1.03207	-1.23192	1	CAN67316.1	Q3EBR6	Phospholipase A1-Igamma2, chloroplastic	2e-08								GO:0006629
glimmer.VV78X032419.5_2	80.8037	5.09973	32.8051	2.96274	46.5177	7.01042	30.1671	6.15294	-2.46315	-1.73705	-2.67854	-1.08745	-1.542	1	CBL76122.1	Q9ZS34	Geranylgeranyl diphosphate reductase, chloroplastic	0								GO:0006629
fgenesh.VV78X188120.25_1	1.18062	0.517115	0.479063	0.169746	0.619279	0.176899	0.364534	0.18018	-2.46444	-1.90645	-3.23871	-1.31418	-1.69882	1	XP_002267067.1	Q9ZVJ6	Annexin D4	2e-76	GO:0008150
glimmer.VV78X176556.12_1	11.6151	2.69778	4.6337	1.23486	7.06633	3.17874	2.78489	0.43381	-2.50665	-1.64372	-4.17075	-1.66387	-2.53738	1	XP_002275348.1	Q9LMM0	Glycerol-3-phosphate acyltransferase 4	3e-80								GO:0006629
glimmer.VV78X176556.12_2	11.6151	2.69778	4.6337	1.23486	7.06633	3.17874	2.78489	0.43381	-2.50665	-1.64372	-4.17075	-1.66387	-2.53738	1	XP_002275348.1	Q5XF03	Probable glycerol-3-phosphate acyltransferase 8	5e-63								GO:0006629
fgenesh.VV78X180498.23_3	0.409057	0.188283	0.156869	0.0117396	0.456049	0.320526	0.17318	0.0256784	-2.60763	1.11488	-2.36203	1.10398	-2.63338	1	CAN60780.1	Q9ZU96	Ankyrin repeat-containing protein At2g01680	6e-23	GO:0008150
fgenesh.VV78X166547.40_5	1.05736	0.403313	0.402897	0.210848	0.576268	0.325161	0.293041	0.097816	-2.6244	-1.83485	-3.60824	-1.37488	-1.96651	1	CBI16311.3	Q9LK35	Receptor-like protein kinase THESEUS 1	2e-21	GO:0008150
fgenesh.VV78X135960.5_1	33.93	3.25524	12.8599	2.43142	18.2233	3.77182	11.738	2.84595	-2.63844	-1.8619	-2.89062	-1.09558	-1.55251	1	XP_002268354.1	Q54K56	Beta-hexosaminidase subunit B2	2e-35					GO:0005975
glimmer.VV78X175299.5_2	320.037	35.3195	121.102	24.7772	278.689	59.5392	140.224	18.4857	-2.64271	-1.14837	-2.28233	1.1579	-1.98745	1	XP_002271669.2	Q9SK27	Early nodulin-like protein 1	5e-12	GO:0008150
fgenesh.VV78X205932.4_2	12.4129	2.44143	4.68456	0.602355	6.61436	1.88654	3.62161	0.698919	-2.64974	-1.87666	-3.42745	-1.2935	-1.82636	1	CAN82966.1	Q8L8B8	Cytokinin riboside 5'-monophosphate phosphoribohydrolase LOG3	3e-67		GO:0008152
fgenesh.VV78X221338.36_1	0.263938	0.079637	0.0993927	0.0492658	0.363436	0.162341	0.0589981	0.0443105	-2.65551	1.37698	-4.47367	-1.68468	-6.16014	1	CBI14824.3		no hit		GO:0008150
glimmer.VV78X074180.5_1	17.3396	2.91795	6.51858	0.621142	18.5626	1.57731	7.31327	1.12227	-2.66002	1.07053	-2.37097	1.12191	-2.53821	1	CAN64264.1	P46608	Homeobox protein SBH1	3e-115											GO:0006350
glimmer.VV78X130223.10_1	2.59998	1.59242	0.976783	0.277384	3.19449	2.65661	0.922207	0.217982	-2.66178	1.22866	-2.8193	-1.05918	-3.46396	1	XP_002275987.1	Q8LG89	Basic blue protein	3e-39										GO:0006091
fgenesh.VV78X000134.6_1	2.25987	0.334945	0.840836	0.201151	1.1439	0.127879	0.97189	0.386604	-2.68764	-1.97557	-2.32523	1.15586	-1.17699	1	CBI16823.3		no hit			GO:0008152
fgenesh.VV78X031041.7_5	4.8306	0.889134	1.79672	0.441776	4.46055	1.59834	1.26368	0.200545	-2.68856	-1.08296	-3.82264	-1.42181	-3.5298	1	CBI35807.3	Q9SSA7	GDSL esterase/lipase 5	3e-82								GO:0006629
fgenesh.VV78X222214.8_4	5.23995	1.36573	1.94754	0.439987	5.53065	2.23953	2.18433	0.305932	-2.69054	1.05548	-2.39889	1.12158	-2.53197	1	CAN75239.1	O65351	Subtilisin-like protease	0	GO:0008150
fgenesh.VV78X011652.21_7	3.19822	1.51373	1.18348	0.328957	2.00554	1.23744	1.22591	0.307524	-2.70239	-1.59469	-2.60886	1.03585	-1.63596	1	CAN77170.1		no hit		GO:0008150
glimmer.VV78X033963.7_2	2.45351	0.356047	0.907879	0.204382	2.33125	0.447104	1.152	0.0959411	-2.70247	-1.05244	-2.12978	1.26889	-2.02366	1	CAN76085.1	Q9FJ76	Probable long-chain-alcohol O-fatty-acyltransferase 5	3e-75								GO:0006629
twinscan.VV78X149969.4_1	3.90612	0.0875194	1.43754	0.404914	2.50783	0.46817	1.32332	0.491596	-2.71722	-1.55757	-2.95175	-1.08631	-1.8951	1	CBI19217.3	Q9LYT3	Protein TRANSPARENT TESTA 12	1e-18				GO:0006810											GO:0050896
glimmer.VV78X198057.23_3	1.01414	0.22095	0.369702	0.0117821	1.40115	0.340351	0.21871	0.112806	-2.74312	1.38161	-4.63691	-1.69038	-6.4064	1	XP_003632589.1	P20144	Wound-induced protein 1	9e-11	GO:0008150
sim4.VV78X151264.11_4	5.30623	1.24782	1.93162	0.678075	9.10463	4.011	1.15055	0.434323	-2.74704	1.71584	-4.61191	-1.67887	-7.91329	1	CBI17580.3	P38279	Protein RTC2	3e-24	GO:0008150
fgenesh.VV78X186612.7_3	0.599134	0.224856	0.216402	0.0843643	0.422197	0.130662	0.194644	0.0899617	-2.76861	-1.41908	-3.0781	-1.11179	-2.16907	1	XP_002273118.1	Q9LT24	BTB/POZ domain-containing protein At3g19850	5e-148													GO:0007165		GO:0050896
fgenesh.VV78X021918.8_1	1.28222	0.659763	0.462956	0.171662	2.00211	0.415425	0.632028	0.369131	-2.76964	1.56144	-2.02874	1.3652	-3.16775	1	XP_002271707.2	Q6NMB0	Probable 3-hydroxyisobutyryl-CoA hydrolase 3	3e-41		GO:0008152
fgenesh.VV78X161057.5_1	0.543872	0.0927771	0.195584	0.0474171	0.683711	0.373377	0.104149	0.0527403	-2.78076	1.25712	-5.22207	-1.87793	-6.56476	1	CBI16576.3	Q9FLN8	Indole-3-acetate O-methyltransferase 1	6e-65		GO:0008152
fgenesh.VV78X103447.6_1	24.3632	4.46714	8.71993	4.48564	36.6579	10.9398	10.0549	1.92458	-2.79397	1.50464	-2.42301	1.1531	-3.64576	1	CAN73686.1	Q9STG2	Copper transporter 2	4e-08				GO:0006810
glimmer.VV78X010230.16_5	3.64348	1.00254	1.28499	0.247518	3.18046	0.671437	1.70117	0.365483	-2.83543	-1.14558	-2.14175	1.32388	-1.86957	1	CBI29801.3	B9E6L4	Glycerol-3-phosphate dehydrogenase [NAD(P)+]	1e-14					GO:0005975			GO:0006629		GO:0006091
twinscan.VV78X060961.7_3	4.73736	0.561585	1.66386	0.410617	2.97444	0.715375	1.35767	0.217847	-2.84722	-1.59269	-3.48932	-1.22552	-2.19084	1	XP_002283579.1	Q9LIK7	Putative calcium-transporting ATPase 13, plasma membrane-type	0				GO:0006810
glimmer.VV78X137715.7_5	0.851506	0.206554	0.298101	0.050425	0.894579	0.0942456	0.353424	0.115671	-2.85644	1.05058	-2.40931	1.18559	-2.53118	1	XP_002281431.2	Q9SZ46	Cytochrome P450 82C4	9e-150	GO:0008150
fgenesh.VV78X181340.5_5	38.4273	14.9549	13.4358	6.67025	26.3265	4.71628	17.1555	8.26465	-2.86007	-1.45964	-2.23993	1.27685	-1.53458	1	CAN79165.1	Q949V6	Probable E3 ubiquitin-protein ligase ARI1	1e-154	GO:0008150
glimmer.VV78X103366.4_1	5.03354	1.15534	1.74455	0.453306	2.75939	1.294	1.22248	0.0365286	-2.8853	-1.82415	-4.11749	-1.42706	-2.25721	1	XP_002275806.1	O23066	Cytochrome P450 86A2	0								GO:0006629
twinscan.VV78X155059.6_15	1.84443	0.450445	0.636401	0.107436	1.16694	0.310553	0.533798	0.305915	-2.89822	-1.58057	-3.45529	-1.19221	-2.18611	1	CBI19063.3	P50699	Thaumatin-like protein	3e-60														GO:0006950	GO:0050896
fgenesh.VV78X045699.9_3	4.5216	1.13676	1.55883	0.327173	4.06773	1.31635	2.09932	0.451735	-2.90064	-1.11158	-2.15384	1.34673	-1.93764	1	CBI32531.3	Q9XIA9	Long chain acyl-CoA synthetase 2	0								GO:0006629
glimmer.VV78X142571.11_1	4.78062	0.81179	1.6285	0.417979	2.70636	0.788339	1.79204	1.00066	-2.9356	-1.76644	-2.66769	1.10043	-1.51021	1	CBI23942.3	Q9SK27	Early nodulin-like protein 1	4e-24	GO:0008150
glimmer.VV78X091232.6_1	1.09116	0.142854	0.363526	0.0501102	0.650839	0.0725305	0.396654	0.0336758	-3.0016	-1.67654	-2.75091	1.09113	-1.64082	1	XP_002263151.2	C0LGX3	LRR receptor-like serine/threonine-protein kinase HSL2	0							GO:0019538
fgenesh.VV78X145016.6_1	2.92587	0.676163	0.974438	0.588522	3.18703	1.35455	0.926604	0.320451	-3.00262	1.08926	-3.15762	-1.05162	-3.43948	1	CAN64703.1	Q96MC6	Hippocampus abundant transcript 1 protein	1e-10				GO:0006810
glimmer.VV78X008727.5_1	22.58	11.5389	7.50802	1.26409	21.2869	8.51284	6.09777	3.79773	-3.00745	-1.06075	-3.70299	-1.23127	-3.49093	1	CAN60439.1	A5ANT9	Chalcone--flavonone isomerase 2	1e-110						GO:0006519			GO:0019748
fgenesh.VV78X012538.12_3	1.5219	0.108231	0.503537	0.235801	1.83659	0.364203	0.706556	0.10246	-3.02243	1.20677	-2.15397	1.40319	-2.59935	1	CAN80840.1	Q2RNG2	[Protein-PII] uridylyltransferase	3e-09		GO:0008152
glimmer.VV78X233248.8_2	121.802	10.1951	40.0867	4.86613	98.6675	20.8623	55.8563	5.36209	-3.03846	-1.23447	-2.18063	1.39339	-1.76645	1	CBI28699.3	P32869	Photosystem I reaction center subunit II, chloroplastic	7e-90										GO:0006091
glimmer.VV78X236291.22_3	1.57339	0.368759	0.516984	0.263455	1.11428	0.597357	0.282336	0.282336	-3.0434	-1.41202	-5.57276	-1.83109	-3.94664	1	CAN63634.1	Q99685	Monoglyceride lipase	9e-24	GO:0008150
fgenesh.VV78X188568.11_3	0.179633	0.0480912	0.0588177	0.0186632	0.0917637	0.0337129	0.0393567	0.00990333	-3.05405	-1.95756	-4.56422	-1.49448	-2.33159	1	CAN78517.1	A2APB8	Targeting protein for Xklp2	2e-07			GO:0016043
fgenesh.VV78X199307.3_1	10.5233	2.30102	3.4196	0.484016	7.55671	2.43399	2.86438	0.603667	-3.07736	-1.39258	-3.67385	-1.19383	-2.63817	1	CBI36578.3	P55748	Serine carboxypeptidase II-2 (Fragment)	2e-93							GO:0019538
glimmer.VV78X255559.7_7	3.64326	0.906233	1.18359	0.453358	4.42544	1.54469	1.13582	0.470362	-3.07816	1.21469	-3.20759	-1.04205	-3.89624	1	XP_002263655.1		no hit		GO:0008150
glimmer.VV78X269243.4_3	1.10897	0.13264	0.359435	0.122088	0.638931	0.276623	0.299056	0.0448824	-3.08531	-1.73566	-3.70823	-1.2019	-2.13649	1	CAN60141.1	P10290	Anthocyanin regulatory C1 protein	3e-41											GO:0006350
twinscan.VV78X107551.17_7	28.0097	7.49421	9.06776	0.584054	25.4466	7.73184	13.8889	2.21741	-3.08894	-1.10072	-2.0167	1.53168	-1.83216	1	CBI17495.3	O05235	Uncharacterized hydrolase yugF	3e-19	GO:0008150
fgenesh.VV78X193786.3_7	6.3635	1.49166	2.02634	0.582107	3.57865	0.554988	2.95516	1.34621	-3.1404	-1.77819	-2.15336	1.45837	-1.21098	1	XP_002279255.2		no hit		GO:0008150
glimmer.VV78X059139.9_4	4.31973	0.819942	1.36881	0.176326	4.02472	0.964218	1.95286	0.0636511	-3.15582	-1.0733	-2.212	1.42668	-2.06094	1	XP_002272042.2	Q42371	LRR receptor-like serine/threonine-protein kinase ERECTA	8e-33	GO:0008150
fgenesh.VV78X256038.10_9	13.7035	0.666867	4.33948	1.03476	10.6574	3.88064	4.00041	0.644556	-3.15786	-1.28582	-3.42551	-1.08476	-2.66406	1	XP_002283380.1	Q9FGQ7	Cyclin-D3-2	1e-92							GO:0019538
glimmer.VV78X238529.11_2	1.1759	0.26426	0.370532	0.041457	0.943182	0.467496	0.566314	0.0994219	-3.17355	-1.24674	-2.07641	1.52838	-1.66547	1	CAN64154.1	Q93W88	Transcription factor bHLH137	6e-36											GO:0006350
fgenesh.VV78X143789.26_4	1382.78	372.305	435.648	101.767	817.839	69.5427	550.765	66.187	-3.17407	-1.69077	-2.51065	1.26424	-1.48491	1	CBI34917.3	P27141	Carbonic anhydrase, chloroplastic	2e-125														GO:0006950	GO:0050896
twinscan.VV78X218919.16_2	1.67218	0.435406	0.515266	0.146104	1.09505	0.273073	0.790986	0.484765	-3.24527	-1.52704	-2.11404	1.5351	-1.38441	1	XP_002270861.1	O24301	Sucrose synthase 2	0					GO:0005975									GO:0006950	GO:0050896
glimmer.VV78X192012.4_3	49.5539	9.43017	15.1137	3.0454	27.2431	5.28043	18.4857	2.59146	-3.27873	-1.81895	-2.68066	1.22311	-1.47374	1	XP_002278890.1		no hit			GO:0008152
fgenesh.VV78X221793.14_1	1.85401	0.404701	0.561137	0.0849845	1.14273	0.483584	0.653726	0.0839949	-3.30403	-1.62244	-2.83607	1.165	-1.74803	1	CBI22611.3		no hit		GO:0008150
sim4.VV78X257496.4_1	4.23805	0.577133	1.276	0.69654	4.90857	1.08129	1.41374	0.338495	-3.32135	1.15822	-2.99777	1.10794	-3.47206	1	CBI36119.3		no hit		GO:0008150
glimmer.VV78X224490.11_6	12.987	4.54118	3.88334	0.345932	7.51768	0.874607	4.49596	1.02178	-3.34429	-1.72753	-2.8886	1.15776	-1.6721	1	XP_002273595.1	Q9LPV5	High affinity nitrate transporter 2.5	3e-171				GO:0006810
glimmer.VV78X227032.5_1	83.385	8.1148	24.6894	4.04418	72.7377	18.2769	33.969	2.89282	-3.37736	-1.14638	-2.45474	1.37585	-2.14129	1	XP_002263583.1		no hit		GO:0008150
glimmer.VV78X247432.2_1	229.59	49.2482	67.0918	14.9263	199.422	43.1936	104.904	9.309	-3.42203	-1.15128	-2.18857	1.56359	-1.90099	1	XP_002278129.1	Q9SK27	Early nodulin-like protein 1	1e-26	GO:0008150
fgenesh.VV78X227551.28_12	3.85394	0.615436	1.1235	0.256267	3.57615	1.26757	1.88637	0.634111	-3.43028	-1.07768	-2.04305	1.679	-1.89579	1	XP_002273829.1	O65012	Cytochrome P450 78A4	4e-154	GO:0008150
glimmer.VV78X125273.5_3	1.29006	0.260751	0.371328	0.168753	1.61405	0.844861	0.379692	0.15158	-3.47417	1.25114	-3.39764	1.02253	-4.25093	1	CBI15271.3	P42056	Mitochondrial outer membrane protein porin of 36 kDa	5e-54				GO:0006810
twinscan.VV78X133920.8_1	10.8257	2.74369	3.10684	1.1328	8.75555	4.34364	3.2242	0.536893	-3.48448	-1.23644	-3.35764	1.03778	-2.71557	1	XP_002274223.1	O65039	Vignain	1e-101							GO:0019538
glimmer.VV78X183252.9_5	6.54712	0.9892	1.87502	0.936726	8.08017	2.81568	1.76935	0.175671	-3.49176	1.23416	-3.70029	-1.05972	-4.56673	1	XP_002284268.1	Q9LSQ6	Calcium-binding protein PBP1	2e-29	GO:0008150
fgenesh.VV78X105152.7_3	21.0229	0.852418	6.00406	3.87649	21.9763	5.10846	6.27186	1.51484	-3.50145	1.04535	-3.35194	1.0446	-3.50395	1	XP_002277965.1	Q93Z81	Vacuolar cation/proton exchanger 3	7e-102				GO:0006810
glimmer.VV78X229430.3_3	95.1857	16.6858	26.9138	10.9622	101.101	23.4821	25.8721	2.16584	-3.53669	1.06215	-3.67908	-1.04026	-3.90772	1	CAN76551.1	Q9CPU0	Lactoylglutathione lyase	6e-06	GO:0008150
fgenesh.VV78X072657.18_1	2.02475	0.310065	0.571677	0.302242	2.78172	0.969328	0.581014	0.0566907	-3.54177	1.37386	-3.48485	1.01633	-4.78769	1	XP_002277293.2	Q3E989	Probable pectinesterase/pectinesterase inhibitor 54	7e-121			GO:0016043
glimmer.VV78X046778.11_2	3.79271	1.08878	1.06472	0.183456	2.52102	0.587109	1.4382	0.164807	-3.56218	-1.50444	-2.63713	1.35078	-1.7529	1	XP_002283439.2	O81825	Probable disease resistance protein At4g27220	7e-83														GO:0006950	GO:0050896
glimmer.VV78X227014.6_9	18.2925	3.66932	5.11594	0.70226	9.59025	2.14426	6.11621	0.29056	-3.57559	-1.90741	-2.99083	1.19552	-1.568	1	XP_002278930.1	A7PZL3	Probable polygalacturonase	0					GO:0005975
fgenesh.VV78X173348.8_3	5.74168	1.8427	1.60562	0.716574	7.63485	2.52314	2.02559	0.318239	-3.57598	1.32973	-2.83457	1.26156	-3.76921	1	CAN74022.1		no hit		GO:0008150
fgenesh.VV78X136425.23_1	3.17388	1.58698	0.885798	0.397934	2.86516	1.43403	1.29158	0.485637	-3.58308	-1.10775	-2.45736	1.4581	-2.21833	1	CBI28595.3		no hit		GO:0008150
glimmer.VV78X278735.12_8	2.59832	0.282105	0.724879	0.333767	2.07216	0.901615	0.821161	0.239394	-3.58448	-1.25392	-3.1642	1.13282	-2.52345	1	CBI40587.3	Q9T096	Protein yippee-like At4g27745	3e-31	GO:0008150
fgenesh.VV78X074822.8_1	7.44293	2.31703	2.04315	0.499912	7.43595	3.09152	1.9604	0.617393	-3.64287	-1.00094	-3.79664	-1.04221	-3.79308	1	CBI32104.3	Q93VR4	MLP-like protein 423	4e-35														GO:0006950	GO:0050896
fgenesh.VV78X172202.8_1	68.1929	16.6892	18.6362	11.6792	51.4269	14.0162	23.9744	22.6941	-3.65916	-1.32601	-2.8444	1.28644	-2.14507	1	CAN81539.1		no hit		GO:0008150
fgenesh.VV78X101720.16_1	0.909746	0.252507	0.244536	0.0406629	0.832961	0.210886	0.187105	0.0300786	-3.72029	-1.09218	-4.86222	-1.30695	-4.45183	1	CAN83385.1	Q40392	TMV resistance protein N	1e-146													GO:0007165	GO:0006950	GO:0050896
sim4.VV78X235258.26_2	38.121	11.306	10.2463	2.39616	21.976	5.89189	9.88019	2.12744	-3.72046	-1.73467	-3.85833	-1.03706	-2.22425	1	CBI18666.3		no hit		GO:0008150
fgenesh.VV78X019098.4_1	1.41044	0.117624	0.368673	0.0716652	1.04486	0.453651	0.536324	0.261515	-3.82573	-1.34989	-2.62984	1.45474	-1.94819	1	CAN81919.1	P14381	Transposon TX1 uncharacterized 149 kDa protein	4e-18	GO:0008150
glimmer.VV78X017166.10_1	2.46189	0.381871	0.639646	0.291715	3.42567	1.06573	1.20417	0.554555	-3.84883	1.39148	-2.04447	1.88255	-2.84484	1	CAN61449.1	Q8GT41	Putative invertase inhibitor	1e-18		GO:0008152
fgenesh.VV78X256440.5_4	8.448	1.68966	2.18154	0.567592	8.56181	2.7278	3.38184	0.142659	-3.8725	1.01347	-2.49805	1.55021	-2.5317	1	XP_002265923.1	Q59002	Uncharacterized glycosyltransferase MJ1607	2e-11		GO:0008152
fgenesh.VV78X049524.43_6	0.724849	0.33199	0.185017	0.0814317	1.07843	0.441067	0.332471	0.174288	-3.91774	1.48779	-2.18018	1.79698	-3.24366	1	CBI40467.3	Q9M153	GDSL esterase/lipase At4g01130	1e-135								GO:0006629
glimmer.VV78X139572.6_1	3.63743	0.803094	0.917643	0.25382	2.11124	0.861272	1.00044	0.0945915	-3.96389	-1.72289	-3.63583	1.09023	-2.11031	1	XP_002266341.1	P92982	Probable polygalacturonase non-catalytic subunit JP630	0			GO:0016043
glimmer.VV78X065736.5_1	0.0597655	0.0197315	0.0149951	0.00792333	0.0451291	0.0211551	0.0152447	0.000983375	-3.98568	-1.32432	-3.92042	1.01664	-2.96032	1	CBI29675.3	Q42484	Disease resistance protein RPS2	7e-84														GO:0006950	GO:0050896
fgenesh.VV78X277788.10_2	0.838565	0.259324	0.209691	0.0987074	0.53307	0.134746	0.331394	0.0601083	-3.99905	-1.57309	-2.53041	1.58039	-1.60857	1	CAN71327.1	Q8HXW0	L-gulonolactone oxidase	1e-25	GO:0008150
twinscan.VV78X241499.3_3	1.96406	1.31148	0.488891	0.424941	1.43184	1.33861	0.739859	0.652591	-4.01737	-1.3717	-2.65464	1.51334	-1.93529	1	CBI23353.3	P65161	Acetolactate synthase small subunit	1e-16						GO:0006519
twinscan.VV78X094999.7_3	1.11359	0.503788	0.275152	0.0642954	0.967434	0.36472	0.353138	0.159662	-4.04718	-1.15107	-3.15341	1.28343	-2.73954	1	CAN67893.1	Q8N2Z9	Centromere protein S	2e-09											GO:0006350
fgenesh.VV78X215333.34_2	0.491566	0.30179	0.119834	0.119834	0.371487	0.154167	0.0779636	0.0505666	-4.10205	-1.32324	-6.30507	-1.53706	-4.76488	1	CAN65563.1	P83326	Pectinesterase inhibitor	4e-14		GO:0008152
twinscan.VV78X209564.10_1	2.02507	1.08879	0.48645	0.245786	1.75641	0.860335	0.687305	0.0653772	-4.16295	-1.15296	-2.94639	1.4129	-2.55549	1	CAN80536.1	Q9FMY1	Cytochrome P450 86B1	6e-109	GO:0008150
glimmer.VV78X104670.16_2	0.471501	0.192207	0.113216	0.0339951	0.244558	0.107925	0.199611	0.0907528	-4.1646	-1.92797	-2.3621	1.7631	-1.22517	1	CAN78909.1	P10290	Anthocyanin regulatory C1 protein	3e-52											GO:0006350
twinscan.VV78X127711.9_33	12.9785	1.54191	3.10763	1.6669	12.5775	4.58415	2.43136	0.767943	-4.17634	-1.03188	-5.33798	-1.27815	-5.17306	1	CBI39670.3	Q42456	Aspartic proteinase oryzasin-1	3e-147							GO:0019538
glimmer.VV78X003552.5_2	0.870516	0.480132	0.207585	0.207585	0.798675	0.440241	0.369685	0.369685	-4.19353	-1.08995	-2.35475	1.78088	-2.16042	1	CAN82968.1	P14381	Transposon TX1 uncharacterized 149 kDa protein	2e-37												GO:0006259
glimmer.VV78X042089.10_2	7.9184	2.20079	1.87567	0.373713	5.9569	1.21457	2.94069	0.459836	-4.22164	-1.32928	-2.6927	1.56781	-2.02568	1	XP_002265087.2	P43298	Probable receptor protein kinase TMK1	0	GO:0008150
twinscan.VV78X215015.3_2	0.710847	0.0574401	0.168228	0.0540363	0.540727	0.281831	0.305554	0.107184	-4.2255	-1.31461	-2.32642	1.81631	-1.76966	1	XP_002267123.1	Q7VG78	Probable GMP synthase [glutamine-hydrolyzing]	1e-38												GO:0006259		GO:0006950	GO:0050896
fgenesh.VV78X036856.13_1	0.852103	0.256237	0.195659	0.0654796	0.765196	0.461961	0.100986	0.0269505	-4.35503	-1.11357	-8.4378	-1.93748	-7.57722	1	XP_002272159.1	Q94AN4	AP2-like ethylene-responsive transcription factor At1g16060	2e-83											GO:0006350		GO:0007165		GO:0050896
twinscan.VV78X207065.35_1	1.04931	0.0133411	0.238684	0.0428436	0.538775	0.0743922	0.205616	0.0515581	-4.39622	-1.94758	-5.10322	-1.16082	-2.62029	1	CBI41085.3	Q50EX6	Protein ODORANT1	3e-86											GO:0006350
fgenesh.VV79X001280.5_2	3.93795	1.80151	0.868366	0.172857	3.30315	1.19904	0.779565	0.270584	-4.5349	-1.19218	-5.05147	-1.11391	-4.23717	1	XP_002263495.2		no hit					GO:0006810
fgenesh.VV78X024664.9_2	1.74095	0.673784	0.381675	0.177992	1.65375	0.446812	0.57602	0.134982	-4.56134	-1.05273	-3.02238	1.50919	-2.871	1	CAN63841.1	Q9LYT3	Protein TRANSPARENT TESTA 12	3e-60				GO:0006810											GO:0050896
twinscan.VV78X198231.4_3	1.50533	0.493327	0.3284	0.189367	1.00697	0.653863	0.273257	0.185042	-4.58384	-1.49491	-5.50886	-1.2018	-3.68508	1	XP_002277573.1	P48622	Temperature-sensitive omega-3 fatty acid desaturase, chloroplastic	3e-170								GO:0006629
fgenesh.VV78X236674.26_1	3.06663	1.1375	0.662232	0.17957	1.62075	0.202974	1.02303	0.317231	-4.63075	-1.8921	-2.99759	1.54483	-1.58426	1	CBI37625.3	Q6J163	Auxin-induced protein 5NG4	8e-47	GO:0008150
sim4.VV78X208183.19_1	0.763139	0.170408	0.164695	0.0826393	0.502963	0.166461	0.189331	0.0983201	-4.63365	-1.51729	-4.03072	1.14958	-2.65653	1			no hit		GO:0008150
fgenesh.VV78X197460.25_2	5.4847	0.39652	1.17857	0.957267	6.52199	1.72261	1.21503	0.705919	-4.6537	1.18913	-4.51403	1.03094	-5.36775	1	CBI17534.3		no hit		GO:0008150
fgenesh.VV78X035441.7_1	5.26075	1.48711	1.13014	0.535235	4.3881	2.39471	1.00926	0.216416	-4.65497	-1.19887	-5.21246	-1.11976	-4.34782	1	CAN73591.1	P43296	Cysteine proteinase RD19a	2e-146							GO:0019538
fgenesh.VV78X120140.7_5	1.00833	0.404857	0.209384	0.0962702	0.730233	0.325705	0.401966	0.156677	-4.81569	-1.38083	-2.50849	1.91975	-1.81666	1	CAN75452.1	O81037	Transcription factor bHLH70	1e-71											GO:0006350
fgenesh.VV78X169258.7_3	1.25279	0.223373	0.259387	0.0793568	1.16426	0.169975	0.489619	0.138533	-4.82983	-1.07604	-2.55871	1.8876	-2.37789	1	CAN71192.1		no hit		GO:0008150
glimmer.VV78X170167.3_8	1.27914	0.502998	0.26102	0.0404162	1.31775	0.758392	0.224552	0.0907684	-4.90053	1.03019	-5.69639	-1.1624	-5.86835	1	XP_002282978.2	Q8VY01	Serine carboxypeptidase-like 46	2e-112							GO:0019538
fgenesh.VV78X182337.8_2	0.489926	0.175892	0.0992471	0.0444479	0.312944	0.080891	0.139225	0.0625599	-4.93643	-1.56554	-3.51896	1.40281	-2.24776	1	CAN59882.1	Q5ZJG8	Hydroxysteroid dehydrogenase-like protein 1	5e-37								GO:0006629
glimmer.VV78X182459.5_2	0.663472	0.124299	0.133996	0.0263665	0.512158	0.0685932	0.232438	0.079109	-4.95143	-1.29544	-2.85441	1.73466	-2.20342	1	CAN71829.1	Q66S13	Natterin-4	2e-06	GO:0008150
fgenesh.VV78X006400.4_2	0.115939	0.0865345	0.0232279	0.0121172	0.0716833	0.0388699	0.0118203	0.0118203	-4.99136	-1.61737	-9.80844	-1.96508	-6.06442	1	CAN79321.1	Q7LHG5	Transposon Ty3-I Gag-Pol polyprotein	4e-28												GO:0006259
glimmer.VV78X139444.15_4	0.512924	0.0503554	0.102236	0.0657515	0.317614	0.13921	0.0860792	0.0096225	-5.01707	-1.61493	-5.95874	-1.18769	-3.68979	1	XP_002276862.2		no hit					GO:0006810			GO:0019538
glimmer.VV78X124490.8_2	17.5804	3.36094	3.43601	3.43601	12.9547	7.12222	6.45272	6.45272	-5.11652	-1.35707	-2.7245	1.87797	-2.00763	1	CAN65161.1		no hit		GO:0008150
twinscan.VV78X127711.9_31	0.904019	0.191922	0.175942	0.105365	0.692835	0.245299	0.209516	0.136686	-5.13816	-1.30481	-4.31479	1.19083	-3.30683	1	XP_003633616.1	P42211	Aspartic proteinase	1e-178							GO:0019538
glimmer.VV78X087117.8_2	4.75094	2.28725	0.90549	0.825296	3.1547	2.33207	1.10694	1.07697	-5.24682	-1.50599	-4.29197	1.22247	-2.84993	1	CAN78296.1		no hit		GO:0008150
fgenesh.VV78X251028.28_1	0.496536	0.104935	0.0944433	0.0277689	0.483768	0.179564	0.122489	0.0398126	-5.25751	-1.02639	-4.05372	1.29696	-3.94948	1	CAN64509.1	Q9SZ83	Uncharacterized oxidoreductase At4g09670	1e-59												GO:0006259
fgenesh.VV78X256011.18_3	0.429857	0.260809	0.079584	0.0142433	0.266353	0.163166	0.0715419	0.0378208	-5.4013	-1.61386	-6.00846	-1.11241	-3.72303	1	CBI19753.3	Q0VD42	Transmembrane protein 136	2e-11	GO:0008150
fgenesh.VV78X179596.3_1	6.98816	1.19078	1.21955	0.820495	6.35872	1.97322	0.861302	0.260842	-5.7301	-1.09899	-8.11349	-1.41594	-7.38269	1	CBI26025.3	P42211	Aspartic proteinase	5e-98							GO:0019538
fgenesh.VV78X091761.7_4	27.4227	5.66918	4.7488	1.10397	15.7638	6.00171	7.07005	1.29691	-5.77465	-1.7396	-3.87871	1.48881	-2.22966	1			no hit		GO:0008150
twinscan.VV78X075843.7_1	0.290792	0.155948	0.0483543	0.0285584	0.189234	0.115253	0.0298737	0.0151466	-6.01378	-1.53669	-9.73406	-1.61862	-6.33445	1	CBI34326.3	Q0WQ63	Sugar transporter ERD6-like 8	2e-141				GO:0006810
glimmer.VV78X114635.1_1	0.393281	0.293684	0.0646867	0.0646867	0.220109	0.113146	0.0393709	0.0305903	-6.07979	-1.78676	-9.98913	-1.64301	-5.59066	1	CBI31629.3	Q9ASX2	Tropinone reductase homolog At1g07440	5e-17	GO:0008150
glimmer.VV78X122337.8_1	5.70746	0.431285	0.934425	0.154162	5.33403	1.4985	1.51963	0.0678706	-6.10799	-1.07001	-3.75583	1.62627	-3.51009	1	XP_002265710.2	Q9SZ83	Uncharacterized oxidoreductase At4g09670	4e-62		GO:0008152
glimmer.VV78X194508.14_2	0.221229	0.11143	0.0352541	0.0352541	0.251027	0.235644	0.0395114	0.0138058	-6.27529	1.13469	-5.59913	1.12076	-6.35329	1	XP_002282526.1	Q9XF43	3-ketoacyl-CoA synthase 6	0								GO:0006629						GO:0006950	GO:0050896
fgenesh.VV78X084524.5_1	1.16936	0.559142	0.180266	0.0567817	0.671125	0.234538	0.339719	0.122975	-6.48685	-1.74239	-3.44214	1.88454	-1.97553	1	CBI26466.3		no hit												GO:0006350
glimmer.VV78X074157.5_2	0.327863	0.175174	0.0503684	0.0262166	0.30354	0.197794	0.0922049	0.0922049	-6.50931	-1.08013	-3.55581	1.83061	-3.29202	1	CAN75956.1		no hit		GO:0008150
glimmer.VV78X110395.5_5	0.16542	0.0828856	0.0241826	0.0241826	0.10493	0.016291	0.0275267	0.0137652	-6.84048	-1.57648	-6.00945	1.13829	-3.81194	1	CAN80295.1	P33083	Auxin-induced protein 6B	1e-05	GO:0008150
sim4.VV78X184233.28_5	4.31111	1.61182	0.492159	0.097145	2.96894	0.807477	0.822805	0.0283015	-8.75959	-1.45207	-5.23954	1.67183	-3.60831	1	CBI31585.3		no hit					GO:0006810
glimmer.VV78X052054.6_2	1.77037	0.212211	0.18287	0.115096	1.24736	0.579244	0.181614	0.047895	-9.68105	-1.41929	-9.74801	-1.00692	-6.86823	1	CBI32945.3	Q9STG2	Copper transporter 2	1e-09				GO:0006810
glimmer.VV78X214049.2_2	0.906454	0.165217	0.0807702	0.0168337	0.605768	0.232232	0.136404	0.0152883	-11.2226	-1.49637	-6.64536	1.68879	-4.44098	1	XP_002277867.1		no hit		GO:0008150
glimmer.VV78X207656.22_2	0.142879	0.142879	0	0	0.156485	0.156485	0	0	-1.17756e+06	1.09523	-1.17756e+06	1	-1.2897e+06	1	CBI40509.3	O04004	Non-specific lipid-transfer protein	7e-15				GO:0006810
fgenesh.VV78X176281.7_6	0.149689	0.149689	0	0	0.280004	0.280004	0	0	-1.23369e+06	1.87057	-1.23369e+06	1	-2.30769e+06	1	CAN78882.1		no hit													GO:0006259
fgenesh.VV78X065027.5_1	0.162558	0.0615976	0	0	0.12749	0.102867	0	0	-1.33975e+06	-1.27507	-1.33975e+06	1	-1.05073e+06	1	CAN67884.1	Q6J163	Auxin-induced protein 5NG4	9e-31	GO:0008150
glimmer.VV78X088065.6_8	0.197907	0.140263	0	0	0.230986	0.0622663	0	0	-1.63108e+06	1.16715	-1.63108e+06	1	-1.90371e+06	1	CBI17632.3	P33080	Auxin-induced protein X10A	7e-22													GO:0007165		GO:0050896
sim4.VV78X038119.5_1	0.226208	0.226208	0	0	0.181059	0.181059	0	0	-1.86433e+06	-1.24936	-1.86433e+06	1	-1.49223e+06	1			no hit		GO:0008150
glimmer.VV78X019909.18_6	1.18519	1.18519	0	0	1.06942	1.06942	0	0	-9.76793e+06	-1.10826	-9.76793e+06	1	-8.81376e+06	1	XP_002280693.1	Q39227	24-methylenesterol C-methyltransferase 2	2e-175								GO:0006629
glimmer.VV78X176945.35_7	2.67942	2.67942	0	0	3.61714	3.61714	0	0	-2.20828e+07	1.34997	-2.20828e+07	1	-2.98112e+07	1	CAN60181.1	Q9M531	Histone H2A	3e-63			GO:0016043									GO:0006259
sim4.VV78X041360.8_1	0	0	1.69168	1.69168	0	0	6.0834	3.1775	1.39422e+07	1	5.01372e+07	3.59608	5.01372e+07	2			no hit		GO:0008150
sim4.VV78X161057.5_1	0	0	0.353518	0.23053	0	0	2.94789	2.67775	2.91357e+06	1	2.42955e+07	8.33873	2.42955e+07	2			no hit		GO:0008150
sim4.VV78X195238.55_2	0	0	0.628295	0.628295	0	0	2.19294	2.19294	5.17818e+06	1	1.80734e+07	3.4903	1.80734e+07	2			no hit		GO:0008150
twinscan.VV78X274074.13_5	0	0	0.375962	0.235902	0	0	2.11084	0.666502	3.09855e+06	1	1.73968e+07	5.61449	1.73968e+07	2		Q8L4H4	Nodulation receptor kinase	2e-12	GO:0008150
sim4.VV78X040961.35_5	0	0	0.378181	0.378181	0	0	1.51873	1.51873	3.11683e+06	1	1.25168e+07	4.01589	1.25168e+07	2			no hit		GO:0008150
sim4.VV78X244047.4_1	0	0	2.80931	1.91168	0	0	0.798593	0.798593	2.31533e+07	1	6.58173e+06	-3.51782	6.58173e+06	2			no hit		GO:0008150
fgenesh.VV78X258680.10_12	0	0	1.64404	1.64404	0	0	0.726792	0.726792	1.35496e+07	1	5.98997e+06	-2.26205	5.98997e+06	2	CAN80149.1	Q4V837	Denticleless protein homolog A	1e-55	GO:0008150
glimmer.VV78X012793.17_8	0	0	0.198819	0.117085	0	0	0.569021	0.356594	1.6386e+06	1	4.68967e+06	2.862	4.68967e+06	2	CBI21912.3	Q94KB7	MLO-like protein 6	3e-15		GO:0008152
sim4.VV78X260437.23_1	0	0	1.05338	1.05338	0	0	0.210008	0.210008	8.68158e+06	1	1.73081e+06	-5.0159	1.73081e+06	2			no hit		GO:0008150
glimmer.VV78X158800.14_1	0	0	0.676432	0.422256	0	0	0.168642	0.168642	5.57492e+06	1	1.38988e+06	-4.01107	1.38988e+06	2	XP_002285808.1	Q38970	Acetyl-CoA carboxylase 1	4e-36								GO:0006629
twinscan.VV78X115094.10_1	0	0	0.609393	0.3811	0	0	0.0995963	0.0995963	5.0224e+06	1	820838	-6.11863	820838	2	XP_003633311.1	Q9LRJ9	Cysteine-rich repeat secretory protein 38	1e-08							GO:0019538
sim4.VV78X083432.5_1	0	0	4.29677	4.29677	0	0	0.0568866	0.0568866	3.54124e+07	1	468839	-75.5322	468839	2			no hit		GO:0008150
glimmer.VV78X021654.3_3	0	0	0.320244	0.320244	0	0	0.0515351	0.0515351	2.63934e+06	1	424734	-6.2141	424734	2	CAN67300.1	P0C2F6	Putative ribonuclease H protein At1g65750	7e-06												GO:0006259
sim4.VV78X098014.3_1	0	0	0.125022	0.125022	0	0	0.0332904	0.0332904	1.03039e+06	1	274367	-3.7555	274367	2			no hit		GO:0008150
fgenesh.VV78X078107.4_1	0	0	0.309188	0.309188	0	0	0.0229449	0.0229449	2.54822e+06	1	189104	-13.4752	189104	2	XP_002265282.2	Q9LFW3	COBRA-like protein 4	1e-28			GO:0016043
fgenesh.VV78X107769.5_1	0.0117885	0.00591192	0.000485069	0.000449224	0.0153075	0.00878774	0.415965	0.309874	-24.3027	1.29851	35.2858	857.539	27.1739	2	CAN74034.1	Q9LRR4	Putative disease resistance RPP13-like protein 1	2e-157														GO:0006950	GO:0050896
glimmer.VV78X151637.12_9	2.79309	0.719697	180.889	179.198	3.12656	0.510804	81.1765	79.968	64.763	1.11939	29.0633	-2.22834	25.9635	2	CBI38360.3		no hit															GO:0006950	GO:0050896
fgenesh.VV78X134218.16_3	0.0325424	0.0325424	0.0805338	0.052268	0.0470519	0.0470519	0.681847	0.29475	2.47474	1.44587	20.9526	8.46659	14.4914	2	CAN75503.1		no hit													GO:0006259
glimmer.VV78X005632.10_2	0.0669786	0.021284	0.58059	0.197527	0.0748393	0.0273972	1.359	0.515997	8.6683	1.11736	20.2901	2.34073	18.159	2	XP_002268331.1	Q42602	Cytochrome P450 89A2	2e-142	GO:0008150
twinscan.VV78X074266.21_1	0.168738	0.168738	0.0646068	0.0646068	0.113793	0.113793	2.98926	2.70284	-2.61176	-1.48285	17.7154	46.2685	26.2692	2	CBI27327.3		no hit		GO:0008150
glimmer.VV78X075007.11_7	0.713893	0.459341	0.132701	0.0951583	0.62258	0.477201	11.7024	11.6085	-5.3797	-1.14667	16.3924	88.1862	18.7967	2	XP_003632087.1	Q9SYK9	UDP-glycosyltransferase 7400	1e-134		GO:0008152
glimmer.VV78X098649.4_1	0.0263143	0.0262183	0.0618192	0.0613552	0.0412747	0.0243209	0.413614	0.239766	2.34926	1.56852	15.7182	6.69071	10.021	2	XP_002275018.2	Q7XA40	Putative disease resistance protein RGA3	2e-40	GO:0008150
fgenesh.VV78X272426.6_4	0.0155415	0.0155415	0.0415585	0.0415585	0.0310313	0.0156861	0.217743	0.117203	2.67403	1.99667	14.0104	5.23943	7.01688	2	CAN62054.1	P10978	Retrovirus-related Pol polyprotein from transposon TNT 34335	5e-59												GO:0006259
glimmer.VV78X211145.7_4	0.0788079	0.0149981	0.225831	0.0748305	0.0771715	0.0289434	1.0989	0.885077	2.86559	-1.0212	13.9441	4.86603	14.2398	2	XP_003634071.1	A5AEM3	Stilbene synthase 4	0		GO:0008152
twinscan.VV78X010174.28_7	1.87153	0.53482	5.37169	3.39978	2.95617	0.265708	22.9119	13.8142	2.87021	1.57954	12.2423	4.26531	7.75055	2	XP_003632275.1		no hit		GO:0008150
glimmer.VV78X096865.8_1	0.0963962	0.0331519	0.237481	0.0136495	0.189983	0.0341246	1.12539	0.692219	2.46359	1.97085	11.6746	4.73887	5.92364	2	XP_002267308.1	Q9AVL9	Probable caffeine synthase 4	5e-63		GO:0008152
fgenesh.VV78X141214.9_1	0.233798	0.0701199	0.0373423	0.0373423	0.175578	0.0424013	2.69247	0.213389	-6.26095	-1.33159	11.5162	72.1024	15.3349	2	CBI35045.3	Q8VZG8	Probable LRR receptor-like serine/threonine-protein kinase At4g08850	2e-17	GO:0008150
fgenesh.VV78X085966.12_1	0.204463	0.155475	0.851235	0.312047	0.303147	0.13003	2.31634	0.751345	4.16328	1.48265	11.3289	2.72116	7.64098	2	CAN72253.1	O65468	Cysteine-rich receptor-like protein kinase 8	1e-171							GO:0019538
glimmer.VV78X240404.8_1	0.263916	0.11684	0.0695633	0.0221421	0.221731	0.0448287	2.96752	2.82318	-3.79389	-1.19025	11.2442	42.6593	13.3834	2	XP_002282106.1	O80822	Peroxidase 25	2e-110														GO:0006950	GO:0050896
fgenesh.VV78X258442.7_2	0.0750148	0.0589633	0	0	0.040935	0.0094294	0.79785	0.781225	-618246	-1.83254	10.6359	6.5756e+06	19.4907	2	CAN62298.1		no hit													GO:0006259
fgenesh.VV78X155293.3_5	0.278954	0.0659707	0.136079	0.0319326	0.285157	0.12285	2.88182	2.69426	-2.04994	1.02224	10.3308	21.1775	10.1061	2	CAN72608.1	Q9FJU9	Glucan endo-1,3-beta-glucosidase 13	9e-92		GO:0008152
fgenesh.VV78X054087.4_1	0.0354095	0.0263226	0.00967389	0.0050482	0.0541542	0.0111524	0.322039	0.264569	-3.66032	1.52937	9.0947	33.2895	5.9467	2	CAN65521.1	P04146	Copia protein	3e-44												GO:0006259
twinscan.VV78X105789.3_2	0.206814	0.137136	0.697987	0.210655	0.336786	0.240231	1.83616	0.0394366	3.37494	1.62845	8.87832	2.63066	5.45202	2	CBI26616.3	Q6WG30	Taxadiene 5-alpha hydroxylase	2e-12	GO:0008150
fgenesh.VV78X194656.12_1	0.00890144	0.00890144	0	0	0.00698172	0.0046296	0.0789839	0.0118315	-73362.5	-1.27496	8.87317	650958	11.313	2	CAN82172.1	Q6Q3H2	Valencene synthase	0		GO:0008152
fgenesh.VV78X277184.10_1	0.170831	0.0296905	0.344254	0.19892	0.314927	0.238298	1.41468	0.184462	2.01518	1.8435	8.28116	4.1094	4.49207	2	CBI39584.3	Q8LGG8	Universal stress protein A-like protein	1e-07														GO:0006950	GO:0050896
glimmer.VV78X224918.16_1	0.0262772	0.0262772	0.008508	0.008508	0.0269961	0.0140381	0.197735	0.197735	-3.08852	1.02736	7.52499	23.2411	7.32459	2	CAN67813.1		no hit		GO:0008150
twinscan.VV78X055316.4_1	0.105706	0.0276111	0.376651	0.156371	0.122195	0.0245461	0.779544	0.329779	3.5632	1.15599	7.37464	2.06967	6.37949	2	XP_002267585.2	Q9C9H7	Receptor-like protein 12	1e-25	GO:0008150
fgenesh.VV78X168336.7_2	0.0612904	0.0115654	0.191086	0.0611103	0.102714	0.0156362	0.434984	0.11226	3.11772	1.67586	7.0971	2.27637	4.23491	2	CAN66553.1	Q9UR07	Retrotransposable element Tf2 155 kDa protein type 3	2e-42												GO:0006259
fgenesh.VV78X078683.15_1	1.00741	0.594121	2.72338	0.861005	1.92008	0.501026	6.658	0.257671	2.70334	1.90595	6.60901	2.44476	3.46756	2	CBI20409.3	Q9ZR08	G-type lectin S-receptor-like serine/threonine-protein kinase At4g03230	2e-104							GO:0019538
fgenesh.VV78X091722.8_2	0.118408	0.0611128	0	0	0.0595841	0.0595841	0.714707	0.714707	-975877	-1.98724	6.03597	5.89036e+06	11.9949	2	CAN72412.1	Q9LYS6	Putative callose synthase 6	1e-35			GO:0016043		GO:0005975
fgenesh.VV78X011360.4_1	1.23585	0.618476	3.34124	0.420639	2.13907	0.729388	7.35492	0.16942	2.70358	1.73084	5.95128	2.20126	3.43838	2	CAN75335.1	Q9C9H7	Receptor-like protein 12	9e-105	GO:0008150
glimmer.VV78X217914.11_1	0.622188	0.492768	0.120204	0.0288572	0.979454	0.452529	3.62619	0.997861	-5.17611	1.57421	5.82812	30.167	3.70226	2	CBI36020.3	C0LGR6	Probable LRR receptor-like serine/threonine-protein kinase At4g29180	7e-67							GO:0019538
fgenesh.VV78X269430.6_2	0.0834368	0.0373414	0.233095	0.0198303	0.0733744	0.0238664	0.481089	0.0954152	2.79367	-1.13714	5.76591	2.06392	6.55663	2	CAN72966.1	Q39547	Cucumisin	4e-149	GO:0008150
fgenesh.VV78X224625.8_1	0.429889	0.190581	1.11859	0.555263	0.481557	0.131611	2.44152	0.552691	2.60204	1.12019	5.67942	2.18268	5.07005	2	CAN59765.1	Q9SHI3	Receptor-like protein 2	5e-22	GO:0008150
fgenesh.VV78X180627.43_1	0.489754	0.305633	7.10367	1.42799	0.741733	0.409919	2.7423	0.808813	14.5046	1.5145	5.59933	-2.59041	3.69714	2	CBI40704.3	Q7XU38	Cytochrome P450 87A3	2e-121	GO:0008150
glimmer.VV78X042150.12_1	0.0214527	0.0214527	0	0	0.0291814	0.0291814	0.112926	0.0316485	-176806	1.36027	5.26393	930694	3.86978	2	CAN68427.1		no hit		GO:0008150
fgenesh.VV78X254201.10_1	0.0262098	0.0262098	1.93911	1.93911	0.0414422	0.0207392	0.132809	0.0712813	73.984	1.58117	5.06715	-14.6007	3.20468	2	XP_002275696.2	Q5UPX0	Putative ATP-dependent RNA helicase R290	4e-38	GO:0008150
sim4.VV78X110690.4_3	0.694575	0.236766	0.344014	0.110284	0.742958	0.167566	3.51544	2.95371	-2.01903	1.06966	5.06129	10.2189	4.73168	2	CAN74465.1		no hit		GO:0008150
glimmer.VV78X149347.22_5	1.20071	0.455618	0.26659	0.123043	1.51682	0.28045	6.00728	0.667189	-4.50393	1.26327	5.00312	22.5337	3.96044	2	CAN68148.1	P04146	Copia protein	2e-62												GO:0006259
glimmer.VV78X268685.38_8	0.0946027	0.0519324	0	0	0.0575608	0.0575608	0.459411	0.363366	-779683	-1.64353	4.85621	3.7863e+06	7.98131	2			no hit		GO:0008150
glimmer.VV78X274643.7_1	18.755	13.6516	41.4841	16.0616	20.7941	0.829655	89.131	30.0557	2.2119	1.10872	4.75239	2.14856	4.28637	2	CAN71427.1	P10978	Retrovirus-related Pol polyprotein from transposon TNT 34335	0												GO:0006259
glimmer.VV78X034089.46_15	0.0348242	0.0185282	0.369737	0.0873606	0.0651089	0.0651089	0.159506	0.0651127	10.6173	1.86965	4.58033	-2.31801	2.44984	2	XP_002272235.1	P13917	Basic 7S globulin	3e-84							GO:0019538
glimmer.VV78X073357.3_4	3.49228	0.463188	7.82444	1.54568	6.14719	0.781237	15.9383	0.890824	2.24049	1.76022	4.56387	2.037	2.59279	2	XP_002263124.1	Q9C971	Gibberellin 3-beta-dioxygenase 4	1e-27	GO:0008150
fgenesh.VV78X079104.4_1	0.0252505	0.0252505	0	0	0.0166901	0.0166901	0.114016	0.114016	-208106	-1.5129	4.51538	939676	6.83133	2	CAN62870.1	Q9SE93	Polyneuridine-aldehyde esterase	8e-14												GO:0006259
fgenesh.VV78X217621.5_1	0.0819208	0.0461344	0.0299262	0.0299262	0.0715842	0.0402805	0.368361	0.368361	-2.73743	-1.1444	4.49655	12.309	5.14584	2	CAN75551.1	Q8RX66	Serine/threonine-protein kinase Nek3	8e-99							GO:0019538
glimmer.VV78X016149.56_4	4.85709	2.45565	56.8629	13.504	7.4159	1.0688	20.2636	4.98047	11.7072	1.52682	4.17197	-2.80616	2.73246	2	CAN66124.1	P29602	Cucumber peeling cupredoxin	1e-25										GO:0006091
fgenesh.VV78X070311.8_1	0.131003	0.0737475	0.030176	0.030176	0.10301	0.10301	0.537353	0.222003	-4.3413	-1.27175	4.10183	17.8073	5.21649	2	CAN69409.1	Q9ZUC1	Quinone oxidoreductase-like protein At1g23740, chloroplastic	4e-28		GO:0008152
fgenesh.VV78X161996.9_1	0.105487	0.0569929	0.0466565	0.0236724	0.0957121	0.0156873	0.426548	0.126195	-2.26092	-1.10213	4.04361	9.1423	4.45658	2	CAN67195.1	Q1JPJ2	Xaa-Pro aminopeptidase 1	1e-24							GO:0019538
fgenesh.VV78X151523.15_1	0.0337274	0.0198903	0	0	0.0587813	0.0294683	0.135723	0.0473926	-277969	1.74284	4.02412	1.11858e+06	2.30895	2	XP_002268302.1	Q11207	Poly [ADP-ribose] polymerase 2	0												GO:0006259		GO:0006950	GO:0050896
fgenesh.VV78X137449.9_2	0.0732106	0.0491474	0.635417	0.577068	0.0696474	0.0234735	0.289315	0.225919	8.67931	-1.05116	3.95182	-2.19628	4.154	2	XP_002268089.1	Q9C9B0	UDP-glycosyltransferase 89B1	2e-140		GO:0008152
fgenesh.VV78X242933.7_1	0.0134361	0.0134361	0.317512	0.27104	0.0235549	0.0129305	0.0513726	0.0164774	23.6312	1.7531	3.82346	-6.18057	2.18097	2	CAN83957.1		no hit			GO:0008152
glimmer.VV78X275378.16_8	0.0315409	0.00624287	0.501777	0.422096	0.0495402	0.0197435	0.118058	0.0610543	15.9087	1.57066	3.743	-4.25027	2.38307	2	CBI32993.3	O64495	Subtilisin-like protease SDD1	6e-77	GO:0008150
fgenesh.VV78X051556.7_7	0.290098	0.0930937	0.125378	0.0113947	0.43452	0.0377902	1.01763	0.277164	-2.31379	1.49784	3.50789	8.11653	2.34197	2	XP_003635516.1		no hit		GO:0008150
fgenesh.VV78X002410.8_2	0.0718691	0.0176714	0.0150698	0.00731262	0.037075	0.0162927	0.25066	0.200541	-4.76909	-1.93848	3.48772	16.6333	6.76089	2	CAN74767.1	P10978	Retrovirus-related Pol polyprotein from transposon TNT 34335	7e-109			GO:0016043									GO:0006259
fgenesh.VV78X141592.5_1	0.243035	0.0206804	2.31382	1.7312	0.37548	0.0672325	0.844406	0.272403	9.52053	1.54497	3.47443	-2.74017	2.24887	2	CAN75068.1		no hit		GO:0008150
twinscan.VV78X238688.8_1	0.297291	0.297291	0.0201666	0.0201666	0.559711	0.279862	1.03191	0.517761	-14.7418	1.8827	3.47105	51.1694	1.84365	2	CBI27703.3	Q9SZB9	Peroxidase 47	2e-26														GO:0006950	GO:0050896
twinscan.VV78X071213.6_4	0.100161	0.0552027	0.0195506	0.0195506	0.0626233	0.0313273	0.336823	0.0760193	-5.1232	-1.59943	3.36281	17.2283	5.37857	2	CAN83754.1	Q7XA39	Putative disease resistance protein RGA4	3e-22	GO:0008150
fgenesh.VV78X078683.15_4	0.0914371	0.0475141	0.00271187	0.00271187	0.0844395	0.0482503	0.293241	0.178263	-33.7174	-1.08287	3.20702	108.132	3.47279	2	XP_002272509.2	Q9SY89	Putative G-type lectin S-receptor-like serine/threonine-protein kinase At1g61610	2e-36							GO:0019538
sim4.VV78X041500.13_2	3.99146	2.21172	0	0	6.94092	1.49649	12.2938	3.79456	-3.28962e+07	1.73894	3.08001	1.01321e+08	1.7712	2	CBI36970.3	O22900	Probable WRKY transcription factor 23	3e-44											GO:0006350
glimmer.VV78X222766.12_10	0.0328476	0.0164677	0	0	0.0576448	0.0372051	0.0975814	0.0264661	-270719	1.75491	2.97073	804232	1.69281	2	XP_002273277.1		no hit															GO:0006950	GO:0050896
glimmer.VV78X230125.8_12	39.3612	22.5231	13.4605	0.725483	20.5614	1.06755	111.529	46.7133	-2.9242	-1.91432	2.83348	8.28568	5.4242	2	XP_002278854.1		no hit		GO:0008150
fgenesh.VV78X016738.18_3	0.0847008	0.0272999	0.0180594	0.00495921	0.101653	0.0528718	0.239888	0.131777	-4.69013	1.20014	2.83218	13.2833	2.35988	2	CAN81002.1	Q8K368	Fanconi anemia group I protein homolog	8e-39												GO:0006259		GO:0006950	GO:0050896
twinscan.VV78X006074.4_1	0.582647	0.0837596	0.204461	0.0968283	0.674411	0.180641	1.64258	0.313121	-2.84967	1.1575	2.81918	8.03372	2.43558	2	XP_002277383.1	Q9LP56	Probable WRKY transcription factor 65	3e-30											GO:0006350
fgenesh.VV78X174008.4_4	0.164387	0.030165	0.0528654	0.0136205	0.125503	0.0678686	0.454549	0.359419	-3.10953	-1.30983	2.76512	8.59823	3.62183	2	XP_002279597.1	Q06915	Probable glucan endo-1,3-beta-glucosidase A6	1e-23	GO:0008150
twinscan.VV78X251699.6_1	0.986181	0.278138	0.353898	0.154577	1.59796	0.237656	2.72467	0.770242	-2.78662	1.62035	2.76285	7.69901	1.70509	2	CAN70627.1	Q7XBQ9	Disease resistance protein RGA2	9e-11	GO:0008150
fgenesh.VV78X226226.10_4	0.247655	0.19508	1.96266	0.935511	0.215469	0.121715	0.682775	0.327235	7.92496	-1.14938	2.75696	-2.87453	3.16879	2	CAN63413.1	Q9ZT07	G-type lectin S-receptor-like serine/threonine-protein kinase RKS1	3e-69	GO:0008150
glimmer.VV78X042403.34_2	1.5956	0.387067	10.2803	0.602927	0.815129	0.125295	4.29857	0.995655	6.44295	-1.95747	2.69402	-2.39158	5.27348	2	AAQ63185.2	P92997	Germin-like protein subfamily 1 member 13	3e-85														GO:0006950	GO:0050896
glimmer.VV78X157582.5_3	7.40425	1.02741	54.8406	23.6894	9.2029	1.97574	19.9378	0.431923	7.40663	1.24292	2.69276	-2.75058	2.16647	2	XP_002266528.1	Q42602	Cytochrome P450 89A2	2e-156	GO:0008150
glimmer.VV78X042866.9_1	0.0374784	0.0374784	0	0	0.0311108	0.0311108	0.0992075	0.0105203	-308884	-1.20468	2.64705	817633	3.18884	2	CBI38371.3	Q9LFV3	Probable leucine-rich repeat receptor-like serine/threonine-protein kinase At5g15730	1e-16	GO:0008150
glimmer.VV78X191842.30_1	0.285362	0.129445	0.0246838	0.0246838	0.266752	0.168467	0.752024	0.64386	-11.5607	-1.06976	2.63534	30.4663	2.81919	2	XP_002263511.1	P17407	21 kDa protein	6e-35			GO:0016043
fgenesh.VV78X067582.16_1	0.130342	0.0155476	0.0192362	0.0101346	0.0939901	0.0111194	0.342694	0.109565	-6.77588	-1.38677	2.62918	17.815	3.64607	2	CAN73546.1	Q5ZKQ6	DNA polymerase epsilon subunit 2	2e-41												GO:0006259
glimmer.VV78X078089.7_3	0.0585512	0.0585512	0.0064822	0.00380585	0.0773206	0.002558	0.152349	0.104063	-9.03261	1.32057	2.60199	23.5027	1.97036	2	XP_002264764.1	Q8VYR4	Cellulose synthase-like protein G2	1e-61			GO:0016043
fgenesh.VV78X188868.4_2	0.06742	0.0232159	0.0193285	0.0112449	0.0956465	0.0244334	0.172519	0.0453921	-3.48811	1.41867	2.55887	8.92561	1.80371	2	CBI39380.3	O23277	Protein PRD1	0		GO:0008152	GO:0016043
twinscan.VV78X139377.7_1	0.733303	0.410384	3.90519	1.68564	1.33124	0.538928	1.87389	0.460805	5.32548	1.81541	2.55541	-2.084	1.40762	2	CBI21999.3	Q8RWW0	Receptor-like serine/threonine-protein kinase ALE2	2e-26	GO:0008150
twinscan.VV78X030731.4_1	0.168849	0.0881689	0.0695439	0.0301726	0.175159	0.0616205	0.425643	0.151246	-2.42795	1.03737	2.52085	6.1205	2.43004	2	CAN60287.1	Q84LH3	Werner Syndrome-like exonuclease	1e-14												GO:0006259
glimmer.VV78X241438.7_4	0.605871	0.0549648	0.289024	0.0764315	0.678877	0.126634	1.51175	0.573171	-2.09627	1.1205	2.49518	5.23055	2.22685	2	CBI19866.3		no hit		GO:0008150
sim4.VV78X055896.8_1	0.122731	0.122731	0	0	0.0940246	0.0940246	0.301927	0.208735	-1.0115e+06	-1.30531	2.46008	2.48838e+06	3.21115	2			no hit		GO:0008150
twinscan.VV78X069637.42_5	0.135335	0.0897489	3.09372	3.09372	0.0928343	0.0137641	0.327669	0.122903	22.8597	-1.45781	2.42117	-9.44161	3.52961	2	CAN78588.1	Q9C0R2	Retrotransposable element Tf2 155 kDa protein type 2	1e-14	GO:0008150
twinscan.VV78X175356.12_16	0.0314646	0.0314646	0.539208	0.238471	0.0159785	0.0159785	0.0760073	0.0303117	17.137	-1.96919	2.41565	-7.09415	4.75686	2	CBI19039.3	Q6J163	Auxin-induced protein 5NG4	1e-60													GO:0007165		GO:0050896
fgenesh.VV78X020873.4_4	0.367129	0.08557	0.143921	0.0124569	0.58725	0.349591	0.88671	0.583182	-2.5509	1.59957	2.41525	6.16107	1.50994	2	XP_002263791.1	P55862	DNA replication licensing factor mcm5-A	0												GO:0006259
sim4.VV78X045420.2_1	0.56495	0.346781	0.255938	0.255938	0.713123	0.213742	1.34484	0.34939	-2.20737	1.26228	2.38045	5.25453	1.88584	2			no hit		GO:0008150
fgenesh.VV78X094999.7_5	0.134494	0.0811752	0.0197074	0.0197074	0.116016	0.0640943	0.314744	0.0887507	-6.82453	-1.15927	2.34021	15.9708	2.71294	2	CAN67896.1	Q0WVK7	Pentatricopeptide repeat-containing protein At1g05670, mitochondrial	3e-25	GO:0008150
fgenesh.VV78X104367.28_3	0.177414	0.0521971	0.032129	0.0237107	0.246643	0.132647	0.414271	0.327792	-5.52192	1.39021	2.33505	12.894	1.67964	2	CBI27572.3	Q14181	DNA polymerase alpha subunit B	7e-52												GO:0006259
glimmer.VV78X148248.5_6	3.78899	0.420792	1.1501	0.314778	4.3176	2.23091	8.72345	6.4389	-3.29449	1.13951	2.30232	7.58496	2.02044	2	CBI18097.3	Q9SCU1	Patellin-6	2e-24				GO:0006810
fgenesh.VV78X182322.6_2	0.518938	0.232302	0.251287	0.0367461	0.599494	0.0158699	1.18641	0.25127	-2.06512	1.15523	2.28624	4.72136	1.97903	2	CBI15420.3	Q96GN5	Cell division cycle-associated 7-like protein	2e-23											GO:0006350
fgenesh.VV78X139419.4_3	0.150647	0.042999	0.0608281	0.0191447	0.167796	0.0656945	0.343559	0.204208	-2.4766	1.11384	2.28056	5.64804	2.04748	2	XP_002263743.1	Q9SJW9	CDT1-like protein a, chloroplastic	1e-92												GO:0006259
glimmer.VV78X263255.30_7	0.358807	0.0227373	0.160286	0.0233532	0.484871	0.151842	0.816922	0.52109	-2.23854	1.35134	2.27678	5.09665	1.68482	2	XP_002279580.1	Q9M9C5	Probable leucine-rich repeat receptor-like protein kinase At1g68400	0							GO:0019538
glimmer.VV78X262239.6_1	0.2073	0.0750927	0.0549025	0.0181688	0.11879	0.076355	0.465612	0.114949	-3.77579	-1.7451	2.24607	8.4807	3.91962	2	CAN80538.1	Q15GI3	Isoeugenol synthase 1	6e-131	GO:0008150
fgenesh.VV78X217455.7_2	0.0241386	0.0159957	0.00388503	0.00388503	0.0390277	0.00499161	0.0536126	0.0108382	-6.21323	1.61682	2.22103	13.7998	1.37371	2	CAN66267.1	P10978	Retrovirus-related Pol polyprotein from transposon TNT 34335	4e-71												GO:0006259
glimmer.VV78X222065.34_20	0.206099	0.0309597	0.0788324	0.0356307	0.36462	0.10494	0.454088	0.157661	-2.6144	1.76915	2.20325	5.76016	1.24537	2	XP_003634250.1	O48788	Probable inactive receptor kinase At2g26730	1e-89							GO:0019538
fgenesh.VV78X007156.12_1	0.380888	0.25214	0.0370652	0.0370652	0.621321	0.486613	0.829143	0.675724	-10.2762	1.63124	2.17687	22.3698	1.33448	2	XP_003632702.1	Q8IXU6	Solute carrier family 35 member F2	1e-25	GO:0008150
fgenesh.VV78X223143.4_1	0.151379	0.0575887	0.0534837	0.0307985	0.0785175	0.0277421	0.327959	0.186153	-2.83038	-1.92797	2.16647	6.13195	4.17689	2	CAN81246.1	Q9XFH4	ATP-dependent DNA helicase DDM1	0			GO:0016043								GO:0006350
glimmer.VV78X266614.14_1	1.17921	0.142532	0.465715	0.118418	2.19587	0.131575	2.54175	0.0469489	-2.53205	1.86215	2.15546	5.45773	1.15751	2	CBI28994.3	Q93W54	Protein-S-isoprenylcysteine O-methyltransferase B	1e-80							GO:0019538
twinscan.VV78X238323.32_7	0.153574	0.0159235	0.0330343	0.0270518	0.144042	0.106077	0.329308	0.0362355	-4.64894	-1.06618	2.14429	9.96869	2.2862	2	CAN71346.1	Q9SHI2	Leucine-rich repeat receptor-like serine/threonine-protein kinase At1g17230	2e-17	GO:0008150
fgenesh.VV78X078696.9_1	0.587681	0.587681	0	0	0.947829	0.507912	1.25695	0.151576	-4.84346e+06	1.61283	2.13883	1.03593e+07	1.32613	2	XP_003635368.1	Q9FY79	Laccase-14	7e-73									GO:0019748
glimmer.VV78X261255.3_4	0.157419	0.0626491	0.0443283	0.0226585	0.249393	0.133	0.334831	0.0287567	-3.55122	1.58426	2.127	7.55343	1.34258	2	CAN80756.1	O22727	Probable disease resistance protein At1g61190	1e-15														GO:0006950	GO:0050896
glimmer.VV78X107156.8_4	4.6445	0.967155	1.79717	0.23818	6.72023	1.76624	9.8531	1.37317	-2.58434	1.44692	2.12146	5.48255	1.46619	2	CBI21944.3		no hit					GO:0006810
sim4.VV78X223874.4_3	10.2082	2.4453	43.7207	5.10738	15.8364	4.99967	21.5189	9.91549	4.28289	1.55134	2.10799	-2.03174	1.35883	2	XP_002268147.1	B3H5Q1	Beta-glucosidase 11	4e-163					GO:0005975
fgenesh.VV78X138081.9_1	2.61495	0.818734	0.651563	0.325082	2.42696	0.763121	5.45954	4.5753	-4.01336	-1.07746	2.08781	8.37914	2.24954	2	CBI31977.3	Q9S7V4	HVA22-like protein a	2e-46														GO:0006950	GO:0050896
fgenesh.VV78X043554.3_1	1.36772	0.117694	14.3567	12.8895	1.88468	0.0519561	2.84126	0.359424	10.4968	1.37797	2.07736	-5.05296	1.50756	2	XP_002282154.2	Q9ZUY1	Pentatricopeptide repeat-containing protein At2g27800, mitochondrial	5e-130	GO:0008150
fgenesh.VV78X010174.28_4	0.0507529	0.0253814	0.00754	0.00754	0.0783153	0.00324056	0.104611	0.0408118	-6.73116	1.54307	2.06117	13.8741	1.33576	2	CAN74595.1	Q9S814	Ethylene-insensitive protein 2	5e-07	GO:0008150
fgenesh.VV78X188388.20_4	32.8607	18.9495	4.22331	1.17087	27.9512	27.9512	67.5279	2.65048	-7.7808	-1.17565	2.05497	15.9893	2.41592	2	CBI28729.3	Q42523	Methylcrotonoyl-CoA carboxylase subunit alpha, mitochondrial	0								GO:0006629
fgenesh.VV78X241438.7_5	0.469202	0.174691	0.190029	0.0698112	0.895351	0.0637236	0.960229	0.207091	-2.46911	1.90824	2.04651	5.05308	1.07246	2	CAN80266.1		no hit		GO:0008150
fgenesh.VV78X169325.37_3	0.154153	0.0163534	0.0105553	0.0105553	0.111825	0.0593034	0.312736	0.244841	-14.6043	-1.37852	2.02873	29.6282	2.79665	2	CBI22079.3	P10978	Retrovirus-related Pol polyprotein from transposon TNT 34335	1e-61												GO:0006259
fgenesh.VV78X244940.19_3	0.439572	0.159542	0.107316	0.0354228	0.541918	0.288046	0.885295	0.641287	-4.09607	1.23283	2.01399	8.24945	1.63363	2	CAN61585.1	P43299	Protein PROLIFERA	0												GO:0006259
fgenesh.VV78X076577.25_1	0.47577	0.47577	0.202157	0.202157	0.408813	0.408813	0.954773	0.49552	-2.35347	-1.16378	2.0068	4.72293	2.33547	2	CAN66508.1		no hit		GO:0008150
twinscan.VV78X101776.21_4	2.59359	0.402441	0.460673	0.210458	2.25622	0.324751	1.295	0.268984	-5.63001	-1.14953	-2.00277	2.8111	-1.74225	2	CBI21938.3	Q40220	Rac-like GTP-binding protein RAC2	2e-91													GO:0007165		GO:0050896
fgenesh.VV78X266983.15_1	2.66466	0.482936	0.55304	0.166763	4.01502	0.391374	1.32976	0.0442756	-4.8182	1.50677	-2.00387	2.40445	-3.01937	2	CAN70564.1	Q7G188	Fimbrin-1	0			GO:0016043
fgenesh.VV78X277713.15_4	4.87927	3.45254	1.0969	0.610661	7.28504	5.97974	2.40634	0.0535613	-4.44822	1.49306	-2.02767	2.19376	-3.02743	2	CAN65529.1	Q9LU14	GDSL esterase/lipase APG	6e-143								GO:0006629
fgenesh.VV78X081748.26_3	0.92925	0.192148	0.211253	0.0695467	0.591324	0.303327	0.454702	0.139721	-4.39875	-1.57147	-2.04365	2.1524	-1.30047	2	CAN69978.1		no hit		GO:0008150
fgenesh.VV78X174184.3_2	0.868364	0.868364	0	0	0.600309	0.600309	0.424341	0.424341	-7.15675e+06	-1.44653	-2.04638	3.49727e+06	-1.41468	2	CAN79124.1		no hit		GO:0008150
glimmer.VV78X022361.12_1	0.657065	0.161209	0.133718	0.0506236	0.476019	0.169306	0.319846	0.102171	-4.91381	-1.38033	-2.05432	2.39194	-1.48828	2	XP_002270202.1		no hit			GO:0008152
fgenesh.VV78X122760.11_3	4.19395	0.430762	0.93939	0.274168	3.53386	0.766924	2.00306	0.150645	-4.46454	-1.18679	-2.09377	2.1323	-1.76423	2	XP_002269610.2	Q8LPK5	Cellulose synthase A catalytic subunit 8 [UDP-forming]	0			GO:0016043		GO:0005975
fgenesh.VV78X212283.6_2	0.8962	0.291067	0.191186	0.0473498	0.96456	0.491805	0.425244	0.143658	-4.68758	1.07628	-2.10749	2.22425	-2.26825	2	XP_002277252.1		no hit		GO:0008150
glimmer.VV78X164985.8_2	6.64276	2.1804	1.38616	0.565838	10.5749	3.99821	3.12212	0.894044	-4.7922	1.59194	-2.12764	2.25235	-3.38708	2	CAN68005.1		no hit		GO:0008150
fgenesh.VV78X114249.6_2	1.72519	0.772975	0.329633	0.134484	1.10009	0.437286	0.804386	0.598045	-5.23369	-1.56823	-2.14473	2.44025	-1.36762	2	CBI36988.3	Q2MY58	Patatin group A-3	9e-49								GO:0006629
glimmer.VV78X193093.41_5	3.78791	0.647031	0.691705	0.0412422	4.41618	0.917761	1.73039	0.183882	-5.4762	1.16586	-2.18905	2.50163	-2.55213	2	CBI37032.3	Q9M263	Germin-like protein subfamily 2 member 4	1e-81														GO:0006950	GO:0050896
twinscan.VV78X006194.10_1	1.3168	0.287331	0.284208	0.0322802	1.48141	0.567303	0.600416	0.124245	-4.63323	1.12501	-2.19315	2.11259	-2.46731	2	XP_002265468.2	Q6J163	Auxin-induced protein 5NG4	2e-18	GO:0008150
fgenesh.VV78X186237.2_1	0.0731437	0.029898	0.167556	0.0375768	0.0637829	0.0236932	0.0330065	0.0174315	2.29078	-1.14676	-2.21604	-5.07646	-1.93243	2	XP_002269734.1	Q01745	Galactose oxidase	4e-16	GO:0008150
glimmer.VV78X114857.6_1	2.27066	0.558797	0.223028	0.112041	1.40954	0.557486	1.01201	0.836842	-10.1811	-1.61092	-2.24372	4.53758	-1.39282	2	CAN64268.1	P0CG89	Histone H4	2e-51			GO:0016043									GO:0006259
fgenesh.VV78X229922.9_6	0.0926288	0.0591545	0.0074439	0.0074439	0.0561481	0.0302707	0.0410618	0.0289225	-12.4436	-1.64972	-2.25584	5.51617	-1.3674	2	CAN75219.1	Q9SUQ3	Probable inactive receptor kinase At4g23740	5e-64							GO:0019538
fgenesh.VV78X176303.5_3	0.163842	0.0350346	0.792155	0.60156	0.103446	0.0409432	0.0716601	0.0172669	4.83489	-1.58384	-2.28637	-11.0543	-1.44357	2	XP_003634626.1	Q40392	TMV resistance protein N	7e-38	GO:0008150
glimmer.VV78X025684.5_1	3.13524	0.762715	0.350744	0.129948	4.26974	2.3025	1.37065	0.452913	-8.93882	1.36186	-2.28741	3.90784	-3.11512	2	XP_002276121.1	O64636	Cytochrome P450 76C1	2e-79	GO:0008150
fgenesh.VV78X020056.5_1	1.91865	0.442817	0.40472	0.105282	1.46198	0.465064	0.830561	0.0758728	-4.74069	-1.31237	-2.31007	2.05219	-1.76023	2	CAN67034.1	Q9SF32	Protein IQ-DOMAIN 1	6e-28	GO:0008150
fgenesh.VV78X211977.5_1	1.12098	0.209577	0.0541186	0.0272643	1.78867	0.681911	0.481913	0.0851754	-20.7134	1.59564	-2.3261	8.90476	-3.71161	2	XP_002270033.2	Q8H1Z0	Protein WAX2	2e-66								GO:0006629
fgenesh.VV78X054954.15_3	15.4698	6.43505	0.414363	0.269169	8.06141	3.24011	6.32445	3.41266	-37.334	-1.919	-2.44603	15.2631	-1.27464	2	CBI37984.3	P73467	Epimerase family protein slr1223	1e-61		GO:0008152
fgenesh.VV78X054838.28_1	3.96798	1.17191	0.29805	0.0763328	5.53475	2.15238	1.59991	1.49069	-13.3132	1.39485	-2.48012	5.36794	-3.4594	2	XP_002270033.2	Q8H1Z0	Protein WAX2	2e-67								GO:0006629
fgenesh.VV78X054838.28_2	4.3543	1.31425	0.192511	0.135246	7.39062	3.22087	1.74966	1.41604	-22.6185	1.69732	-2.48866	9.08861	-4.22404	2	CAN62442.1	Q8H1Z0	Protein WAX2	8e-90								GO:0006629
fgenesh.VV78X134315.11_2	0.677324	0.340272	0.0603875	0.0267344	1.01181	0.102611	0.272061	0.158774	-11.2163	1.49383	-2.48961	4.50525	-3.71904	2	CBI34695.3	P93788	Remorin	2e-41		GO:0008152
fgenesh.VV78X012627.9_1	0.428646	0.0246749	0.0806907	0.00327247	0.460728	0.173609	0.168688	0.0472866	-5.31221	1.07484	-2.54106	2.09055	-2.73125	2	CAN62185.1	Q9LZR3	Glucomannan 4-beta-mannosyltransferase 9	0			GO:0016043
fgenesh.VV78X215791.8_11	0.674269	0.417054	0	0	0.579574	0.579574	0.263834	0.263834	-5.55709e+06	-1.16339	-2.55566	2.17442e+06	-2.19674	2	XP_002280349.2		no hit		GO:0008150
glimmer.VV78X253145.10_2	3.29884	1.58338	0.553206	0.128794	3.64213	1.38094	1.27801	0.518858	-5.96313	1.10407	-2.58124	2.31019	-2.84985	2	XP_002276121.1	O64635	Cytochrome P450 76C4	4e-51	GO:0008150
glimmer.VV78X005392.3_4	0.0553779	0.0202547	0	0	0.0397384	0.0199749	0.0210178	0.0210178	-456405	-1.39356	-2.63481	173221	-1.8907	2	CBI22979.3	A4IIS8	Multidrug and toxin extrusion protein 1	2e-59				GO:0006810											GO:0050896
glimmer.VV78X279028.29_11	1.09808	0.122198	0.147226	0.0413545	1.08036	0.424915	0.400112	0.057226	-7.45843	-1.0164	-2.74442	2.71767	-2.70014	2	XP_003632220.1	P48419	Flavonoid 3',5'-hydroxylase 2	0		GO:0008152
glimmer.VV78X189269.7_1	1.7463	0.362904	0.191135	0.00596889	1.33311	0.515829	0.635605	0.217347	-9.13647	-1.30995	-2.74747	3.32542	-2.09738	2	CBI20502.3	Q9FH36	Probable galacturonosyltransferase 12	0			GO:0016043
fgenesh.VV78X202194.25_2	1.36057	0.0657489	2.87163	0.298176	0.715423	0.232129	0.486244	0.0752136	2.11061	-1.90176	-2.79812	-5.90574	-1.47133	2	CBI20953.3	P92960	Potassium channel KAT3	0				GO:0006810
fgenesh.VV78X075559.13_1	9.09039	4.55183	28.9598	5.04859	11.8514	4.00858	3.13599	3.13599	3.18576	1.30372	-2.89873	-9.23467	-3.77914	2	CAN78823.1		no hit		GO:0008150
fgenesh.VV78X041903.10_4	1.5154	0.50357	0.158142	0.0355132	0.855524	0.363132	0.515105	0.0495365	-9.58255	-1.77132	-2.94193	3.25723	-1.66087	2	CAN80086.1	Q9LK32	Uncharacterized protein At3g27210	3e-06	GO:0008150
twinscan.VV78X098753.30_2	0.455785	0.110649	0.0593949	0.0391184	0.244147	0.0712962	0.152786	0.0135711	-7.67382	-1.86685	-2.98317	2.57237	-1.59797	2	XP_002278874.1	P51102	Dihydroflavonol-4-reductase	7e-66								GO:0006629	GO:0019748
sim4.VV78X152339.9_6	1.74246	0.106886	0.227022	0.227022	1.81764	0.347007	0.583209	0.354706	-7.67527	1.04314	-2.98771	2.56895	-3.11661	2			no hit		GO:0008150
fgenesh.VV78X086797.13_2	2.9848	0.470834	0.257206	0.257206	2.38587	1.29026	0.970223	0.516416	-11.6047	-1.25103	-3.07641	3.77216	-2.4591	2	CAN71498.1	P54697	Myosin-J heavy chain	3e-179	GO:0008150
fgenesh.VV78X093984.21_11	12.4043	12.389	0.00571512	0.00571512	6.42263	6.42263	4.01371	3.98318	-2170.43	-1.93134	-3.09048	702.297	-1.60017	2	CAN83006.1	Q8W595	Histone-lysine N-methyltransferase SUVR4	3e-134			GO:0016043				GO:0019538
fgenesh.VV78X112471.5_1	87.0739	45.2021	0.324773	0.0488567	65.7878	65.4013	28.0821	27.6089	-268.107	-1.32356	-3.10069	86.4668	-2.3427	2	CAN66292.1	P31336	Photosystem II 5 kDa protein, chloroplastic	7e-24										GO:0006091
fgenesh.VV78X068802.7_1	0.0327928	0.0244069	0	0	0.0382873	0.0293866	0.0103378	0.00519636	-270266	1.16755	-3.17211	85200.9	-3.70361	2	ADR74205.1	Q50L36	Isoprene synthase, chloroplastic	1e-147		GO:0008152
fgenesh.VV78X185458.11_2	2.97282	0.445366	0.351125	0.17268	2.92625	1.36756	0.911175	0.490643	-8.46656	-1.01591	-3.26262	2.59502	-3.21152	2	CAN70482.1	P26569	Histone H1.2	3e-18			GO:0016043									GO:0006259
glimmer.VV78X157592.9_5	1.62066	0.205525	3.3399	1.44749	1.43668	0.590929	0.492976	0.117108	2.06083	-1.12806	-3.2875	-6.77497	-2.91431	2	CAN65382.1		no hit												GO:0006350
twinscan.VV78X264756.8_3	9.76419	4.17263	1.09463	0.491975	14.749	3.06484	2.96321	0.270198	-8.92008	1.51052	-3.29514	2.70704	-4.97738	2	CAN82390.1	P17407	21 kDa protein	5e-20			GO:0016043
sim4.VV78X012132.9_2	3.27704	1.36487	0.300453	0.0733401	1.75377	0.819233	0.991558	0.436647	-10.907	-1.86857	-3.30494	3.30021	-1.7687	2	XP_002266235.1	Q6P2Y3	DnaJ homolog subfamily C member 2	3e-07	GO:0008150
glimmer.VV78X153661.8_1	1.16824	0.687759	0.13962	0.029017	1.06309	0.446451	0.348636	0.0105027	-8.36725	-1.09891	-3.35088	2.49703	-3.04928	2	XP_002285779.1	Q9SK82	UDP-glycosyltransferase 85A1	3e-179		GO:0008152
fgenesh.VV78X224755.22_2	3.93071	2.97347	13.5878	6.38873	6.90187	3.53377	1.15111	0.136731	3.45683	1.75588	-3.41473	-11.8041	-5.99586	2	XP_002265605.2	Q9LK64	ABC transporter C family member 3	0		GO:0008152		GO:0006810
fgenesh.VV78X162750.9_3	0.694027	0.314702	0.0570863	0.0145936	0.386988	0.0398366	0.195487	0.0787456	-12.1575	-1.7934	-3.55024	3.42442	-1.97961	2	CBI36985.3	Q2MY58	Patatin group A-3	8e-40								GO:0006629
glimmer.VV78X202675.2_2	0.159065	0.116409	0	0	0.143092	0.0788097	0.0446685	0.0446685	-1.31096e+06	-1.11163	-3.56101	368142	-3.20342	2	CAN60769.1		no hit		GO:0008150
glimmer.VV78X045081.5_1	23.3084	8.19312	2.52041	1.18478	41.9503	16.6587	6.52796	1.31158	-9.24784	1.7998	-3.57054	2.59004	-6.42625	2	CAN82390.1	P17407	21 kDa protein	5e-41			GO:0016043
glimmer.VV78X113950.9_2	145.53	62.8394	17.4158	4.69602	154.845	48.4544	40.2889	7.94514	-8.35622	1.064	-3.61217	2.31335	-3.84336	2	CBI32600.3	P54103	DnaJ homolog subfamily C member 2	2e-07											GO:0006350
glimmer.VV78X051339.7_2	0.156561	0.0422009	0	0	0.0971433	0.0501468	0.0431962	0.0431962	-1.29032e+06	-1.61165	-3.62441	356008	-2.24888	2	CBI34144.3	Q9LHP4	Receptor-like protein kinase 2	9e-11	GO:0008150
fgenesh.VV78X176303.5_2	0.398583	0.225556	0.0331783	0.0331783	0.353224	0.353224	0.109235	0.0895495	-12.0134	-1.12842	-3.64886	3.29236	-3.23361	2		Q8L7V3	Probable methyltransferase PMT26	3e-14		GO:0008152
sim4.VV78X057671.32_1	0.136609	0.0700423	2.68151	2.56513	0.212137	0.113646	0.034794	0.034794	19.629	1.55287	-3.92624	-77.0682	-6.09696	2			no hit		GO:0008150
fgenesh.VV78X079159.6_1	0.0999687	0.0457298	0.00606277	0.00606277	0.0642147	0.0173374	0.0245568	0.013299	-16.4889	-1.55679	-4.07091	4.05043	-2.61494	2	XP_002273861.1	Q9C7A2	Ankyrin repeat-containing protein At3g12360	3e-11	GO:0008150
fgenesh.VV78X002823.52_7	0.305349	0.223769	0	0	0.176239	0.0973766	0.0724157	0.0724157	-2.51658e+06	-1.73258	-4.21661	596825	-2.43372	2			no hit		GO:0008150
fgenesh.VV79X003704.2_1	0.782635	0.15022	0.0918714	0.0419684	0.434706	0.164439	0.185508	0.114046	-8.51881	-1.80038	-4.21888	2.01921	-2.34333	2	CAN62582.1	Q0JIL1	Probable nucleoredoxin 2	8e-07		GO:0008152
sim4.VV78X099008.26_1	13.2768	2.45351	6.3865	0.668741	6.9399	2.57311	2.97923	0.402482	-2.07888	-1.91311	-4.45644	-2.14367	-2.32942	2	CAN69948.1	Q8GT20	Benzyl alcohol O-benzoyltransferase	3e-158								GO:0006629
twinscan.VV78X183850.10_9	18.2916	1.20643	8.43216	0.901302	9.76248	0.0594346	3.99303	1.24009	-2.16926	-1.87366	-4.58088	-2.11172	-2.44488	2	CBI19302.3		no hit		GO:0008150
fgenesh.VV78X259405.6_3	1.15381	0.387167	0.0971864	0.0730585	2.14804	0.875582	0.248301	0.0146598	-11.8721	1.86169	-4.64683	2.55489	-8.65096	2	CAN78063.1	Q8H1S0	Inositol oxygenase 4	2e-126					GO:0005975
fgenesh.VV78X089690.8_7	0.214692	0.0559732	0	0	0.154802	0.0159875	0.0446644	0.0316563	-1.76941e+06	-1.38688	-4.80677	368108	-3.46589	2	XP_002264586.2	Q8LEB6	Probable receptor-like protein kinase At5g18500	3e-52							GO:0019538
fgenesh.VV78X024664.9_1	1.85302	0.486452	0.119068	0.0137995	1.73371	0.416753	0.381252	0.153504	-15.5626	-1.06882	-4.86035	3.20196	-4.54741	2	CAN63840.1		no hit					GO:0006810											GO:0050896
fgenesh.VV78X018697.11_1	0.330454	0.136843	0.0304414	0.0160548	0.287888	0.125295	0.0661385	0.0404154	-10.8554	-1.14786	-4.9964	2.17265	-4.3528	2	CBI15842.3	Q9AT61	LOB domain-containing protein 13	3e-58		GO:0008152
glimmer.VV78X275167.2_1	0.746717	0.493997	0.284911	0.0586296	0.437196	0.223829	0.138905	0.0864228	-2.62088	-1.70797	-5.37573	-2.05111	-3.14744	2	CAN70191.1	Q9SEI0	Transcription factor WER	4e-55											GO:0006350
glimmer.VV78X220164.24_2	0.293116	0.0436175	0.0100501	0.0100501	0.168664	0.0810041	0.0536804	0.0369077	-29.1654	-1.73787	-5.46039	5.34126	-3.142	2	CAN80889.1	Q8LEJ6	Fasciclin-like arabinogalactan protein 11	3e-48	GO:0008150
glimmer.VV78X078961.5_1	1.03369	0.287576	0.388593	0.186247	0.724748	0.495678	0.188761	0.110476	-2.66009	-1.42628	-5.47618	-2.05865	-3.8395	2	CAN74146.1	Q9ZUA5	Vacuolar iron transporter 1	1e-103				GO:0006810
glimmer.VV78X024074.13_1	1.69814	0.327263	0.699566	0.110609	2.0453	0.900061	0.299935	0.0677631	-2.42743	1.20443	-5.6617	-2.33239	-6.81912	2	CBI25417.3	P82381	Proteinase inhibitor	1e-11														GO:0006950	GO:0050896
glimmer.VV78X024267.14_3	0.52909	0.185086	0.190493	0.0799081	0.75807	0.626718	0.0872484	0.054752	-2.77748	1.43278	-6.06418	-2.18334	-8.68864	2	XP_002276766.1	Q9FLX5	ABC transporter G family member 8	0		GO:0008152		GO:0006810
glimmer.VV78X208057.28_1	4.96698	1.12539	2.08206	0.516106	3.35352	1.54768	0.805822	0.142982	-2.38561	-1.48112	-6.16387	-2.58377	-4.16161	2	CAN62430.1	Q21K21	Siroheme synthase	3e-61		GO:0008152
fgenesh.VV78X133505.11_3	1.87569	0.587872	0.656858	0.410917	1.82299	0.847035	0.304187	0.120349	-2.85555	-1.02891	-6.16625	-2.15939	-5.99299	2	CAN77093.1	P17407	21 kDa protein	2e-28			GO:0016043
fgenesh.VV78X029948.25_3	0.0820521	0.0250194	0	0	0.0477446	0.0297255	0.0125761	0.0125761	-676244	-1.71856	-6.52446	103648	-3.79647	2	CAN71811.1		no hit													GO:0006259
glimmer.VV78X208086.6_9	0.665883	0.415785	0.299405	0.124651	0.48469	0.241394	0.0992995	0.013287	-2.22402	-1.37383	-6.7058	-3.01517	-4.8811	2	XP_002276223.1	O81635	Kinesin-4	3e-72		GO:0008152
fgenesh.VV78X017098.6_1	0.752373	0.383723	0.0198007	0.0198007	0.496628	0.257294	0.111005	0.111005	-37.9973	-1.51496	-6.77781	5.60613	-4.47391	2	XP_003634962.1	Q9SE45	Annexin D3	1e-57	GO:0008150
glimmer.VV78X060519.19_1	104.897	18.4496	38.3861	8.22945	70.8774	28.5946	15.4504	2.42556	-2.73268	-1.47998	-6.78927	-2.48447	-4.58742	2	XP_002263123.2	Q9SPV4	Salicylate O-methyltransferase	3e-117		GO:0008152
glimmer.VV78X118077.9_1	167.965	40.3969	62.3399	17.098	127.909	52.083	24.2024	2.7227	-2.69434	-1.31315	-6.93999	-2.57577	-5.28497	2	XP_002263123.2	Q9SPV4	Salicylate O-methyltransferase	2e-115		GO:0008152
glimmer.VV78X104218.19_10	3.74628	3.74628	0	0	4.54948	2.28176	0.48493	0.48493	-3.08755e+07	1.2144	-7.7254	3.99662e+06	-9.38173	2			no hit		GO:0008150
twinscan.VV78X112030.8_1	2.78188	0.985647	0.0596004	0.0299348	1.78715	1.07085	0.357878	0.135717	-46.6755	-1.5566	-7.77327	6.00462	-4.99375	2	CBI28553.3	Q949Z1	Polygalacturonase At1g48100	4e-98			GO:0016043		GO:0005975
glimmer.VV78X264505.18_2	1.71699	0.75934	0.0598546	0.0598546	1.58903	1.18293	0.213604	0.0774156	-28.686	-1.08053	-8.03821	3.56871	-7.43912	2	CBI32881.3		no hit					GO:0006810
glimmer.VV78X190210.17_2	430.405	219.381	199.657	71.0364	221.437	162.056	52.4326	1.23956	-2.15572	-1.94369	-8.20874	-3.80789	-4.22327	2	XP_002278007.1	Q9LUW0	Linoleate 9S-lipoxygenase 5, chloroplastic	0								GO:0006629
twinscan.VV78X082745.13_13	0.307604	0.307604	20.6117	20.1993	0.258741	0.171614	0.0367046	0.0367046	67.0071	-1.18885	-8.38052	-561.555	-7.04927	2			no hit		GO:0008150
glimmer.VV78X262522.3_5	0.493535	0.418135	0.0075509	0.0075509	0.752809	0.734768	0.0526423	0.00891125	-65.3611	1.52534	-9.37525	6.97167	-14.3004	2	CBI29070.3	Q9C6L5	3-ketoacyl-CoA synthase 5	8e-143								GO:0006629
fgenesh.VV78X062305.14_1	0.094535	0.0763872	0.0287827	0.0189486	0.109523	0.0555789	0.00911759	0.00911759	-3.28443	1.15854	-10.3684	-3.15684	-12.0122	2	CBI36448.3		no hit		GO:0008150
glimmer.VV78X220164.24_7	0.425596	0.0600125	0.0158665	0.0158665	0.336175	0.0734536	0.0408904	0.0209596	-26.8236	-1.26599	-10.4082	2.57716	-8.22138	2	CAN80893.1	Q8LEJ6	Fasciclin-like arabinogalactan protein 11	4e-49	GO:0008150
fgenesh.VV78X040961.35_1	0.937671	0.533768	0.0356587	0.0356587	0.527944	0.477449	0.0788732	0.0788732	-26.2957	-1.77608	-11.8883	2.21189	-6.69357	2	CAN80098.1	P27057	Protein GAST1	3e-30													GO:0007165		GO:0050896
sim4.VV78X164985.8_1	19.5928	7.5293	3.81405	1.80635	9.89068	4.66944	1.59796	0.220228	-5.137	-1.98093	-12.2611	-2.38683	-6.18958	2	CAN68006.1	Q9M015	Uncharacterized protein At5g01610	6e-08	GO:0008150
fgenesh.VV78X048033.6_1	6.22829	2.05155	1.22539	0.619124	3.79433	2.26151	0.505061	0.269185	-5.08271	-1.64148	-12.3318	-2.42622	-7.51261	2	CBI19783.3	P43296	Cysteine proteinase RD19a	1e-147	GO:0008150
fgenesh.VV78X159235.3_1	2.28269	0.474111	0.0597392	0.0122027	2.31813	1.15921	0.164987	0.0219206	-38.2109	1.01553	-13.8356	2.76178	-14.0504	2	XP_003633377.1	Q9C992	3-ketoacyl-CoA synthase 7	2e-160								GO:0006629						GO:0006950	GO:0050896
glimmer.VV78X251623.4_1	1.75131	0.691951	0.730791	0.270507	1.78223	1.53926	0.118182	0.0619247	-2.39646	1.01766	-14.8188	-6.18363	-15.0805	2	XP_003634277.1	P24465	Cytochrome P450 71A1	1e-100		GO:0008152
fgenesh.VV78X228585.10_1	2.00704	0.548962	0.26431	0.18979	1.42168	0.690875	0.129578	0.0617824	-7.5935	-1.41173	-15.489	-2.03977	-10.9716	2	XP_002268082.1	Q84TI7	Sodium transporter HKT1	3e-103				GO:0006810
twinscan.VV78X229408.7_1	1.61937	0.111296	0.381807	0.172966	1.05425	0.865273	0.0963647	0.0346312	-4.24132	-1.53604	-16.8046	-3.9621	-10.9402	2	CBI19784.3	P43296	Cysteine proteinase RD19a	8e-148	GO:0008150
sim4.VV78X233531.11_1	3.29607	1.114	0.632014	0.389948	1.94087	1.11078	0.18958	0.0181126	-5.21519	-1.69825	-17.3862	-3.33376	-10.2377	2	CBI24490.3		no hit																GO:0050896
fgenesh.VV78X204448.7_3	0.708076	0.708076	0.231283	0.231283	0.653328	0.327782	0.039691	0.039691	-3.06151	-1.0838	-17.8397	-5.82709	-16.4603	2	XP_002278856.1	Q9ZUT0	ABC transporter G family member 2	2e-86				GO:0006810
fgenesh.VV78X173250.14_9	4.90409	1.27844	1.10832	0.530005	2.63598	1.47759	0.234298	0.0462672	-4.4248	-1.86044	-20.931	-4.73039	-11.2506	2	XP_002283964.1	O82316	Aquaporin TIP4-1	9e-84				GO:0006810
fgenesh.VV78X241610.21_1	1.09931	0.177898	0.187343	0.126394	0.588971	0.494905	0.049712	0.00661287	-5.86789	-1.86649	-22.1136	-3.76858	-11.8477	2	XP_002282187.2	Q43007	Phospholipase D alpha 1	0								GO:0006629					GO:0007165		GO:0050896
fgenesh.VV78X173348.8_5	7.14949	3.42755	1.60027	0.831778	4.97371	3.58429	0.187498	0.0540556	-4.46767	-1.43746	-38.1311	-8.53489	-26.5268	2	CAN77269.1	Q9M015	Uncharacterized protein At5g01610	1e-07	GO:0008150
glimmer.VV78X220407.12_4	0.0588314	0.0299157	1.46535	1.46535	0.0344807	0.01751	0.00141043	0.00141043	24.9076	-1.70621	-41.7116	-1038.93	-24.4469	2	XP_003634789.1	O64789	Probable disease resistance protein At1g61310	2e-51														GO:0006950	GO:0050896
twinscan.VV78X025554.6_4	5.99991	4.33702	2.16339	2.03295	4.48313	2.72277	0.136792	0.0127546	-2.77339	-1.33833	-43.8614	-15.8151	-32.7732	2			no hit		GO:0008150
glimmer.VV78X089495.1_1	1.3471	0.31668	0.298716	0.198332	0.971572	0.515849	0.0289969	0.0147596	-4.50961	-1.38651	-46.4565	-10.3017	-33.5061	2	CBI30764.3	Q9C7N4	GDSL esterase/lipase At1g29670	4e-97								GO:0006629
twinscan.VV78X223690.5_2	1.31459	0.406249	0.218376	0.120524	0.881616	0.440809	0.0253054	0.0253054	-6.01983	-1.49111	-51.9489	-8.62964	-34.8391	2	CBI32947.3	Q9STG2	Copper transporter 2	2e-08				GO:0006810
glimmer.VV78X005052.2_1	11.0972	6.49635	0.0145288	0.0145288	10.2311	8.73692	0.0432909	0.0223576	-763.809	-1.08466	-256.341	2.97966	-236.333	2	CBI30763.3	Q9C7N5	GDSL esterase/lipase At1g29660	6e-48								GO:0006629
fgenesh.VV78X192572.6_1	0.0172504	0.00955247	0.239275	0.237143	0.00870757	0.00870757	0	0	13.8707	-1.98109	-142172	-1.97202e+06	-71764.7	2	CAN79723.1	O49686	Abscisic acid receptor PYR1	9e-19													GO:0007165		GO:0050896
glimmer.VV78X080139.10_2	0.0233292	0.0233292	0.0805181	0.0101633	0.0311198	0.0188357	0	0	3.45138	1.33394	-192271	-663602	-256479	2	XP_002267054.1	A1L1P9	Multidrug and toxin extrusion protein 1	2e-53				GO:0006810											GO:0050896
fgenesh.VV78X037850.7_2	0.036999	0.036999	0.0896099	0.0247301	0.0225374	0.0225374	0	0	2.42195	-1.64167	-304933	-738533	-185745	2	CAN60732.1	P04146	Copia protein	2e-21												GO:0006259
sim4.VV78X243499.2_2	0.0463688	0.0463688	0.264515	0.18029	0.0745197	0.0745197	0	0	5.70458	1.60711	-382155	-2.18004e+06	-614165	2			no hit		GO:0008150
fgenesh.VV78X081880.12_2	0.0487647	0.027838	0.0181638	0.0181638	0.0265826	0.0168428	0	0	-2.68471	-1.83446	-401901	-149700	-219085	2	XP_002282841.1	O65351	Subtilisin-like protease	3e-150	GO:0008150
fgenesh.VV78X197217.17_2	0.0498318	0.0498318	0.682092	0.620046	0.0778178	0.0778178	0	0	13.6879	1.56161	-410696	-5.62156e+06	-641347	2	CAN82896.1	Q9CF42	Ribokinase	4e-08	GO:0008150
glimmer.VV78X126262.24_1	0.0521711	0.0303458	0.0133091	0.0133091	0.0575089	0.0188567	0	0	-3.91995	1.10231	-429976	-109689	-473969	2	CAN74531.1		no hit		GO:0008150
fgenesh.VV78X019176.3_2	0.0533107	0.025547	0.017728	0.0099338	0.088196	0.0661043	0	0	-3.00714	1.65438	-439368	-146108	-726881	2	CAN64147.1	O31826	Putative acyl-CoA synthetase YngI	5e-57		GO:0008152
glimmer.VV78X064352.13_1	0.0951892	0.0129616	0.00151671	0.00151671	0.0976936	0.016996	0	0	-62.7603	1.02631	-784516	-12500.2	-805157	2	XP_002271974.1	O22527	Chlorophyllase-1	5e-80		GO:0008152
glimmer.VV78X189854.12_8	0.0995376	0.0995376	0.30038	0.114014	0.197162	0.144571	0	0	3.01776	1.98078	-820354	-2.47563e+06	-1.62494e+06	2	XP_003634485.1		no hit		GO:0008150
sim4.VV78X042594.62_1	0.100206	0.100206	0.22828	0.115224	0.117011	0.0641015	0	0	2.27811	1.1677	-825861	-1.88141e+06	-964362	2	CBI32929.3		no hit		GO:0008150
fgenesh.VV78X056095.7_1	0.110314	0.110314	0.0160074	0.0160074	0.0552576	0.0552576	0	0	-6.89144	-1.99636	-909169	-131927	-455414	2	CAN78512.1	Q84TX2	SCAR-like protein 1	7e-21														GO:0006950	GO:0050896
glimmer.VV78X183017.13_1	0.120815	0.061018	0.023375	0.023375	0.0689368	0.0689368	0	0	-5.16856	-1.75255	-995717	-192649	-568153	2	CAN73686.1		no hit		GO:0008150
glimmer.VV78X249372.11_1	0.124023	0.0620181	0.317339	0.098405	0.113932	0.0634996	0	0	2.5587	-1.08858	-1.02216e+06	-2.6154e+06	-938984	2	CAN65222.1	P10978	Retrovirus-related Pol polyprotein from transposon TNT 34335	5e-18												GO:0006259
sim4.VV78X112443.7_4	0.162867	0.162867	1.54138	1.46776	0.0858904	0.0858904	0	0	9.46401	-1.89622	-1.34229e+06	-1.27035e+07	-707878	2			no hit		GO:0008150
glimmer.VV78X268611.11_1	0.213136	0.176534	0.0230195	0.0230195	0.132784	0.0331746	0	0	-9.2589	-1.60513	-1.75659e+06	-189719	-1.09436e+06	2	CAN60658.1	Q6Q3H3	(-)-germacrene D synthase	4e-108														GO:0006950	GO:0050896
fgenesh.VV78X076433.5_4	0.230092	0.154002	0.0269462	0.0269462	0.210049	0.210049	0	0	-8.53891	-1.09542	-1.89633e+06	-222081	-1.73115e+06	2	CBI16171.3	Q58EA2	THO complex subunit 4-A	5e-17	GO:0008150
sim4.VV78X122162.4_1	0.30114	0.0110969	0.0616285	0.0367049	0.17417	0.0870889	0	0	-4.88638	-1.729	-2.48189e+06	-507921	-1.43545e+06	2			no hit		GO:0008150
glimmer.VV78X100680.8_2	2.69678	1.62235	0.676762	0.676762	1.38931	1.38931	0	0	-3.98484	-1.94109	-2.22259e+07	-5.57763e+06	-1.14502e+07	2	CAN69756.1	P14381	Transposon TX1 uncharacterized 149 kDa protein	2e-11												GO:0006259
glimmer.VV78X151857.29_6	14.9894	1.88542	5.15851	0.871073	7.50331	3.75732	0	0	-2.90576	-1.99771	-1.23538e+08	-4.25147e+07	-6.18396e+07	2	CAN80332.1		no hit		GO:0008150
glimmer.VV78X127711.9_3	0	0	14.268	14.268	0	0	0	0	1.17592e+08	1	1	-1.17592e+08	1	3	CAN65733.1		no hit		GO:0008150
sim4.VV78X164199.28_2	0	0	7.8207	7.75815	0	0	0	0	6.44555e+07	1	1	-6.44555e+07	1	3			no hit		GO:0008150
sim4.VV78X168600.8_1	0	0	4.09275	2.05083	0	0	0	0	3.3731e+07	1	1	-3.3731e+07	1	3			no hit		GO:0008150
fgenesh.VV78X232794.5_1	0	0	1.90901	1.90901	0	0	0	0	1.57334e+07	1	1	-1.57334e+07	1	3	XP_002284232.1	Q8R2R6	Mitochondrial GTPase 1	3e-34	GO:0008150
glimmer.VV78X275363.3_2	0	0	1.75076	1.69816	0	0	0	0	1.44292e+07	1	1	-1.44292e+07	1	3			no hit				GO:0016043
sim4.VV78X221977.7_3	0	0	1.41109	1.41109	0	0	0	0	1.16297e+07	1	1	-1.16297e+07	1	3			no hit		GO:0008150
sim4.VV78X026477.7_5	0	0	1.20539	1.20539	0	0	0	0	9.93442e+06	1	1	-9.93442e+06	1	3	CBI25546.3		no hit		GO:0008150
sim4.VV78X038165.32_3	0	0	0.802539	0.802539	0	0	0	0	6.61425e+06	1	1	-6.61425e+06	1	3			no hit		GO:0008150
fgenesh.VV78X248726.3_3	0	0	0.63295	0.63295	0	0	0	0	5.21655e+06	1	1	-5.21655e+06	1	3	CAN78577.1	P08548	LINE-1 reverse transcriptase homolog	3e-43												GO:0006259
glimmer.VV78X191809.6_3	0	0	0.3789	0.3789	0	0	0	0	3.12276e+06	1	1	-3.12276e+06	1	3			no hit		GO:0008150
fgenesh.VV78X228290.9_1	0	0	0.201109	0.201109	0	0	0	0	1.65747e+06	1	1	-1.65747e+06	1	3	CAN82791.1		no hit													GO:0006259
fgenesh.VV78X107003.6_2	0	0	0.16936	0.16936	0	0	0	0	1.3958e+06	1	1	-1.3958e+06	1	3	CAN73902.1	Q42777	Methylcrotonoyl-CoA carboxylase subunit alpha, mitochondrial	5e-43		GO:0008152
glimmer.VV78X125421.34_5	0.0322368	0.0222826	1.1658	1.15964	0.0579132	0.0409861	0.0463486	0.0444505	36.1637	1.79649	1.43775	-25.153	-1.24951	3	XP_002265227.2	Q9SHH7	Glutathione S-transferase U25	3e-47															GO:0050896
sim4.VV78X048948.12_3	0.0994087	0.0504149	2.48344	1.05414	0.107072	0.0254657	0.0561993	0.025749	24.9821	1.07709	-1.76886	-44.1898	-1.90522	3	XP_002278372.1	P24465	Cytochrome P450 71A1	1e-79	GO:0008150
glimmer.VV78X245726.13_10	0.05383	0.028026	0.966681	0.013649	0.0346032	0.02613	0.0273876	0.00861724	17.958	-1.55564	-1.96549	-35.2962	-1.26346	3	CBI15874.3	Q1HDT2	Cation/H(+) antiporter 24	0				GO:0006810
fgenesh.VV78X262367.21_1	0.0282918	0.0282918	0.321454	0.321454	0.0369945	0.0369945	0.0545122	0.0545122	11.3621	1.3076	1.92678	-5.89692	1.47352	3	CAN70254.1		no hit		GO:0008150
fgenesh.VV78X177061.9_1	0.514853	0.044771	5.83712	0.918787	0.599393	0.313176	0.461904	0.256236	11.3374	1.1642	-1.11463	-12.6371	-1.29766	3	CAN80044.1	Q9FYZ9	Benzoate carboxyl methyltransferase	2e-99		GO:0008152
fgenesh.VV78X092191.7_3	0.252162	0.0704827	2.78988	2.40857	0.180717	0.0182629	0.419272	0.0394525	11.0639	-1.39534	1.66271	-6.65412	2.32004	3	CAN76210.1	Q7LHG5	Transposon Ty3-I Gag-Pol polyprotein	7e-08												GO:0006259
fgenesh.VV78X076926.4_4	0.23436	0.0230038	1.37791	1.10398	0.250959	0.0328658	0.396236	0.0541592	5.87946	1.07082	1.69071	-3.47751	1.57889	3	CAN82982.1		no hit													GO:0006259
fgenesh.VV78X099890.13_2	0.204613	0.204613	1.19407	0.790396	0.204416	0.204416	0.261049	0.261049	5.83576	-1.00096	1.27582	-4.57413	1.27705	3	CAN67199.1	P10978	Retrovirus-related Pol polyprotein from transposon TNT 34335	6e-149	GO:0008150
fgenesh.VV78X191270.11_4	0.417298	0.163154	2.25283	0.201823	0.617997	0.349199	0.772017	0.218672	5.3986	1.48095	1.85003	-2.91811	1.24922	3	XP_002272088.1	Q9FY79	Laccase-14	0									GO:0019748
glimmer.VV78X130948.3_2	0.842298	0.164892	4.43039	1.1582	1.25831	0.289029	1.67598	0.421215	5.25989	1.4939	1.98977	-2.64346	1.33193	3	XP_002269024.1	Q9FUT0	Glutathione S-transferase U9	7e-69															GO:0050896
fgenesh.VV79X002481.4_1	1.5958	0.467278	8.13733	2.80871	1.30832	0.261378	3.06621	1.11599	5.09921	-1.21973	1.92142	-2.65387	2.34362	3	CAN69396.1	O81906	G-type lectin S-receptor-like serine/threonine-protein kinase B120	2e-174							GO:0019538
fgenesh.VV78X140467.5_1	0.775545	0.505529	3.63158	3.14216	0.763893	0.382288	0.718906	0.311252	4.68262	-1.01525	-1.07879	-5.05154	-1.06258	3	CBI35005.3		no hit		GO:0008150
fgenesh.VV78X224406.6_1	1.44714	0.684448	6.60448	3.19622	0.931199	0.684768	2.72989	0.722878	4.56382	-1.55406	1.88641	-2.41932	2.93158	3	XP_003634494.1	C0LGP4	Probable LRR receptor-like serine/threonine-protein kinase At3g47570	0	GO:0008150
fgenesh.VV78X006036.6_1	0.157364	0.0686573	0.687056	0.328423	0.200194	0.0818557	0.215679	0.12845	4.36603	1.27217	1.37057	-3.18555	1.07735	3	CAN68876.1		no hit		GO:0008150
glimmer.VV78X251758.53_3	0.168973	0.0939858	0.7259	0.235362	0.120161	0.0230806	0.2384	0.194712	4.29594	-1.40622	1.41088	-3.04487	1.984	3	CBI28723.3		no hit		GO:0008150
fgenesh.VV78X230868.5_2	0.135186	0.0706263	0.541722	0.457584	0.232382	0.115371	0.0830368	0.0652601	4.00722	1.71898	-1.62803	-6.52387	-2.79855	3	XP_002264728.2	Q0WVN5	Cellulose synthase-like protein G3	0			GO:0016043		GO:0005975
fgenesh.VV78X165089.5_2	2.52466	2.52466	9.89946	7.71068	3.53914	0.430113	3.65984	0.70441	3.9211	1.40183	1.44963	-2.70489	1.0341	3	CAN66111.1	P14381	Transposon TX1 uncharacterized 149 kDa protein	4e-10												GO:0006259
glimmer.VV78X255443.9_3	49.8288	23.5367	194.505	22.0869	37.1843	4.48924	71.6056	13.6944	3.90347	-1.34005	1.43703	-2.71634	1.9257	3	CAN72295.1		no hit		GO:0008150
glimmer.VV78X253597.10_9	1.03727	0.433643	4.01865	0.622835	0.628721	0.054807	1.06128	0.100893	3.87424	-1.64982	1.02314	-3.78662	1.68799	3	XP_002275215.1	Q9LD83	Guard cell S-type anion channel SLAC1	0				GO:0006810
glimmer.VV78X116601.12_1	0.0892805	0.0892805	0.340702	0.174059	0.168543	0.168543	0.0835212	0.0835212	3.81609	1.88779	-1.06896	-4.07923	-2.01796	3	CAN67192.1	O82484	Putative disease resistance protein At4g10780	2e-14														GO:0006950	GO:0050896
fgenesh.VV78X077298.9_2	3.55081	0.172137	13.2429	10.3998	5.95656	0.658035	5.88778	1.44634	3.72955	1.67752	1.65815	-2.24923	-1.01168	3	CBI33284.3	Q9H1D9	DNA-directed RNA polymerase III subunit RPC6	2e-28											GO:0006350
twinscan.VV78X048000.11_8	0.443872	0.0377989	1.61498	0.195223	0.518272	0.169085	0.875542	0.104173	3.6384	1.16762	1.97251	-1.84455	1.68935	3	XP_002276535.1	P51846	Pyruvate decarboxylase isozyme 2	0						GO:0006519
fgenesh.VV78X183843.13_1	3.25349	1.64531	11.4806	0.917962	2.22361	2.19033	5.04201	5.00798	3.5287	-1.46316	1.54972	-2.27699	2.26749	3	CAN67079.1	D1FP53	Putative E3 ubiquitin-protein ligase LIN	3e-21							GO:0019538
fgenesh.VV78X268844.24_1	2.12763	1.32582	7.36358	0.685844	2.5679	0.797093	4.00216	1.21714	3.46093	1.20693	1.88104	-1.8399	1.55853	3	XP_002267556.2	Q5NE24	Nodulation-signaling pathway 2 protein	2e-23											GO:0006350
fgenesh.VV78X264046.12_2	12.6246	0.389513	43.1008	31.149	15.953	4.24369	16.1462	3.402	3.41403	1.26364	1.27895	-2.6694	1.01212	3	CAN65708.1	Q94AG2	Somatic embryogenesis receptor kinase 1	0							GO:0019538
sim4.VV78X100104.11_1	7.00207	2.87349	23.5772	4.39409	12.4089	6.05013	6.50202	1.31927	3.36718	1.77218	-1.07691	-3.62613	-1.90848	3	CAN63364.1		no hit								GO:0019538
sim4.VV78X045162.22_1	5.36442	0.408104	17.9431	13.4522	8.67594	0.387864	9.17054	0.757545	3.34484	1.61731	1.70951	-1.9566	1.05701	3	CBI16043.3	Q9STF9	Pentatricopeptide repeat-containing protein At3g46870	1e-49	GO:0008150
fgenesh.VV78X129721.6_3	2.77659	0.760647	9.07275	1.52048	2.16038	0.556171	2.30223	0.442669	3.26758	-1.28523	-1.20604	-3.94085	1.06566	3	XP_002278380.1		no hit		GO:0008150
fgenesh.VV78X099670.8_5	0.460741	0.0262363	1.48808	0.43749	0.436122	0.254376	0.505036	0.311206	3.22976	-1.05645	1.09614	-2.94649	1.15802	3	CBI29858.3	Q8RUN2	Cytokinin riboside 5'-monophosphate phosphoribohydrolase LOG1	1e-72		GO:0008152
sim4.VV79X002080.3_2	2.25522	1.78725	7.02157	1.80997	1.1314	1.1314	2.14455	1.07534	3.11348	-1.9933	-1.0516	-3.27415	1.89548	3			no hit		GO:0008150
fgenesh.VV78X231700.12_1	0.420511	0.0831794	1.29462	0.0310659	0.365663	0.123043	0.521634	0.0759415	3.07869	-1.14999	1.24048	-2.48186	1.42654	3	CAN81633.1	Q9LXV0	UDP-glycosyltransferase 92A1	1e-108		GO:0008152
glimmer.VV78X268994.8_2	0.937189	0.147756	2.87047	0.924736	0.733741	0.197793	0.965965	0.330874	3.06285	-1.27727	1.0307	-2.97161	1.31649	3	XP_002274461.1	Q9C9H7	Receptor-like protein 12	4e-20	GO:0008150
twinscan.VV78X129128.7_4	0.363951	0.0985977	1.06567	0.273981	0.249215	0.123593	0.543967	0.107747	2.92806	-1.46039	1.49462	-1.95907	2.18272	3	CAN83524.1		no hit													GO:0006259
fgenesh.VV78X231395.4_1	11.3887	2.25543	33.1968	4.18739	8.38461	0.765922	22.7613	3.26766	2.9149	-1.35828	1.99859	-1.45848	2.71465	3	CBI18831.3	Q12700	Glucan 1,3-beta-glucosidase	1e-30					GO:0005975
glimmer.VV78X263423.10_3	0.656683	0.134065	1.9091	0.17968	0.568659	0.125377	0.57942	0.171478	2.90719	-1.15479	-1.13334	-3.29484	1.01892	3	XP_002281513.2	Q9LTH2	UDP-glycosyltransferase 7600	1e-122		GO:0008152
fgenesh.VV78X261440.61_2	3.35777	0.471193	9.49538	2.72428	5.69978	0.341574	4.86543	0.640614	2.82788	1.69749	1.44901	-1.9516	-1.17149	3	XP_003631893.1	O13935	Putative tRNA (cytosine-5-)-methyltransferase C23C4.17	2e-07											GO:0006350
fgenesh.VV78X131860.31_2	1.77489	0.348391	5.01642	0.406347	3.14876	1.17111	2.8226	0.467315	2.82633	1.77406	1.5903	-1.77724	-1.11555	3	CAN76259.1	P43311	Polyphenol oxidase, chloroplastic	3e-105				GO:0006810
twinscan.VV78X075364.12_7	0.969307	0.104329	2.70558	0.431881	0.663873	0.0981397	1.90279	0.146126	2.79125	-1.46008	1.96304	-1.4219	2.8662	3	XP_002272693.1		no hit		GO:0008150
fgenesh.VV78X214500.17_3	0.746177	0.0442641	2.08248	0.893325	1.37932	0.528024	1.33463	0.3228	2.79086	1.84851	1.78862	-1.56034	-1.03349	3	CBI22183.3	Q8VZG8	Probable LRR receptor-like serine/threonine-protein kinase At4g08850	1e-123							GO:0019538
fgenesh.VV78X003915.23_2	0.343774	0.138021	0.950707	0.295715	0.268928	0.1399	0.347183	0.0942821	2.7655	-1.27831	1.00992	-2.73834	1.29099	3	CAN74634.1	Q5XQC7	Protein BONZAI 3	5e-135														GO:0006950	GO:0050896
glimmer.VV78X177621.6_1	11.8386	0.911844	32.5731	3.2926	12.0802	2.82595	20.0228	0.554081	2.75144	1.02041	1.69132	-1.6268	1.65749	3	CBI34511.3	Q8VYR4	Cellulose synthase-like protein G2	1e-61			GO:0016043		GO:0005975
glimmer.VV78X077935.6_3	4.30717	1.82146	11.674	4.55476	7.2577	2.05607	7.4907	0.952213	2.71036	1.68503	1.73912	-1.55846	1.0321	3	XP_002280144.2	Q9SY02	Pentatricopeptide repeat-containing protein At4g02750	1e-117	GO:0008150
glimmer.VV78X107420.4_3	4.60243	1.65312	12.3871	0.967056	4.39026	0.704333	6.66974	0.665569	2.69142	-1.04833	1.44918	-1.85721	1.51921	3	XP_002278561.1	Q8VZG8	Probable LRR receptor-like serine/threonine-protein kinase At4g08850	0							GO:0019538
glimmer.VV78X073025.8_1	2.8197	0.500205	7.58276	0.831168	3.28138	1.87457	3.44516	0.416082	2.68921	1.16373	1.22182	-2.20099	1.04991	3	XP_002282566.1	O49255	NAC domain-containing protein 29	1e-65											GO:0006350
twinscan.VV78X023955.48_1	0.178334	0.0392538	0.475091	0.0257272	0.222546	0.0393578	0.140397	0.0144919	2.66404	1.24791	-1.27021	-3.3839	-1.58511	3	CBI29007.3	Q9T048	Disease resistance protein At4g27190	4e-40														GO:0006950	GO:0050896
fgenesh.VV78X045984.11_3	1.1396	0.941788	2.96562	0.79609	1.38388	0.324935	1.86931	0.738006	2.60232	1.21435	1.64032	-1.58648	1.35078	3	XP_002269585.2	P43296	Cysteine proteinase RD19a	2e-15	GO:0008150
glimmer.VV78X072837.6_1	7.27367	1.49405	18.8026	1.49278	9.33097	0.742713	13.9436	1.87245	2.58503	1.28284	1.91699	-1.34848	1.49433	3	CAN79341.1	Q766C3	Aspartic proteinase nepenthesin-1	2e-126							GO:0019538
glimmer.VV78X227342.7_3	1.66121	1.49411	4.27477	2.72974	1.60829	0.501234	1.91839	0.101799	2.57329	-1.03291	1.15482	-2.2283	1.19282	3	XP_002274706.1	O50001	Major allergen Pru ar 1	2e-56														GO:0006950	GO:0050896
fgenesh.VV78X255443.9_1	3.73668	0.87614	9.5166	1.38592	2.84868	0.613454	7.24531	0.790228	2.5468	-1.31173	1.93897	-1.31348	2.54339	3	CAN81714.1	C0LGQ5	LRR receptor-like serine/threonine-protein kinase GSO1	4e-157	GO:0008150
twinscan.VV78X250214.35_1	94.2292	31.2174	239.317	31.0931	66.7776	18.386	140.044	26.1769	2.53973	-1.41109	1.48621	-1.70887	2.09717	3	XP_003634044.1	Q9C9H7	Receptor-like protein 12	1e-75	GO:0008150
fgenesh.VV78X244649.29_4	0.113414	0.0496166	0.286185	0.00635001	0.0656976	0.0359981	0.067247	0.00522965	2.52336	-1.72631	-1.68654	-4.25573	1.02358	3	CBI34411.3	B4NBP4	Spastin	4e-62	GO:0008150
glimmer.VV78X203776.3_1	9.51055	5.33155	23.448	7.64957	4.97715	2.33933	9.6659	1.81579	2.46547	-1.91084	1.01634	-2.42585	1.94205	3	CAN80989.1	Q9C9H7	Receptor-like protein 12	4e-85	GO:0008150
twinscan.VV78X132119.5_6	0.439014	0.439014	1.07266	0.575844	0.840955	0.297523	0.377507	0.377507	2.44333	1.91555	-1.16293	-2.84143	-2.22765	3	XP_002270282.2	Q7G764	Probable NAD(P)H-dependent oxidoreductase 1	1e-12		GO:0008152
sim4.VV78X066607.11_1	4.06224	0.8937	9.89101	0.846936	2.29453	0.100698	6.46372	1.17486	2.43486	-1.7704	1.59117	-1.53024	2.81701	3	XP_002277011.2	O64640	Probable carboxylesterase 8	3e-106		GO:0008152
twinscan.VV78X088191.10_6	0.339431	0.211333	0.821413	0.125038	0.234761	0.0976878	0.221012	0.0731199	2.41997	-1.44586	-1.5358	-3.7166	-1.06221	3	CAN79925.1	Q6X5Y6	Ethylene-responsive transcription factor WRI1	7e-71											GO:0006350		GO:0007165		GO:0050896
fgenesh.VV78X182759.4_1	5.2801	2.29177	12.5788	9.57625	4.37912	1.74442	9.26183	7.14024	2.3823	-1.20574	1.7541	-1.35813	2.115	3	CBI17788.3	Q05609	Serine/threonine-protein kinase CTR1	3e-28	GO:0008150
glimmer.VV78X067109.13_2	5.92069	1.25197	14.0831	1.13511	11.0063	2.32973	10.1019	1.60368	2.37862	1.85895	1.70621	-1.3941	-1.08952	3	XP_002282078.1	Q8U3Y2	Glyoxylate reductase	7e-43		GO:0008152
twinscan.VV78X204636.3_1	0.400598	0.144071	0.945011	0.110821	0.474749	0.111454	0.72721	0.10375	2.359	1.1851	1.81531	-1.2995	1.53178	3	CAN77861.1	P14381	Transposon TX1 uncharacterized 149 kDa protein	3e-20												GO:0006259
twinscan.VV78X235215.18_6	3.22819	2.23907	7.54472	1.0752	4.8133	0.938354	2.98856	0.782433	2.33713	1.49102	-1.08018	-2.52454	-1.61057	3	XP_002280728.1	Q8GUG9	U-box domain-containing protein 11	6e-14	GO:0008150
glimmer.VV78X189680.9_1	3.04025	1.0471	6.97421	1.06248	1.99426	0.578168	6.03554	0.737519	2.29396	-1.5245	1.98521	-1.15552	3.02645	3	XP_002278265.1	Q9ZT07	G-type lectin S-receptor-like serine/threonine-protein kinase RKS1	3e-26							GO:0019538
fgenesh.VV78X161635.4_3	0.819742	0.254317	1.88016	0.903913	0.768429	0.445195	0.6825	0.596901	2.2936	-1.06678	-1.20109	-2.75482	-1.1259	3	CAN75440.1	P10978	Retrovirus-related Pol polyprotein from transposon TNT 34335	0												GO:0006259
fgenesh.VV78X258680.10_8	6.04134	1.29654	13.8506	3.51833	6.47546	2.99571	5.52875	0.845502	2.29263	1.07186	-1.09271	-2.50519	-1.17123	3	CAN59884.1		no hit		GO:0008150
glimmer.VV78X078279.6_1	6.30406	1.83654	14.4084	0.803303	6.50933	1.01842	9.83008	1.37397	2.28557	1.03256	1.55932	-1.46575	1.51015	3	CBI28770.3	Q6Q2C2	Epoxide hydrolase 2	2e-09	GO:0008150
fgenesh.VV78X002254.13_1	0.320387	0.160204	0.73024	0.32067	0.47167	0.262175	0.271999	0.214925	2.27924	1.47219	-1.1779	-2.68472	-1.73409	3	XP_002273413.2		no hit		GO:0008150
fgenesh.VV78X151936.25_1	1.68703	0.590651	3.83327	0.425672	1.38499	0.272888	2.48222	0.25625	2.2722	-1.21808	1.47136	-1.54429	1.79223	3	CAN69476.1		no hit		GO:0008150
glimmer.VV78X196778.23_1	1.45061	0.459107	3.28491	0.613561	1.20765	0.301443	2.35762	0.527783	2.2645	-1.20119	1.62526	-1.39332	1.95224	3	XP_003635448.1	C0LGP4	Probable LRR receptor-like serine/threonine-protein kinase At3g47570	1e-162							GO:0019538
glimmer.VV78X180424.28_3	1.63869	0.245167	3.68562	0.323109	1.2054	0.0444524	1.17181	0.438807	2.24912	-1.35946	-1.39843	-3.14525	-1.02867	3	CAN84130.1		no hit		GO:0008150
fgenesh.VV79X001155.4_1	2.4221	0.853321	5.33056	0.254303	1.78804	0.211569	3.45519	0.560255	2.2008	-1.35461	1.42653	-1.54277	1.93239	3	CAN74231.1	Q7Z9L3	Glucan 1,3-beta-glucosidase A	4e-33					GO:0005975
glimmer.VV78X006529.19_1	0.24166	0.145485	0.526979	0.119846	0.195898	0.195898	0.178187	0.178187	2.18066	-1.2336	-1.35622	-2.95745	-1.0994	3	CAN68240.1		no hit				GO:0016043
fgenesh.VV78X088960.11_2	1.0838	0.407078	2.32753	0.242533	1.25917	0.288717	1.26034	0.228616	2.14756	1.16181	1.16289	-1.84675	1.00093	3	CAN62390.1	Q7XA72	ABC transporter G family member 21	0		GO:0008152		GO:0006810
fgenesh.VV78X123272.10_2	19.1875	4.58166	40.7473	5.56997	26.166	0.647516	34.8209	2.65294	2.12363	1.3637	1.81477	-1.1702	1.33077	3	XP_002283754.1	Q9P6Q3	Probable mitochondrial chaperone bcs1	4e-29	GO:0008150
fgenesh.VV78X037442.86_1	9.52235	2.60342	20.2009	3.39258	7.58515	1.74462	18.5931	2.0882	2.12142	-1.25539	1.95257	-1.08647	2.45125	3	CAN84058.1	Q9C5T4	WRKY transcription factor 18	3e-39											GO:0006350
twinscan.VV78X083025.14_2	13.744	1.80198	29.0513	6.48489	9.92252	2.04799	16.7809	0.961451	2.11374	-1.38514	1.22096	-1.73121	1.69119	3	XP_003635335.1	P0C5E2	Probable serine/threonine-protein kinase At1g18390	4e-08							GO:0019538
glimmer.VV78X244371.6_1	0.622245	0.241364	1.30657	0.584108	1.22886	0.100258	0.835321	0.151588	2.09976	1.97489	1.34243	-1.56415	-1.47113	3	XP_003631482.1	A2A1A0	S-norcoclaurine synthase 1	2e-44	GO:0008150
glimmer.VV78X078175.4_1	10.4623	2.24687	21.9196	0.751054	7.64495	0.482734	15.2952	1.58554	2.0951	-1.36853	1.46193	-1.4331	2.00069	3	XP_002274689.1	Q9C9H7	Receptor-like protein 12	4e-48	GO:0008150
fgenesh.VV78X254241.12_2	1.01268	0.735261	2.10732	0.492174	2.02242	0.50208	1.19824	0.298044	2.08094	1.9971	1.18324	-1.75869	-1.68783	3	CAN66189.1		no hit													GO:0006259
glimmer.VV78X048284.9_2	3.11719	3.11719	6.45785	2.35915	4.74457	2.15387	5.75294	0.794415	2.07169	1.52206	1.84555	-1.12253	1.21253	3	CAN59822.1	Q9SIM9	F-box protein ORE9	0		GO:0008152
twinscan.VV78X085330.6_1	142.21	17.9804	294.48	78.986	128.923	34.8609	124.843	18.3913	2.07074	-1.10306	-1.13911	-2.3588	-1.03268	3	CBI34451.3		no hit																GO:0050896
sim4.VV78X107350.3_1	4.1772	2.38032	8.63526	2.82819	5.81482	0.443272	6.23182	0.668615	2.06724	1.39204	1.49187	-1.38567	1.07171	3			no hit		GO:0008150
fgenesh.VV78X235066.7_1	18.5927	4.63046	38.3733	2.09647	12.9695	1.3391	28.6593	2.2395	2.06389	-1.43358	1.54142	-1.33895	2.20975	3	CAN64389.1	C0LGQ5	LRR receptor-like serine/threonine-protein kinase GSO1	4e-76	GO:0008150
glimmer.VV78X077192.5_2	11.1057	3.09232	22.9159	5.67381	8.81018	1.34739	15.6505	0.821902	2.06343	-1.26056	1.40922	-1.46423	1.77641	3	CBI20992.3	Q39103	Gibberellin 3-beta-dioxygenase 1	2e-92	GO:0008150
fgenesh.VV78X098581.5_2	2.21154	0.521441	4.53308	0.291155	3.3972	0.4232	3.54459	0.951762	2.04974	1.53612	1.60277	-1.27887	1.04339	3	CAN70311.1		no hit													GO:0006259
fgenesh.VV78X214556.2_1	14.5444	4.41013	29.7511	20.3145	19.9206	3.09402	22.2298	8.02765	2.04553	1.36964	1.5284	-1.33835	1.11592	3	CBI23085.3	Q39547	Cucumisin	2e-110	GO:0008150
glimmer.VV78X170720.15_10	57.8198	16.1114	118.084	13.0401	66.9739	16.2758	101.802	7.84962	2.04228	1.15832	1.76068	-1.15994	1.52002	3	XP_002285066.1	O65790	Cytochrome P450 81F1	3e-127	GO:0008150
fgenesh.VV78X209826.15_1	16.5053	2.82184	33.5971	8.56512	9.68495	1.36973	11.8595	0.421823	2.03554	-1.70422	-1.39173	-2.83292	1.22453	3	CAN78431.1	P0C2F6	Putative ribonuclease H protein At1g65750	5e-37	GO:0008150
fgenesh.VV78X113221.18_1	29.6965	5.83931	60.3466	2.71051	26.3679	3.94124	37.3796	4.75356	2.03211	-1.12624	1.25872	-1.61443	1.41762	3	CAN68521.1		no hit		GO:0008150
glimmer.VV78X096374.6_4	7.22644	0.318732	14.6726	2.00582	8.20282	0.285575	11.7186	0.686765	2.0304	1.13511	1.62163	-1.25207	1.42861	3	XP_002278300.1	O65782	Cytochrome P450 83B1	2e-142		GO:0008152
glimmer.VV78X059139.9_1	44.8578	5.72975	91.0168	9.66251	87.1105	18.0625	81.4163	8.49923	2.02901	1.94192	1.81499	-1.11792	-1.06994	3	XP_002271700.1	Q9LYC1	Gibberellin receptor GID1B	8e-161															GO:0050896
twinscan.VV78X217256.7_8	144.85	32.2937	293.342	47.0059	83.2796	18.1352	140.454	13.6802	2.02514	-1.73933	-1.0313	-2.08854	1.68653	3	XP_002282376.2		no hit		GO:0008150
glimmer.VV78X180461.16_3	5.7664	0.415973	11.6566	5.25695	6.03042	0.31907	5.97383	0.414232	2.02147	1.04579	1.03597	-1.95128	-1.00947	3	CBI27834.3	Q6NY74	Replication protein A 70 kDa DNA-binding subunit	3e-106												GO:0006259
fgenesh.VV78X115122.16_1	5.06132	1.4901	10.1581	0.805087	3.21716	0.510836	9.31869	1.55036	2.007	-1.57323	1.84116	-1.09008	2.89656	3	CAN64133.1	Q94KB7	MLO-like protein 6	0														GO:0006950	GO:0050896
glimmer.VV78X013374.2_1	6.93902	0.183255	13.9192	1.12756	10.8888	1.84742	10.724	0.699537	2.00593	1.56921	1.54547	-1.29795	-1.01536	3	XP_002279679.1	Q8RZB5	Probable calcium-binding protein CML10	2e-23	GO:0008150
sim4.VV78X031616.14_7	16.19	7.09363	32.455	12.1369	23.6607	4.79831	22.5396	3.36054	2.00463	1.46144	1.3922	-1.43991	-1.04974	3	CBI33166.3		no hit		GO:0008150
twinscan.VV78X099670.8_23	119.233	12.9907	238.881	26.5021	110.403	23.4708	118.05	19.2695	2.00347	-1.07998	-1.01002	-2.02356	1.06926	3	XP_002283653.1	Q94A08	Probable galactinol--sucrose galactosyltransferase 2	0					GO:0005975									GO:0006950	GO:0050896
fgenesh.VV78X244273.10_1	1.93191	0.350395	3.86873	0.674823	2.53798	0.0595148	2.58308	0.606849	2.00255	1.31372	1.33706	-1.49772	1.01777	3	CAN77235.1	Q8L6Y4	Polycomb group protein EMBRYONIC FLOWER 2	2e-07												GO:0006259
fgenesh.VV78X029538.8_1	3.18997	1.03582	1.59487	0.533288	5.64511	1.26711	5.79724	1.6018	-2.00014	1.76964	1.81733	3.63492	1.02695	3	CAN66429.1		no hit													GO:0006259
glimmer.VV78X273533.13_6	27.4568	4.38487	13.7134	0.352458	39.9915	3.82767	31.753	7.17567	-2.00219	1.45652	1.15647	2.31548	-1.25946	3	XP_002282019.1		no hit		GO:0008150
glimmer.VV78X047809.9_3	123.233	18.796	61.5259	6.27169	88.0204	15.1366	76.6156	11.2512	-2.00294	-1.40005	-1.60845	1.24526	-1.14886	3	XP_002267152.1	Q9SM43	Violaxanthin de-epoxidase, chloroplastic	1e-179								GO:0006629
fgenesh.VV78X184473.18_2	1.02076	0.205609	0.507178	0.0655062	1.22316	0.118729	1.2231	0.20229	-2.01263	1.19828	1.19823	2.41158	-1.00005	3	CAN81897.1	Q9LVC3	Pumilio homolog 12	3e-100							GO:0019538				GO:0006350
twinscan.VV78X026367.11_1	26.1718	12.7228	12.9832	1.49457	14.276	1.16812	21.1953	1.56359	-2.01583	-1.83327	-1.2348	1.63252	1.48468	3	CBI27142.3		no hit		GO:0008150
glimmer.VV78X251677.4_2	0.728172	0.121549	0.360081	0.0379533	1.15599	0.102664	1.13718	0.220794	-2.02225	1.58752	1.5617	3.15813	-1.01654	3	XP_002283776.1	Q9FIE3	Protein VERNALIZATION INSENSITIVE 3	1e-45	GO:0008150
sim4.VV78X194669.10_5	63.4117	8.34821	31.333	2.49391	105.188	4.53166	60.6705	1.43481	-2.0238	1.65881	-1.04518	1.93631	-1.73376	3	CBI22689.3	Q6RVV4	Short-chain dehydrogenase TIC 32, chloroplastic	2e-137	GO:0008150
sim4.VV78X139444.15_6	40.7827	3.11913	20.1234	1.08937	71.5866	10.6674	50.9068	3.49189	-2.02663	1.75532	1.24824	2.52973	-1.40623	3	CBI31731.3	P82538	PsbP-like protein 1, chloroplastic	1e-72										GO:0006091
glimmer.VV78X234759.34_1	186.649	19.6834	91.9386	12.8205	134.778	24.3859	99.78	5.32028	-2.03015	-1.38486	-1.8706	1.08529	-1.35076	3	CBI32504.3	P80883	Cytochrome b6-f complex subunit 7 (Fragment)	1e-09										GO:0006091
glimmer.VV78X044592.2_1	6.531	0.823008	3.20873	0.284624	7.61904	1.04487	5.43299	0.810385	-2.03539	1.1666	-1.2021	1.69319	-1.40237	3	CBI25528.3	Q9LFP3	Probable glycosyltransferase At5g11130	8e-132			GO:0016043
fgenesh.VV78X244262.6_2	21.3086	2.66341	10.4197	1.65772	25.246	2.26813	19.9369	4.82698	-2.04503	1.18478	-1.06881	1.91338	-1.26629	3	CBI31938.3	Q41806	Oxygen-evolving enhancer protein 3-2, chloroplastic	1e-11										GO:0006091
glimmer.VV78X263423.10_2	7.0227	0.707417	3.42572	0.846459	7.17888	0.576302	9.99463	1.50808	-2.04999	1.02224	1.42319	2.91753	1.39223	3	XP_002281506.1	P27880	18.2 kDa class I heat shock protein	5e-49														GO:0006950	GO:0050896
glimmer.VV78X095121.7_6	5.764	1.76529	2.81047	0.239042	4.55409	0.592567	4.98544	0.801198	-2.05091	-1.26568	-1.15617	1.77388	1.09472	3	XP_002280180.1	Q6S4P4	Transcription factor RF2b	3e-88											GO:0006350
sim4.VV78X130325.5_2	48.601	6.32915	23.6491	3.3591	82.515	14.2048	54.0301	5.14913	-2.05509	1.6978	1.11171	2.28466	-1.52721	3	CBI35660.3	P52414	Acyl carrier protein 4, chloroplastic	5e-37								GO:0006629
fgenesh.VV78X140487.5_1	6.0919	1.60669	2.95707	1.63187	7.32595	0.839752	6.70059	2.39135	-2.06012	1.20257	1.09992	2.26596	-1.09333	3	CBI22690.3	Q6RVV4	Short-chain dehydrogenase TIC 32, chloroplastic	2e-88	GO:0008150
glimmer.VV78X153305.5_4	16.3948	2.4291	7.94339	0.709048	21.9771	2.06171	18.8571	1.09589	-2.06396	1.34049	1.15019	2.37393	-1.16545	3	CAN69724.1	Q9M015	Uncharacterized protein At5g01610	2e-47	GO:0008150
fgenesh.VV78X182164.8_1	7.38289	1.14042	3.56287	0.754804	7.82095	1.08255	6.24337	1.13627	-2.07217	1.05933	-1.18252	1.75234	-1.25268	3	CBI23200.3	O94886	Transmembrane protein 63A	9e-06	GO:0008150
fgenesh.VV78X033159.4_1	10.607	0.358838	5.11357	0.89415	14.0327	3.31757	9.69142	1.43662	-2.07429	1.32296	-1.09447	1.89524	-1.44795	3	CBI23200.3	Q12252	Phosphate metabolism protein 7	2e-24	GO:0008150
fgenesh.VV78X155167.6_2	5.68837	2.20239	2.74053	0.430173	8.27479	3.83615	5.70109	1.38687	-2.07564	1.45469	1.00224	2.08028	-1.45144	3	CBI18890.3	Q00624	L-ascorbate oxidase homolog	6e-154									GO:0019748
glimmer.VV78X245887.19_5	16.4351	1.30568	7.90801	1.58538	27.7685	6.0129	25.9318	1.33064	-2.07829	1.68959	1.57783	3.27919	-1.07083	3	XP_002277642.1	Q3E991	Probable inactive leucine-rich repeat receptor-like protein kinase At5g20690	3e-168							GO:0019538
fgenesh.VV78X226924.4_2	8.95432	0.831277	4.2882	0.577524	9.71986	1.50768	6.67707	0.504206	-2.08813	1.08549	-1.34106	1.55708	-1.45571	3	CBI19741.3	Q10137	Sec14 cytosolic factor	3e-50				GO:0006810
glimmer.VV78X179024.3_7	90.1826	6.26705	43.1707	4.66435	72.5952	26.7287	77.0482	4.64971	-2.08897	-1.24227	-1.17047	1.78473	1.06134	3	CBI19592.3	Q8S2E6	B3 domain-containing protein Os01g0723500	9e-10											GO:0006350
fgenesh.VV78X025725.6_3	9.68536	0.935412	4.63239	0.690256	12.5167	3.41914	10.061	0.271362	-2.09079	1.29233	1.03879	2.17188	-1.24408	3	CAN70500.1		no hit					GO:0006810
glimmer.VV78X222924.3_1	27.5868	8.04675	13.1857	3.8536	18.0629	2.08068	21.8616	6.23473	-2.09218	-1.52726	-1.26189	1.65798	1.2103	3	XP_002284190.1	Q43681	Probable non-specific lipid-transfer protein AKCS9	2e-19				GO:0006810
fgenesh.VV78X205133.5_1	6.24805	0.878613	2.97655	0.526519	6.71666	1.70705	5.02713	1.55977	-2.09909	1.075	-1.24287	1.68891	-1.33608	3	XP_002278363.1	Q23892	Lysosomal beta glucosidase	2e-67					GO:0005975
fgenesh.VV78X050655.3_3	1.77387	0.301493	0.843933	0.196482	2.93419	0.459599	2.43547	0.327715	-2.10191	1.65412	1.37296	2.88585	-1.20478	3	CAN72174.1		no hit		GO:0008150
fgenesh.VV78X269757.10_3	36.7934	4.76862	17.5009	3.43243	30.4124	5.82877	22.1713	3.13958	-2.10238	-1.20981	-1.65951	1.26687	-1.3717	3	CAN66186.1	Q9LRR5	Putative disease resistance protein At3g14460	1e-17	GO:0008150
fgenesh.VV78X237526.4_6	13.205	2.52046	6.27675	0.349303	14.2227	2.03777	14.7738	2.63497	-2.10379	1.07707	1.1188	2.35373	1.03875	3	XP_002268894.1	P73689	Protease 4	8e-09							GO:0019538
fgenesh.VV78X109772.7_1	31.5229	4.51692	14.9613	2.31002	24.3054	2.84357	21.5215	0.891416	-2.10696	-1.29695	-1.46472	1.43847	-1.12936	3	CAN70704.1	Q9SY29	Probable purine permease 4	4e-117	GO:0008150
glimmer.VV78X048019.12_2	66.6377	10.0957	31.5825	2.51824	102.689	17.5516	73.733	8.41342	-2.10995	1.541	1.10648	2.33462	-1.39271	3	CAN83820.1	O80439	30S ribosomal protein S31, chloroplastic	3e-17	GO:0008150
glimmer.VV78X218692.15_2	4.43779	0.519135	2.0974	0.493623	3.29026	0.577062	3.70659	1.01044	-2.11585	-1.34876	-1.19727	1.76723	1.12653	3	XP_002271992.1	Q8H7U1	Tubulin beta-2 chain	0		GO:0008152
fgenesh.VV78X014098.10_1	1.38186	0.073743	0.652571	0.197698	2.23615	0.728565	2.72295	1.35746	-2.11756	1.61822	1.9705	4.17265	1.2177	3	XP_002278165.1	Q6DN12	Multiple C2 and transmembrane domain-containing protein 2	3e-18	GO:0008150
fgenesh.VV78X258917.3_1	7.99008	1.81819	3.76928	0.948269	9.1264	3.43058	4.90005	1.00934	-2.11979	1.14222	-1.63061	1.3	-1.86251	3	CAN73821.1	Q94CD1	Omega-hydroxypalmitate O-feruloyl transferase	2e-57								GO:0006629
fgenesh.VV78X024706.37_2	0.406901	0.198409	0.191223	0.16442	0.228393	0.11097	0.415159	0.203016	-2.12788	-1.78158	1.02029	2.17107	1.81774	3	CAN68235.1	P10978	Retrovirus-related Pol polyprotein from transposon TNT 34335	3e-109	GO:0008150
fgenesh.VV78X195320.17_5	4.2775	0.795315	2.00604	0.439007	5.35876	0.691834	4.20252	1.00903	-2.13231	1.25278	-1.01784	2.09493	-1.27513	3	CBI33957.3		no hit		GO:0008150
twinscan.VV78X065304.2_1	35.3702	4.37103	16.5465	1.64621	40.8768	13.9252	20.0901	1.27337	-2.13762	1.15568	-1.76058	1.21416	-2.03467	3	XP_002283299.1	Q9M015	Uncharacterized protein At5g01610	3e-08	GO:0008150
fgenesh.VV78X057517.7_2	67.9893	6.57535	31.7372	2.08537	61.7539	8.86782	52.0759	1.03769	-2.14226	-1.10097	-1.30558	1.64085	-1.18584	3	XP_003635299.1	P40119	Protein CbbY, chromosomal	7e-28	GO:0008150
sim4.VV78X038747.78_2	32.8926	1.87218	15.2927	1.08864	47.9681	5.77877	26.1023	1.56282	-2.15087	1.45833	-1.26014	1.70685	-1.8377	3	CBI28194.3		no hit		GO:0008150
twinscan.VV78X207178.12_5	52.8867	8.8875	24.5489	1.66496	46.1557	5.82065	30.151	0.42348	-2.15435	-1.14583	-1.75406	1.2282	-1.53082	3			no hit		GO:0008150
sim4.VV78X111445.6_1	59.5825	0.772529	27.5945	1.78475	71.9859	12.875	60.9172	2.37674	-2.15922	1.20817	1.0224	2.20759	-1.1817	3	CBI19198.3	Q9THX6	Thylakoid lumenal 29 kDa protein, chloroplastic	1e-141														GO:0006950	GO:0050896
glimmer.VV78X260092.9_5	22.244	2.13061	10.2476	1.63088	37.9346	4.75545	18.8023	1.16612	-2.17065	1.70539	-1.18304	1.8348	-2.01755	3	XP_002283408.1	Q3T130	Transmembrane protein 45B	1e-05							GO:0019538
fgenesh.VV78X255013.24_5	3.85309	1.07873	1.77399	0.13665	3.00218	0.71877	1.95299	0.378741	-2.17199	-1.28343	-1.97292	1.1009	-1.53723	3	XP_003634406.1	Q8LLE5	Filament-like plant protein (Fragment)	3e-174	GO:0008150
glimmer.VV78X178537.24_13	23.7914	0.534447	10.9136	0.173091	42.3657	6.04008	32.7189	5.2657	-2.17998	1.78072	1.37524	2.998	-1.29484	3	CBI31881.3	Q8H1Q1	Thylakoid lumenal protein At1g12250, chloroplastic	2e-11	GO:0008150
fgenesh.VV78X056448.12_1	1.56771	0.422408	0.71742	0.115663	1.09202	0.619056	1.01877	0.298904	-2.1852	-1.43561	-1.53883	1.42004	-1.0719	3	CAN79200.1		no hit													GO:0006259
sim4.VV78X103470.6_2	1.06124	0.410259	0.48474	0.0994274	1.80423	0.317439	1.77274	0.387499	-2.18931	1.70011	1.67043	3.65709	-1.01776	3	CBI16186.3	Q9FJF4	Methyl-CpG-binding domain-containing protein 7	2e-24	GO:0008150
fgenesh.VV78X194263.7_5	3.91454	0.60249	1.78634	0.342581	2.73262	0.491765	1.99729	0.0898276	-2.19138	-1.43252	-1.95992	1.11809	-1.36816	3	XP_002278379.2	Q91784	Chromosome-associated kinesin KIF4	6e-125		GO:0008152
fgenesh.VV78X265708.8_1	1.63419	0.341649	0.745536	0.064122	2.7314	1.04976	1.83441	0.316109	-2.19196	1.67141	1.12252	2.46052	-1.48898	3	XP_002280600.1	F4I6M4	Microtubule-associated protein SPIRAL2-like	2e-54	GO:0008150
fgenesh.VV78X120140.7_4	606.517	51.953	275.951	33.9159	727.992	101.511	410.473	2.46918	-2.19791	1.20028	-1.47761	1.48748	-1.77355	3	CBI38720.3	Q8LCA1	Thylakoid membrane phosphoprotein 14 kDa, chloroplastic	6e-39	GO:0008150
fgenesh.VV78X178561.20_2	6.30771	0.57016	2.86526	0.380583	3.5478	0.544477	3.6256	0.49935	-2.20144	-1.77792	-1.73977	1.26536	1.02193	3	CBI22750.3		no hit		GO:0008150
glimmer.VV78X277202.27_9	4.64055	0.631492	2.10607	0.464271	3.49466	0.645843	2.64305	0.724307	-2.20342	-1.3279	-1.75576	1.25497	-1.32221	3	XP_002285736.1	Q41001	Blue copper protein	3e-38				GO:0006810						GO:0006091
glimmer.VV78X266542.9_1	25.9678	3.31403	11.7431	2.47411	46.8585	11.9252	28.2077	4.96545	-2.21133	1.80449	1.08626	2.40207	-1.6612	3	CAN60224.1	Q9SB81	Peroxidase 42	6e-158														GO:0006950	GO:0050896
twinscan.VV78X065883.13_11	31.0463	15.5741	13.9729	13.6755	26.7062	14.2478	34.3428	16.6462	-2.2219	-1.16251	1.10618	2.45782	1.28595	3	CAN61876.1	Q54Y26	Probable serine/threonine-protein kinase ndrA	1e-09	GO:0008150
fgenesh.VV78X158428.6_1	2.51452	0.517276	1.13155	0.496793	2.75449	0.630068	1.32602	0.475773	-2.22219	1.09543	-1.8963	1.17186	-2.07727	3	XP_002271779.2	Q9C7G0	65-kDa microtubule-associated protein 8	0			GO:0016043
twinscan.VV78X152298.7_1	6.00517	0.485974	2.69489	0.0398908	11.8427	2.13706	7.77701	1.39172	-2.22835	1.97209	1.29505	2.88583	-1.52279	3	CAN68366.1		no hit		GO:0008150
glimmer.VV78X201198.12_1	14.1124	2.94153	6.31795	0.265582	17.6866	1.83891	16.9622	3.46491	-2.23369	1.25327	1.20194	2.68477	-1.04271	3	CBI15368.3	P73689	Protease 4	2e-20							GO:0019538
fgenesh.VV78X073806.10_1	20.6419	3.94775	9.21463	1.00822	28.5311	0.929906	22.1028	2.04244	-2.24012	1.3822	1.07078	2.39867	-1.29084	3	CBI22257.3	Q09809	Uncharacterized membrane protein C2G11.09	8e-13	GO:0008150
glimmer.VV78X163375.15_3	11.4841	2.22446	5.11481	0.363115	10.9807	2.30907	8.30879	1.38374	-2.24527	-1.04585	-1.38217	1.62446	-1.32157	3	CAN79693.1	Q9FH13	Regulator of ribonuclease-like protein 3	2e-69											GO:0006350
fgenesh.VV78X005783.18_2	2.60093	0.468187	1.15777	0.0479628	1.32045	0.15069	1.52141	0.199587	-2.2465	-1.96973	-1.70955	1.31409	1.15219	3	CAN81891.1	Q9LIK7	Putative calcium-transporting ATPase 13, plasma membrane-type	0				GO:0006810
fgenesh.VV78X232992.9_2	9.38428	1.58955	4.16848	0.24473	10.4506	0.814494	8.69587	0.984885	-2.25125	1.11363	-1.07917	2.0861	-1.20179	3	CBI37382.3		no hit			GO:0008152
fgenesh.VV78X152339.9_6	3.73465	0.726279	1.6582	0.633337	5.34333	0.887535	3.55598	1.07738	-2.25223	1.43075	-1.05024	2.14448	-1.50263	3	CBI34551.3	A2RVM0	Short-chain dehydrogenase TIC 32, chloroplastic	5e-66	GO:0008150
glimmer.VV78X205932.4_1	12.1434	3.41981	5.36717	0.517751	9.78718	2.95563	6.29471	1.46185	-2.26253	-1.24074	-1.92914	1.17282	-1.55483	3	CBI19843.3	Q69SG5	Endoglucanase 24	3e-173					GO:0005975
fgenesh.VV78X199997.12_4	32.4208	5.68809	14.3238	0.390941	27.9457	2.62119	20.2009	1.81163	-2.26342	-1.16014	-1.60492	1.4103	-1.38339	3	CAN64877.1	Q9S720	PsbP domain-containing protein 3, chloroplastic	1e-67										GO:0006091
fgenesh.VV78X168975.10_2	14.2386	2.84275	6.26808	1.68417	9.98387	3.52804	7.9292	2.60579	-2.27161	-1.42616	-1.79572	1.26501	-1.25913	3	CAN78072.1	Q9SCV9	Beta-galactosidase 3	0					GO:0005975
glimmer.VV78X104218.19_3	33.8595	4.91855	14.844	0.697419	34.8608	7.12972	27.6909	3.3988	-2.28102	1.02957	-1.22277	1.86546	-1.25893	3	XP_002276628.1	P48279	Uncharacterized protein ycf39	2e-07	GO:0008150
sim4.VV78X248683.9_1	1.04677	0.299166	0.457599	0.116725	0.771021	0.138718	0.890713	0.313497	-2.28752	-1.35764	-1.1752	1.94649	1.15524	3			no hit		GO:0008150
glimmer.VV78X017075.4_2	26.8073	6.52055	11.6879	2.1561	20.191	5.03319	15.5467	1.7438	-2.29359	-1.32768	-1.72431	1.33015	-1.29874	3	XP_002284439.1	Q08298	Dehydration-responsive protein RD22	8e-69														GO:0006950	GO:0050896
sim4.VV78X080501.7_2	18.2441	18.2441	7.95175	7.95175	33.6301	16.9194	13.4964	3.03521	-2.29436	1.84334	-1.35177	1.69729	-2.49178	3			no hit		GO:0008150
fgenesh.VV78X267472.8_1	1.26505	0.139156	0.548875	0.0951626	0.803283	0.015047	0.791707	0.255146	-2.30481	-1.57485	-1.59788	1.44242	-1.01462	3	CAN64499.1		no hit		GO:0008150
twinscan.VV78X096618.37_2	17.9867	1.14599	7.79335	0.389822	21.5738	1.78207	12.7673	0.246963	-2.30795	1.19943	-1.4088	1.63823	-1.68976	3	XP_002284059.1	P70948	Putative esterase yitV	6e-06	GO:0008150
fgenesh.VV78X023314.13_1	17.0819	3.84954	7.38135	1.74859	22.499	2.23844	20.7206	1.20152	-2.3142	1.31712	1.21301	2.80715	-1.08583	3	CAN83757.1		no hit		GO:0008150
twinscan.VV78X081235.12_4	5.25317	1.09693	2.26717	0.236887	9.80694	2.571	7.67729	1.64326	-2.31706	1.86686	1.46146	3.38629	-1.2774	3	CBI15687.3	Q9SW33	Thylakoid lumenal 17.9 kDa protein, chloroplastic	4e-68	GO:0008150
sim4.VV78X069531.12_1	3.6339	0.980929	1.56766	0.168061	3.89403	0.564129	3.16167	0.317648	-2.31803	1.07159	-1.14936	2.0168	-1.23164	3	XP_003634199.1	Q9SUC9	Uncharacterized GPI-anchored protein At4g28100	4e-55	GO:0008150
fgenesh.VV78X080721.20_2	4.98018	0.811031	2.12004	0.437437	6.19163	0.961256	4.22675	0.520656	-2.3491	1.24325	-1.17825	1.99372	-1.46487	3	CAN78131.1		no hit		GO:0008150
fgenesh.VV78X083129.5_1	5.32334	0.803484	2.25083	0.69602	5.10939	1.22141	5.89056	1.14471	-2.36505	-1.04187	1.10655	2.61705	1.15289	3	CAN72603.1	Q9M015	Uncharacterized protein At5g01610	5e-27	GO:0008150
sim4.VV78X014636.4_1	9.68515	1.34929	4.0838	0.727349	10.4844	1.04291	8.92861	1.23541	-2.3716	1.08252	-1.08473	2.18635	-1.17424	3	XP_002278752.2		no hit		GO:0008150
glimmer.VV78X215403.3_1	5.85194	1.00867	2.4653	0.507698	6.4308	1.47499	2.97898	0.0463389	-2.37372	1.09892	-1.96441	1.20836	-2.15873	3	XP_002275500.2	Q84TG3	E3 ubiquitin-protein ligase PUB23	2e-130							GO:0019538							GO:0006950	GO:0050896
glimmer.VV78X174964.7_1	22.9848	5.58017	9.67952	1.11079	20.4573	4.33381	13.2576	1.95367	-2.37458	-1.12355	-1.7337	1.36966	-1.54306	3	XP_002285246.1	Q8RUN2	Cytokinin riboside 5'-monophosphate phosphoribohydrolase LOG1	2e-92		GO:0008152
sim4.VV78X046934.14_1	10.866	1.79263	4.57584	0.616929	11.2499	2.02994	6.80766	0.422263	-2.37464	1.03533	-1.59614	1.48774	-1.65253	3	CBI18019.3	Q9LZV3	Mannan endo-1,4-beta-mannosidase 6	7e-50					GO:0005975
fgenesh.VV78X249779.2_1	1.64934	0.518373	0.694106	0.196043	2.35887	0.558118	1.40748	0.457916	-2.37621	1.43019	-1.17184	2.02775	-1.67596	3	XP_002271560.2	Q9SUQ3	Probable inactive receptor kinase At4g23740	0							GO:0019538
fgenesh.VV78X200784.43_1	4.1011	1.90712	1.71909	0.00955404	2.10025	0.237009	3.22682	0.630073	-2.38562	-1.95267	-1.27094	1.87705	1.5364	3	CAN78560.1		no hit		GO:0008150
fgenesh.VV78X008455.9_1	3.37468	1.37649	1.41307	0.629174	3.68556	2.69381	3.27324	1.33857	-2.3882	1.09212	-1.03099	2.31641	-1.12597	3	CBI17091.3	Q9FKS8	Lysine histidine transporter 1	7e-48				GO:0006810
glimmer.VV78X089761.8_3	0.163599	0.0831926	0.0683222	0.0347932	0.135468	0.0711647	0.132616	0.0663083	-2.39452	-1.20766	-1.23363	1.94103	-1.02151	3			no hit		GO:0008150
fgenesh.VV78X263255.30_5	5.62843	1.10064	2.34754	0.168781	5.88356	1.62555	3.91059	0.349559	-2.39759	1.04533	-1.43928	1.66583	-1.50452	3	CBI26986.3	Q9ZT29	Delta(7)-sterol-C5(6)-desaturase	1e-84								GO:0006629
glimmer.VV78X151974.38_10	1.28618	0.350943	0.535604	0.064108	2.35328	0.462804	2.06148	0.764888	-2.40136	1.82967	1.6028	3.84889	-1.14155	3	XP_003635209.1		no hit		GO:0008150
fgenesh.VV78X046097.17_3	1.52499	0.300674	0.634546	0.140047	1.99104	0.464971	1.84689	0.380074	-2.40327	1.30561	1.21109	2.91057	-1.07805	3	CAN66760.1	Q9C7B1	Telomere repeat-binding protein 3	8e-08											GO:0006350
fgenesh.VV78X151557.7_1	2.86034	0.469399	1.18804	0.224039	2.81533	0.756025	2.75544	0.465588	-2.40761	-1.01599	-1.03807	2.31931	-1.02174	3	CAN71887.1	P30171	Actin-97	0			GO:0016043	GO:0006810
glimmer.VV78X054954.15_2	66.5767	3.65161	27.6226	4.27828	46.0854	3.35757	37.924	3.09128	-2.41023	-1.44464	-1.75553	1.37293	-1.21521	3	XP_002269030.1	Q43075	Arginine decarboxylase	0		GO:0008152
fgenesh.VV78X068770.30_2	4.54927	0.219724	1.88747	0.56391	5.87774	1.27519	2.89645	0.602285	-2.41025	1.29202	-1.57064	1.53457	-2.02929	3	XP_002272635.2	Q9LLL8	Xylem serine proteinase 1	0	GO:0008150
fgenesh.VV78X103090.3_2	12.3845	2.96432	5.11904	1.08819	9.20446	1.37743	6.21232	0.0767153	-2.41931	-1.34549	-1.99354	1.21357	-1.48165	3	XP_002271855.1	P37891	Serine carboxypeptidase 3	0							GO:0019538
glimmer.VV78X061418.19_3	1.91769	0.284372	0.791247	0.184695	3.58521	0.168323	2.20449	0.079045	-2.42363	1.86955	1.14955	2.78609	-1.62632	3	XP_002265119.2	Q9SE45	Annexin D3	4e-99	GO:0008150
twinscan.VV78X131923.44_13	2.35032	0.614191	0.966345	0.329582	1.46598	0.434839	1.1968	0.0947393	-2.43218	-1.60324	-1.96384	1.23848	-1.22492	3	XP_002278669.2	Q9LJW0	Phosphate transporter PHO1 homolog 9	0				GO:0006810
fgenesh.VV78X151036.4_1	5.33347	1.39284	2.19083	0.741272	6.34492	1.42492	4.57671	0.308536	-2.43445	1.18964	-1.16535	2.08903	-1.38635	3	CAN71458.1		no hit												GO:0006350
fgenesh.VV78X147133.6_2	2.499	0.860575	1.02629	0.26551	2.66687	0.786237	1.7816	0.272559	-2.43498	1.06718	-1.40267	1.73597	-1.49689	3	CAN66295.1		no hit		GO:0008150
fgenesh.VV79X010629.1_1	4.58288	1.00969	1.88104	0.353511	2.84598	0.940397	3.314	0.370304	-2.43635	-1.6103	-1.38288	1.76179	1.16445	3	CAN80978.1	Q0E2Y1	(6-4)DNA photolyase	9e-107												GO:0006259		GO:0006950	GO:0050896
twinscan.VV78X191288.6_2	0.996023	0.332674	0.408411	0.224909	0.691923	0.213652	0.77034	0.533386	-2.43878	-1.4395	-1.29297	1.88619	1.11333	3	CBI28303.3		no hit		GO:0008150
twinscan.VV78X129548.7_9	0.809301	0.417398	0.331205	0.172926	1.2547	0.738682	1.52051	0.554351	-2.4435	1.55035	1.87879	4.59083	1.21185	3	XP_002277612.1	Q43872	Peroxidase 64	2e-122														GO:0006950	GO:0050896
fgenesh.VV78X229567.4_2	8.92892	2.74508	3.65359	0.808766	7.13377	2.40773	6.5001	2.26588	-2.44388	-1.25164	-1.37366	1.7791	-1.09749	3	CAN64132.1	Q39547	Cucumisin	0	GO:0008150
fgenesh.VV78X268761.4_3	5.13338	0.866799	2.0994	0.40843	9.00575	2.43101	2.63673	0.493351	-2.44517	1.75435	-1.94687	1.25595	-3.41549	3	CAN71023.1	A7P756	CASP-like protein GSVIVT00034332001	2e-114	GO:0008150
fgenesh.VV78X173348.8_1	4.76748	0.283428	1.94925	0.30645	7.21157	1.90641	3.73987	0.236856	-2.44581	1.51266	-1.27477	1.91862	-1.92829	3	CAN74020.1	Q9M015	Uncharacterized protein At5g01610	1e-10	GO:0008150
fgenesh.VV78X140278.29_3	2.6899	0.37875	1.09885	0.711011	1.45895	0.819627	2.92921	0.792619	-2.44793	-1.84373	1.08896	2.66571	2.00776	3	XP_002281318.1		no hit			GO:0008152
twinscan.VV78X079828.4_3	7.18911	1.06803	2.9289	0.329679	4.23685	1.01474	4.94962	1.34569	-2.45454	-1.69681	-1.45246	1.68992	1.16823	3	XP_003631773.1	P51615	NADP-dependent malic enzyme	0		GO:0008152
fgenesh.VV78X044351.11_1	2.22741	0.365325	0.907012	0.332834	2.83144	0.443825	2.03629	0.346302	-2.45577	1.27118	-1.09386	2.24506	-1.39049	3	CAN81929.1	Q6NM73	Cysteine-rich repeat secretory protein 3	1e-108		GO:0008152
sim4.VV78X048548.7_6	2.66197	0.248802	1.08097	0.0404895	4.34346	0.606489	4.51268	0.794878	-2.46257	1.63167	1.69524	4.17464	1.03896	3	CAN67660.1	Q94F49	Probable histone H2A.5	4e-60			GO:0016043									GO:0006259
glimmer.VV78X215537.10_3	270.63	86.4579	109.611	81.4436	348.022	189.063	258.302	156.467	-2.469	1.28597	-1.04773	2.35652	-1.34734	3	CAN63003.1		no hit		GO:0008150
twinscan.VV78X177465.5_1	3.04508	0.630897	1.23142	0.16117	3.25718	0.695786	3.15913	0.559334	-2.47282	1.06965	1.03745	2.56544	-1.03104	3	XP_002266775.1	O23090	Transcription factor bHLH14	9e-72											GO:0006350
twinscan.VV78X265976.15_1	120.428	7.308	48.5212	10.6416	178.981	25.619	103.088	5.50837	-2.48196	1.48621	-1.1682	2.1246	-1.7362	3	CBI26882.3	Q9SSK9	MLP-like protein 28	1e-13														GO:0006950	GO:0050896
glimmer.VV78X247965.7_5	7.32747	1.25301	2.9416	0.588393	6.33707	1.0563	5.11705	0.931589	-2.49098	-1.15629	-1.43197	1.73955	-1.23842	3	CBI26373.3		no hit		GO:0008150
twinscan.VV78X156825.6_2	7.46848	1.15571	2.97888	0.29496	4.22013	0.849403	4.45479	0.0885856	-2.50714	-1.76973	-1.6765	1.49546	1.05561	3			no hit		GO:0008150
glimmer.VV78X217621.5_2	0.573624	0.243163	0.226573	0.0672588	0.526034	0.155593	0.621285	0.248195	-2.53174	-1.09047	1.08309	2.7421	1.18107	3	XP_003632328.1	A2ZMH2	Serine/threonine-protein kinase Nek2	2e-63							GO:0019538
sim4.VV78X034463.64_6	11.9072	3.17221	4.69269	2.48396	10.9394	5.48462	15.1864	3.79217	-2.5374	-1.08847	1.2754	3.23619	1.38823	3	CBI24703.3	Q946Y7	Syntaxin-61	6e-83				GO:0006810
twinscan.VV78X004790.12_3	1.20155	0.411306	0.471797	0.148618	1.01424	0.416891	1.12616	0.745904	-2.54674	-1.18468	-1.06694	2.38696	1.11035	3	XP_002267020.2	P31924	Sucrose synthase 1	0					GO:0005975									GO:0006950	GO:0050896
fgenesh.VV78X049585.19_3	2.58469	0.691375	1.01364	0.285905	3.22572	1.28024	3.86257	2.11352	-2.5499	1.24801	1.4944	3.81058	1.19743	3	CAN60832.1	Q6NLW5	Protein XRI1	4e-11	GO:0008150
sim4.VV78X071620.9_2	1.39231	0.107371	0.545709	0.11922	1.80928	0.702043	2.00786	0.636609	-2.55139	1.29948	1.4421	3.67936	1.10976	3	CBI26292.3		no hit												GO:0006350
glimmer.VV78X153450.6_3	2.93352	0.194794	1.14688	0.0520356	3.621	1.32967	3.57031	0.428243	-2.55783	1.23436	1.21708	3.11307	-1.0142	3	XP_002274041.2	Q9M390	Peptide transporter PTR1	0				GO:0006810
fgenesh.VV78X144560.9_2	2.79511	0.614863	1.08816	0.233588	4.07469	1.38754	2.3589	0.476409	-2.56866	1.45779	-1.18492	2.16779	-1.72737	3	CAN83466.1	Q9SJA2	Probable xyloglucan glycosyltransferase 8	0			GO:0016043
twinscan.VV78X159768.13_2	0.518451	0.122773	0.201378	0.024976	0.747682	0.28701	0.701296	0.266055	-2.57452	1.44215	1.35268	3.48249	-1.06614	3	XP_002262764.1	Q9T072	Transcription factor bHLH25	4e-48											GO:0006350
fgenesh.VV78X256381.2_1	0.934109	0.332386	0.362481	0.106587	1.01572	0.367906	0.618956	0.244432	-2.57699	1.08737	-1.50917	1.70755	-1.64103	3	CBI31200.3	Q9LYT3	Protein TRANSPARENT TESTA 12	1e-41				GO:0006810											GO:0050896
glimmer.VV78X103599.8_2	5.9655	0.863543	2.30929	0.47238	8.43662	1.27827	5.66675	0.633599	-2.58327	1.41423	-1.05272	2.4539	-1.48879	3	CBI40050.3	Q41001	Blue copper protein	1e-19				GO:0006810						GO:0006091
glimmer.VV78X259053.74_1	1.6607	0.282342	0.641181	0.166655	1.9014	0.306058	1.20134	0.183513	-2.59006	1.14494	-1.38237	1.87364	-1.58273	3	XP_002268965.1	P0C5E2	Probable serine/threonine-protein kinase At1g18390	2e-77							GO:0019538
fgenesh.VV78X258098.12_2	8.57611	1.42593	3.30337	0.33961	8.38936	1.07851	5.62985	0.463833	-2.59617	-1.02226	-1.52333	1.70428	-1.49016	3	XP_002273230.2	Q9LZV3	Mannan endo-1,4-beta-mannosidase 6	0					GO:0005975
fgenesh.VV78X042996.7_8	0.456656	0.215981	0.175497	0.0220651	0.907798	0.238777	0.841518	0.302532	-2.60207	1.98793	1.84278	4.79506	-1.07876	3	CAN72853.1	Q86TV6	Tetratricopeptide repeat protein 7B	4e-21	GO:0008150
fgenesh.VV78X169457.18_4	6.80923	0.528771	2.61502	0.254533	13.0354	3.58015	9.9277	1.03261	-2.60389	1.91437	1.45798	3.79641	-1.31303	3	XP_002265873.1	Q93Z38	Tryptophan aminotransferase-related protein 4	7e-123		GO:0008152
fgenesh.VV78X129093.8_5	85.957	11.8268	32.9594	3.95071	114.248	9.98689	88.02	13.4659	-2.60797	1.32913	1.024	2.67056	-1.29797	3	CAN72920.1	Q9LZM4	Wall-associated receptor kinase-like 20	2e-154	GO:0008150
glimmer.VV78X120395.27_15	1.82753	0.260522	0.700182	0.081792	1.41578	0.355956	0.91695	0.0822346	-2.61007	-1.29083	-1.99305	1.30959	-1.54401	3	CAN63506.1	P32960	Probable amino-acid racemase	1e-06			GO:0016043		GO:0005975
glimmer.VV78X227800.12_2	22.3098	5.20149	8.47361	0.864254	12.3533	2.91396	11.4727	1.60622	-2.63285	-1.80597	-1.9446	1.35393	-1.07676	3	XP_002271114.1	Q84KJ6	Ammonium transporter 3 member 1	0				GO:0006810
glimmer.VV78X013220.20_1	30.3012	3.21283	11.5043	2.52316	41.6839	10.8606	28.1377	3.13664	-2.6339	1.37565	-1.07689	2.44584	-1.48143	3	XP_002269936.1	Q1PSI9	L-idonate 5-dehydrogenase	1e-175	GO:0008150
glimmer.VV78X277965.19_1	16.9875	8.48752	6.43048	6.04457	19.9614	0.888676	24.4625	1.03926	-2.64171	1.17507	1.44003	3.80415	1.22549	3	CAN69872.1		no hit													GO:0006259
glimmer.VV78X029943.5_3	7.38124	1.07506	2.7873	0.443402	6.33805	0.894299	5.66668	0.513751	-2.64817	-1.16459	-1.30257	2.03304	-1.11848	3	CAN64268.1	P0CG89	Histone H4	5e-42			GO:0016043									GO:0006259
glimmer.VV78X175807.7_1	6.47311	0.554888	2.44342	0.376783	4.23152	0.0383644	4.82408	0.658499	-2.64921	-1.52974	-1.34183	1.97432	1.14004	3	XP_002263686.1		no hit		GO:0008150
fgenesh.VV78X104386.20_1	1.11069	0.550623	0.417934	0.0558066	1.60087	0.488277	0.656469	0.134622	-2.65758	1.44133	-1.69192	1.57075	-2.43861	3	XP_002274522.1	Q93ZR6	O-acyltransferase WSD1	3e-33								GO:0006629
glimmer.VV78X252635.19_2	11.386	2.29379	4.27912	0.392216	14.0076	3.31844	8.85154	1.01318	-2.66084	1.23024	-1.28634	2.06854	-1.5825	3	XP_002273514.1	P18025	Tubulin beta-1 chain	0		GO:0008152
fgenesh.VV78X109381.6_4	7.75762	2.3003	2.91381	0.251542	15.5008	4.19714	9.54649	1.65512	-2.66237	1.99813	1.2306	3.2763	-1.62371	3	CAN65424.1	Q9SF32	Protein IQ-DOMAIN 1	2e-15	GO:0008150
fgenesh.VV78X189269.7_5	2.99786	0.730237	1.11999	0.534911	3.93924	2.40718	4.42601	1.22742	-2.67669	1.31402	1.47639	3.95184	1.12357	3	CAN78128.1	P46875	Kinesin-3	0		GO:0008152
glimmer.VV78X010682.4_1	17.5047	2.81035	6.52025	0.684212	33.4303	7.81768	21.759	2.43875	-2.68467	1.90979	1.24304	3.33714	-1.53639	3	CAN83446.1	Q9LIP6	Cytochrome P450 71B34	2e-160		GO:0008152
glimmer.VV78X182876.3_2	1.78133	0.156472	0.661054	0.102325	2.52732	0.797765	2.38864	0.638044	-2.69469	1.41878	1.34093	3.61338	-1.05806	3	CAN79299.1	P93472	Delta(24)-sterol reductase	0								GO:0006629
twinscan.VV78X172274.5_2	7.51881	1.0165	2.7858	0.469849	8.08633	1.85745	5.69851	2.01378	-2.69897	1.07548	-1.31943	2.04556	-1.41902	3	AAK81875.1	Q43062	Pectinesterase/pectinesterase inhibitor PPE8B	0			GO:0016043
glimmer.VV78X132092.4_2	3.99178	1.0944	1.4726	0.0521736	5.1612	0.215926	3.85008	0.633787	-2.7107	1.29296	-1.0368	2.61448	-1.34054	3	XP_002284507.1	Q0WPQ2	Ethylene receptor 2	0							GO:0019538						GO:0007165		GO:0050896
fgenesh.VV78X029806.3_2	3.45528	0.466291	1.273	0.292553	4.32957	1.34805	2.21742	0.352444	-2.71429	1.25303	-1.55824	1.74189	-1.95252	3	CBI32073.3	Q8H021	Germin-like protein 40546	4e-66														GO:0006950	GO:0050896
fgenesh.VV78X152440.5_3	18.0688	5.97681	6.61826	1.80196	13.2999	1.73235	10.0146	1.3426	-2.73014	-1.35856	-1.80425	1.51317	-1.32805	3	CBI36978.3	O22898	Long chain acyl-CoA synthetase 1	0								GO:0006629
glimmer.VV78X139534.10_3	2.43148	0.292992	0.884175	0.274807	3.81428	1.05161	2.19555	0.205487	-2.75	1.56871	-1.10746	2.48317	-1.73728	3	XP_002270890.2	Q0DHL2	Laccase-12/13	3e-150									GO:0019748
fgenesh.VV78X064120.3_1	0.498255	0.138943	0.181138	0.0467637	0.507894	0.0401221	0.347557	0.0252792	-2.7507	1.01935	-1.43359	1.91874	-1.46133	3	XP_002281492.1		no hit		GO:0008150
glimmer.VV78X029054.9_1	1.56834	0.255136	0.568235	0.0779877	0.90331	0.361147	0.967128	0.329726	-2.76001	-1.73621	-1.62164	1.70199	1.07065	3	XP_002272735.1	Q851M9	Ammonium transporter 3 member 2	7e-95				GO:0006810
twinscan.VV78X229354.2_1	3.89681	0.22467	1.40621	0.738742	2.43304	1.49658	3.02784	0.941846	-2.77114	-1.60162	-1.28699	2.15319	1.24447	3	XP_002276461.1	Q5S2C4	Protein NAP1	1e-19	GO:0008150
glimmer.VV78X133795.16_3	1.12038	0.263427	0.403914	0.0592424	1.3235	0.170597	1.04546	0.0440351	-2.77382	1.18129	-1.07166	2.58833	-1.26595	3	XP_002278392.1	C0LGQ4	Probable LRR receptor-like serine/threonine-protein kinase MRH1	8e-118							GO:0019538
glimmer.VV78X071012.7_1	1.99431	0.304047	0.713735	0.115024	1.98472	0.450224	1.04925	0.0810968	-2.79418	-1.00483	-1.90069	1.47009	-1.89156	3	XP_002272802.1	Q766C3	Aspartic proteinase nepenthesin-1	2e-127							GO:0019538
twinscan.VV78X045322.9_1	4.25675	1.04554	1.51293	0.67663	4.66472	1.42644	2.34394	0.159641	-2.81358	1.09584	-1.81606	1.54927	-1.99012	3			no hit		GO:0008150
glimmer.VV78X080000.9_3	4.64892	3.37724	1.6406	1.6406	4.14371	1.09415	5.80647	0.363832	-2.83368	-1.12192	1.24899	3.53924	1.40127	3	XP_002277944.1	Q9SIH5	Probable F-box protein At1g60180	2e-27	GO:0008150
fgenesh.VV78X128092.9_3	1.55176	0.475178	0.54594	0.221011	2.5218	0.551475	1.40788	0.253376	-2.84236	1.62513	-1.1022	2.57881	-1.79121	3	CAN69176.1	P93194	Receptor-like protein kinase	0							GO:0019538
glimmer.VV78X161868.10_1	16.5528	2.70927	5.813	0.360224	31.5405	4.3567	22.724	2.00663	-2.84754	1.90545	1.37282	3.90917	-1.38798	3	CAN76197.1	Q8H0M1	Quinone-oxidoreductase homolog, chloroplastic	2e-26		GO:0008152
fgenesh.VV78X129887.25_3	3.84415	0.616183	1.34864	0.0607201	4.13663	0.727295	3.03591	0.2567	-2.85039	1.07608	-1.26623	2.25109	-1.36257	3	CAN77470.1	Q6NQK2	NAC domain-containing protein 8	4e-55							GO:0019538
fgenesh.VV78X142167.8_2	1.76022	0.345311	0.617216	0.121857	1.70102	0.513437	1.61276	0.451235	-2.85187	-1.0348	-1.09143	2.61296	-1.05472	3	XP_002280547.1	Q9LHA7	Peroxidase 31	9e-122														GO:0006950	GO:0050896
twinscan.VV78X071620.9_4	1.55678	0.674644	0.541635	0.257549	2.14614	1.17054	1.64318	0.920216	-2.87423	1.37857	1.0555	3.03374	-1.30609	3	CBI26292.3	A1Z9E2	Protein lin-54 homolog	2e-20	GO:0008150
glimmer.VV78X252367.9_1	2.4347	0.241933	0.846264	0.215111	4.31793	1.03279	1.77526	0.308183	-2.877	1.7735	-1.37146	2.09777	-2.43227	3	CBI26147.3		no hit		GO:0008150
glimmer.VV78X234350.5_1	31.6533	5.76372	10.9926	1.56676	39.8758	5.60662	20.1456	4.56796	-2.87951	1.25977	-1.57123	1.83264	-1.97938	3	XP_002284213.1	P82353	Non-specific lipid-transfer protein 2	2e-20				GO:0006810
fgenesh.VV78X010901.11_3	1.92833	1.01356	0.669209	0.258873	2.23079	0.435044	1.11443	0.0199509	-2.8815	1.15685	-1.73032	1.6653	-2.00173	3	CAN80511.1	P83332	Thaumatin-like protein 1	7e-70														GO:0006950	GO:0050896
fgenesh.VV78X256140.5_1	14.1288	3.17662	4.88933	0.186224	12.0343	2.15234	10.5549	1.60569	-2.88972	-1.17404	-1.3386	2.15877	-1.14016	3	CBI28846.3		no hit		GO:0008150
fgenesh.VV78X137623.6_1	1.94136	0.27123	0.671499	0.0452396	1.1917	0.315207	1.0659	0.0585491	-2.89108	-1.62906	-1.82134	1.58734	-1.11803	3	CAN79378.1	Q9SD53	UPF0481 protein At3g47200	2e-22	GO:0008150
glimmer.VV79X002012.14_1	0.794837	0.156571	0.274717	0.0321398	1.41749	0.671893	0.851379	0.332528	-2.8933	1.78337	1.07114	3.09912	-1.66493	3	XP_002270850.1		no hit		GO:0008150
fgenesh.VV78X214158.10_5	16.6903	3.70656	5.74323	0.625235	18.3177	3.27976	15.7328	1.09855	-2.90609	1.0975	-1.06086	2.73936	-1.1643	3	XP_002270234.1		no hit		GO:0008150
glimmer.VV78X050535.4_8	4.90583	1.5084	1.68336	0.233461	3.60192	1.50116	4.4424	2.4223	-2.91431	-1.362	-1.10432	2.63901	1.23334	3	CBI28811.3	P92980	5'-adenylylsulfate reductase 3, chloroplastic	4e-137						GO:0006519
fgenesh.VV78X085347.15_3	0.282836	0.0455055	0.0965122	0.0338084	0.2356	0.0618646	0.431127	0.310381	-2.93057	-1.20049	1.5243	4.46707	1.82991	3	CBI41042.3	Q6NKN9	Transcription factor bHLH74	8e-53											GO:0006350
twinscan.VV79X003170.3_1	0.472931	0.0257801	0.161138	0.0259822	0.38026	0.130387	0.493072	0.405945	-2.93493	-1.2437	1.04259	3.05992	1.29667	3	XP_002267333.1	Q84K00	NAC domain-containing protein 78	8e-49											GO:0006350
fgenesh.VV78X254697.10_4	9.78539	1.26584	3.33043	0.627464	13.7393	2.48769	10.6463	1.50031	-2.93818	1.40407	1.08798	3.19667	-1.29053	3	CBI18638.3	Q9FGJ4	Acyl carrier protein 3, mitochondrial	4e-25								GO:0006629
fgenesh.VV78X063445.19_6	18.384	3.55445	6.24075	0.233094	19.1302	4.75406	16.8953	1.98802	-2.94581	1.04059	-1.08811	2.70726	-1.13228	3	XP_002279189.1	A4IFP3	Fatty acid desaturase 3	7e-36								GO:0006629
sim4.VV78X085993.13_3	5.47458	5.47458	1.85223	1.85223	5.99327	3.46112	8.95649	4.96873	-2.95568	1.09474	1.63601	4.83552	1.49443	3			no hit		GO:0008150
twinscan.VV78X229354.2_2	3.73095	0.382856	1.26155	0.63887	2.28447	1.59909	3.02784	0.941846	-2.95744	-1.63318	-1.23221	2.4001	1.3254	3		Q5S2C4	Protein NAP1	5e-11	GO:0008150
glimmer.VV78X166400.20_13	3.3442	2.18347	1.12879	0.573076	6.2484	3.15103	6.63455	0.92602	-2.96266	1.86843	1.9839	5.8776	1.0618	3			no hit		GO:0008150
fgenesh.VV78X138555.7_1	13.8467	2.27644	4.65802	1.32606	9.0557	1.67044	7.10798	3.99494	-2.97266	-1.52906	-1.94805	1.52597	-1.27402	3	XP_003633800.1	Q0JIL1	Probable nucleoredoxin 2	3e-06	GO:0008150
glimmer.VV78X274004.3_3	1.69426	0.324281	0.568362	0.173327	1.04857	0.345296	1.09785	0.375415	-2.98095	-1.61578	-1.54325	1.93161	1.047	3	CAN65872.1	O48818	Expansin-A4	9e-125			GO:0016043
glimmer.VV78X026121.22_1	4.82864	1.32804	1.61428	0.437854	4.83134	0.756731	2.81156	0.496893	-2.99121	1.00056	-1.71743	1.74168	-1.71839	3	CAN72813.1	P93354	Histone H2B	9e-62			GO:0016043									GO:0006259
fgenesh.VV78X116782.35_1	40.5953	22.4573	13.5117	13.5117	24.1679	13.7804	21.6376	1.22338	-3.00444	-1.67972	-1.87614	1.60139	-1.11694	3	CBI37530.3	A7PZL3	Probable polygalacturonase	2e-108					GO:0005975
fgenesh.VV78X234455.5_1	0.560849	0.183414	0.186262	0.0700957	0.368996	0.106319	0.401908	0.272508	-3.01108	-1.51993	-1.39547	2.15775	1.08919	3	CAN65694.1	Q502K3	Serine/threonine-protein phosphatase 6 regulatory ankyrin repeat subunit C	2e-08	GO:0008150
fgenesh.VV78X263061.11_8	11.5936	1.82535	3.82957	0.468556	13.3928	3.48895	9.13045	1.26018	-3.02739	1.15519	-1.26977	2.3842	-1.46683	3	CAN73020.1	Q9SJ81	Fasciclin-like arabinogalactan protein 7	3e-72	GO:0008150
glimmer.VV78X220380.9_6	0.592489	0.592489	0.195666	0.195666	0.702853	0.615304	0.739296	0.378796	-3.02807	1.18627	1.24778	3.77837	1.05185	3			no hit		GO:0008150
fgenesh.VV78X255602.14_11	1.05293	0.558589	0.344538	0.108712	0.99458	0.421306	0.868855	0.124006	-3.05607	-1.05867	-1.21186	2.5218	-1.1447	3	XP_002281973.1	Q766C2	Aspartic proteinase nepenthesin-2	4e-58							GO:0019538
glimmer.VV78X007844.11_4	4.64178	0.857891	1.50277	0.418877	4.49371	1.18248	2.91833	0.259359	-3.08881	-1.03295	-1.59056	1.94196	-1.53982	3	CAN68490.1	Q9ZT29	Delta(7)-sterol-C5(6)-desaturase	1e-65								GO:0006629
twinscan.VV78X136483.4_12	1.38401	0.223541	0.445514	0.157025	1.89547	0.804376	1.59026	0.0486659	-3.10654	1.36955	1.14902	3.56948	-1.19193	3	XP_002280058.1	Q8L9Y0	Serine carboxypeptidase-like 25	0							GO:0019538
fgenesh.VV78X247803.11_6	5.23288	0.741915	1.68257	0.195942	3.05826	1.56591	3.01483	0.906522	-3.11005	-1.71106	-1.73572	1.7918	-1.01441	3	XP_002270100.1	A7QJG1	S-adenosylmethionine synthase 3	0		GO:0008152				GO:0006519
glimmer.VV78X151264.11_2	0.999206	0.171445	0.320073	0.0197998	1.74088	0.270492	0.799943	0.20733	-3.12181	1.74226	-1.2491	2.49925	-2.17625	3	XP_002269182.1	Q9S7G2	Probable galacturonosyltransferase-like 2	6e-141			GO:0016043
twinscan.VV78X127544.10_11	1.37548	0.45842	0.439429	0.132698	0.778274	0.208872	1.17397	0.85551	-3.13014	-1.76734	-1.17164	2.67158	1.50843	3	CBI39536.3	Q9M9W7	Putative pectinesterase/pectinesterase inhibitor 22	0			GO:0016043
fgenesh.VV78X241539.7_2	4.48593	0.144747	1.43066	0.560724	6.79628	1.92369	7.44985	1.24516	-3.13558	1.51502	1.66072	5.2073	1.09617	3	CBI27703.3	Q9SZB9	Peroxidase 47	2e-122														GO:0006950	GO:0050896
twinscan.VV78X065841.26_8	1.7567	0.440027	0.557173	0.0844271	2.56311	0.710826	1.41255	0.238534	-3.15288	1.45905	-1.24364	2.53521	-1.81453	3	XP_002283757.1	Q9FYE1	Metacaspase-9	2e-116							GO:0019538
fgenesh.VV78X094235.24_2	3.036	0.610817	0.960209	0.0305542	2.94445	0.775681	1.74998	0.511229	-3.16181	-1.03109	-1.73487	1.8225	-1.68256	3	CBI31966.3	Q9SWI1	Protein PHYTOCHROME KINASE SUBSTRATE 1	2e-33													GO:0007165		GO:0050896
glimmer.VV78X106398.12_2	5.73011	1.91045	1.80468	0.907043	4.4407	0.64155	3.40125	0.309321	-3.17513	-1.29036	-1.68471	1.88468	-1.30561	3	XP_002285448.2	Q9LHS0	Putative clathrin assembly protein At5g35200	1e-48			GO:0016043	GO:0006810
glimmer.VV78X047947.46_2	3305.9	618.52	1032.07	29.979	2988.26	57.7248	1665.17	550.179	-3.20316	-1.1063	-1.98532	1.61342	-1.79457	3	CAN67082.1		no hit		GO:0008150
fgenesh.VV78X268815.4_2	0.498701	0.119307	0.155337	0.0447496	0.387625	0.0489107	0.903827	0.521251	-3.21045	-1.28656	1.81236	5.81849	2.3317	3	CAN66019.1	C0LGV0	Probable LRR receptor-like serine/threonine-protein kinase At5g48740	0							GO:0019538
twinscan.VV78X075610.16_1	2.11361	0.401091	0.649846	0.225663	2.32049	0.0157411	1.07865	0.0971188	-3.25249	1.09788	-1.9595	1.65986	-2.15129	3	XP_002266018.1	Q8GT41	Putative invertase inhibitor	5e-28		GO:0008152
twinscan.VV78X101148.25_1	4.3128	0.675431	1.31214	0.417851	3.63495	0.67626	2.36074	1.45774	-3.28684	-1.18648	-1.82689	1.79915	-1.53975	3	XP_002271723.2	Q0JIL1	Probable nucleoredoxin 2	1e-06		GO:0008152
fgenesh.VV78X248949.3_1	0.291749	0.0808263	0.088598	0.0290543	0.209042	0.105432	0.395837	0.300748	-3.29296	-1.39565	1.35677	4.46779	1.89358	3	CAN68529.1	Q9C5Y4	Structural maintenance of chromosomes protein 40545	0			GO:0016043									GO:0006259		GO:0006950	GO:0050896
fgenesh.VV78X132881.3_1	14.4435	2.44394	4.3783	0.775153	28.654	8.80382	13.2851	0.914352	-3.29889	1.98386	-1.0872	3.03429	-2.15686	3	XP_002283867.1	Q8H8T0	UDP-arabinopyranose mutase 1	0			GO:0016043		GO:0005975
glimmer.VV78X033593.15_1	2.31284	0.428454	0.698603	0.330693	2.38224	0.840162	1.6641	0.0337719	-3.31066	1.03001	-1.38984	2.38204	-1.43155	3	XP_002273669.1	A7PZL3	Probable polygalacturonase	5e-170					GO:0005975
twinscan.VV78X181814.9_3	3.1297	0.465269	0.942504	0.175157	4.63297	1.20143	2.31039	0.0615748	-3.32062	1.48033	-1.35462	2.45133	-2.00528	3	CBI30423.3	O80434	Laccase-4	0									GO:0019748
fgenesh.VV78X038666.12_1	0.732473	0.592089	0.220391	0.193273	0.673588	0.300695	0.739139	0.65229	-3.32351	-1.08742	1.0091	3.35376	1.09732	3	CAN69383.1	Q9FI53	Fumarate hydratase 2, chloroplastic	6e-27										GO:0006091
fgenesh.VV78X067298.60_1	1.484	0.762259	0.445254	0.186234	1.43674	0.71835	1.28878	1.15399	-3.33292	-1.03289	-1.15147	2.89449	-1.1148	3	XP_002274636.2	Q9FZE0	Beta-glucosidase 40	0					GO:0005975
glimmer.VV78X019958.11_3	2.42483	0.540078	0.726877	0.174007	2.38658	0.40718	2.04369	0.301947	-3.33596	-1.01603	-1.1865	2.8116	-1.16778	3	XP_002274035.1	Q8L4D8	Protein IQ-DOMAIN 31	2e-115	GO:0008150
fgenesh.VV78X211608.7_1	0.267863	0.185022	0.0801217	0.0162575	0.484898	0.333335	0.425067	0.295013	-3.34321	1.81025	1.58688	5.30527	-1.14076	3	XP_002267701.2		no hit		GO:0008150
glimmer.VV78X055193.7_2	1.83443	0.66169	0.544993	0.0776941	1.29815	0.321613	1.3578	0.0972707	-3.36597	-1.41311	-1.35103	2.49141	1.04595	3	XP_002285132.1		no hit		GO:0008150
glimmer.VV78X139014.10_4	0.936674	0.383151	0.278003	0.0780568	0.551282	0.278047	0.554311	0.313228	-3.36929	-1.69908	-1.6898	1.9939	1.0055	3	CAN64165.1	Q9SCW4	Heat stress transcription factor B-2a	1e-31											GO:0006350			GO:0006950	GO:0050896
fgenesh.VV78X085330.6_4	0.597871	0.167776	0.177426	0.0551197	0.988062	0.377939	0.367317	0.0786098	-3.3697	1.65263	-1.62767	2.07026	-2.68995	3	XP_002271526.1	Q9SUQ2	Ethylene-responsive transcription factor CRF2	8e-49											GO:0006350		GO:0007165		GO:0050896
sim4.VV78X179024.3_2	1.30575	0.238592	0.387195	0.0753512	1.59424	0.339291	1.82511	0.63751	-3.37234	1.22093	1.39775	4.71368	1.14482	3	CBI19591.3	Q8S2E6	B3 domain-containing protein Os01g0723500	9e-11											GO:0006350
glimmer.VV78X229159.7_1	8.55227	1.34824	2.53338	0.590098	16.881	2.65432	12.5888	0.763703	-3.37583	1.97387	1.47199	4.96918	-1.34095	3	XP_002272144.1	P13240	Disease resistance response protein 206	2e-58														GO:0006950	GO:0050896
glimmer.VV78X123056.8_5	33.8637	5.33788	10.0244	0.58729	28.7296	8.28531	20.9656	2.03429	-3.37811	-1.1787	-1.6152	2.09145	-1.37032	3	CBI38681.3		no hit		GO:0008150
twinscan.VV78X158576.2_1	0.581784	0.308548	0.172214	0.0883222	0.398321	0.0807291	0.416492	0.0821999	-3.37827	-1.46059	-1.39687	2.41846	1.04562	3	XP_002266711.1	Q9FI98	UDP-glycosyltransferase 76C4	4e-95		GO:0008152
twinscan.VV78X124551.12_25	0.551866	0.213614	0.16254	0.0406944	0.46451	0.0639472	0.483869	0.0717163	-3.39526	-1.18806	-1.14053	2.97692	1.04168	3	XP_002271849.2	Q5XF57	Probable receptor-like serine/threonine-protein kinase At5g57670	6e-160							GO:0019538
sim4.VV78X194357.5_2	15.7355	1.80908	4.59097	0.446226	19.7358	6.21131	17.1922	2.92625	-3.4275	1.25422	1.09257	3.74477	-1.14795	3	XP_002283968.1	Q8W593	Probable lactoylglutathione lyase, chloroplast	7e-147	GO:0008150
fgenesh.VV78X173348.8_2	42.6889	9.64899	12.3593	2.56178	65.5252	21.5058	24.4189	4.13927	-3.45399	1.53495	-1.74819	1.97575	-2.68338	3	CAN74021.1	Q9M015	Uncharacterized protein At5g01610	4e-07	GO:0008150
twinscan.VV78X227841.3_7	34.838	9.58172	10.0669	2.67048	19.7988	6.76144	34.52	23.5002	-3.46064	-1.75961	-1.00921	3.42904	1.74354	3	XP_002279379.2	P82353	Non-specific lipid-transfer protein 2	4e-20				GO:0006810
fgenesh.VV78X035231.6_1	0.122119	0.013344	0.0351197	0.0229712	0.217255	0.0899254	0.195613	0.00763676	-3.47722	1.77904	1.60183	5.5699	-1.11063	3	XP_003634571.1	Q0WP01	Probable peptide/nitrate transporter At1g22540	1e-148				GO:0006810
sim4.VV78X103755.56_3	13.576	4.96391	3.9038	0.502609	7.34715	3.00482	8.37656	2.05051	-3.47765	-1.8478	-1.62072	2.14575	1.14011	3			no hit		GO:0008150
glimmer.VV78X088068.4_1	0.798812	0.199548	0.229399	0.0432112	1.06295	0.305462	1.10586	0.131642	-3.4822	1.33066	1.38438	4.82068	1.04037	3	XP_002272966.2	Q9M667	Disease resistance protein RPP13	2e-78														GO:0006950	GO:0050896
glimmer.VV78X226267.14_2	5.0398	0.877579	1.44183	0.479439	5.91751	1.2802	3.73688	0.498681	-3.49542	1.17416	-1.34866	2.59176	-1.58354	3	XP_002285068.1	Q8LEJ6	Fasciclin-like arabinogalactan protein 11	7e-70	GO:0008150
glimmer.VV78X020520.5_11	1.40554	0.045073	0.400356	0.141082	2.214	0.658592	1.37542	0.281034	-3.51071	1.5752	-1.0219	3.43549	-1.60969	3	XP_002280274.1	O23044	Peroxidase 3	3e-134														GO:0006950	GO:0050896
fgenesh.VV78X249372.11_3	0.903889	0.182659	0.255814	0.0709105	0.677689	0.198181	0.875947	0.350285	-3.53339	-1.33378	-1.0319	3.42416	1.29255	3	CAN83624.1	Q9C5V5	Glutamate receptor 2.8	8e-11	GO:0008150
fgenesh.VV78X035910.5_3	0.249709	0.160854	0.0700214	0.0193581	0.191544	0.0426006	0.3603	0.235505	-3.56618	-1.30367	1.44288	5.14557	1.88103	3	CAN71660.1		no hit				GO:0016043								GO:0006350
fgenesh.VV78X036761.7_1	0.0852193	0.0648286	0.023854	0.00468412	0.0570317	0.00608888	0.0752584	0.041043	-3.57254	-1.49424	-1.13236	3.15497	1.31959	3	XP_003632805.1	Q8RXS5	Probable disease resistance protein At5g63020	0														GO:0006950	GO:0050896
glimmer.VV78X099352.5_1	4.74141	0.747514	1.32227	0.264135	6.8501	1.12395	5.84071	0.165131	-3.58581	1.44474	1.23185	4.41718	-1.17282	3	XP_002275992.1	P50699	Thaumatin-like protein	5e-60														GO:0006950	GO:0050896
fgenesh.VV78X216418.2_1	3.68437	1.67975	1.02551	0.484082	4.57383	2.81142	3.18337	0.381482	-3.59272	1.24141	-1.15738	3.10418	-1.43679	3	XP_002276896.2		no hit		GO:0008150
fgenesh.VV78X058820.35_1	1.37739	0.184464	0.382543	0.20997	1.59006	0.502066	1.21163	0.852381	-3.60061	1.1544	-1.13681	3.1673	-1.31233	3	CAN66820.1		no hit		GO:0008150
sim4.VV78X100283.5_3	2.75985	0.460914	0.757269	0.757269	2.25869	1.32841	2.0925	1.07192	-3.64448	-1.22188	-1.31893	2.76321	-1.07942	3			no hit		GO:0008150
fgenesh.VV78X003825.5_3	2.30994	0.408555	0.630121	0.150402	1.78192	0.351953	1.33605	0.21537	-3.66587	-1.29632	-1.72894	2.1203	-1.33373	3	XP_002281773.1	Q7VG78	Probable GMP synthase [glutamine-hydrolyzing]	5e-40												GO:0006259		GO:0006950	GO:0050896
glimmer.VV78X177905.7_2	2.76597	0.423137	0.753346	0.164785	3.14267	0.729332	1.66399	0.217589	-3.67157	1.13619	-1.66225	2.2088	-1.88863	3	CAN62433.1	Q8LEJ6	Fasciclin-like arabinogalactan protein 11	1e-62	GO:0008150
fgenesh.VV78X151885.15_1	0.553232	0.198331	0.150674	0.053487	0.839878	0.0795899	0.552479	0.263069	-3.67172	1.51813	-1.00136	3.66672	-1.5202	3	CBI16002.3	O80434	Laccase-4	0									GO:0019748
fgenesh.VV78X216176.7_1	0.422387	0.157379	0.114921	0.00942346	0.667189	0.258642	0.576047	0.278198	-3.67547	1.57957	1.36379	5.01257	-1.15822	3	XP_002284028.1	O82632	GATA transcription factor 9	3e-69											GO:0006350
glimmer.VV78X218116.9_3	6.88813	1.01527	1.87082	0.380287	10.1245	2.89672	3.85485	0.753688	-3.68187	1.46985	-1.78687	2.06051	-2.62643	3	XP_002278174.1		no hit		GO:0008150
glimmer.VV78X100360.5_2	83.7008	13.6933	22.6938	4.21682	73.9018	22.2475	42.1369	4.5668	-3.68827	-1.1326	-1.9864	1.85676	-1.75385	3	CBI27764.3	Q6QPJ6	Peroxiredoxin Q, chloroplastic	1e-95	GO:0008150
glimmer.VV78X145392.33_2	8.49455	4.67998	2.30077	1.26971	10.6964	2.71336	5.3611	0.990987	-3.69204	1.25921	-1.58448	2.33013	-1.99519	3	CAN74580.1	Q8LDW9	Xyloglucan endotransglucosylase/hydrolase protein 9	3e-126					GO:0005975
fgenesh.VV78X073654.6_2	0.833703	0.180847	0.225442	0.0737844	0.681059	0.101004	0.702805	0.0579952	-3.69808	-1.22413	-1.18625	3.11746	1.03193	3	CAN69354.1		no hit			GO:0008152
glimmer.VV78X081081.6_1	1.72345	0.719868	0.465507	0.150787	2.43014	0.42821	1.82761	0.224467	-3.70231	1.41004	1.06043	3.92606	-1.32968	3	CAN70727.1	Q39131	Lamin-like protein	2e-27	GO:0008150
glimmer.VV78X129887.25_6	2.85883	1.05305	0.766647	0.338016	3.87952	0.947039	2.79393	0.219905	-3.729	1.35703	-1.02323	3.64435	-1.38855	3	XP_002278698.1	Q9SGP2	Receptor-like protein kinase HSL1	0	GO:0008150
twinscan.VV78X266403.75_9	2.12959	0.402991	0.570788	0.158441	2.78069	0.679177	1.19229	0.326156	-3.73098	1.30574	-1.78614	2.08885	-2.33223	3	XP_002273281.1	Q56WF8	Serine carboxypeptidase-like 48	0							GO:0019538
glimmer.VV78X026057.34_9	6.18002	0.387638	1.65458	0.402874	7.25454	2.36026	4.46622	0.436819	-3.73509	1.17387	-1.38373	2.6993	-1.62432	3	XP_002279940.1	O65493	Xylem cysteine proteinase 1	4e-164							GO:0019538
glimmer.VV78X276437.4_1	10.9941	3.32016	2.90587	0.731963	18.7936	3.77304	7.03283	1.75993	-3.78341	1.70943	-1.56325	2.42021	-2.67226	3	CBI23168.3	O49561	Gibberellin 2-beta-dioxygenase 8	2e-126	GO:0008150
twinscan.VV78X062618.4_6	0.381077	0.381077	0.100537	0.100537	0.350599	0.217277	0.247419	0.247419	-3.79041	-1.08693	-1.54021	2.46097	-1.41702	3		P39870	Inducible nitrate reductase [NADH] 2	2e-11	GO:0008150
fgenesh.VV78X200079.2_1	0.409161	0.165925	0.107858	0.026806	0.218331	0.132633	0.533528	0.343815	-3.79351	-1.87404	1.30396	4.94657	2.44366	3	XP_003633856.1	Q9FJL0	Structural maintenance of chromosomes protein 4	0			GO:0016043									GO:0006259		GO:0006950	GO:0050896
glimmer.VV78X163501.24_2	1.38543	0.330653	0.363328	0.0618943	2.16542	0.707073	2.60791	1.38312	-3.81316	1.563	1.88239	7.17784	1.20434	3	XP_002264626.1	Q766C3	Aspartic proteinase nepenthesin-1	7e-44							GO:0019538
sim4.VV78X016132.12_4	0.640935	0.218714	0.16642	0.101521	1.07635	0.385202	1.24706	0.727897	-3.85132	1.67935	1.94569	7.49349	1.1586	3			no hit		GO:0008150
sim4.VV78X140278.29_5	7.17132	1.18587	1.85663	0.200269	7.63382	2.06468	5.06257	0.123003	-3.86255	1.06449	-1.41654	2.72675	-1.50789	3	CBI19716.3	P52577	Isoflavone reductase homolog P3	1e-134	GO:0008150
twinscan.VV78X254259.3_1	0.617961	0.259579	0.158724	0.0322267	0.710154	0.111057	0.71418	0.305919	-3.89331	1.14919	1.1557	4.49952	1.00567	3	XP_003634561.1	Q40392	TMV resistance protein N	3e-36													GO:0007165		GO:0050896
fgenesh.VV78X021154.4_1	1.7793	0.609814	0.452912	0.0514026	1.86529	0.276071	1.78657	0.584851	-3.92858	1.04833	1.00409	3.94463	-1.04406	3	XP_002282058.2	Q9ZU38	Probable ribose-5-phosphate isomerase	1e-105		GO:0008152			GO:0005975
fgenesh.VV78X277108.31_6	12.7726	0.890589	3.24785	2.02682	25.3476	3.9896	19.9166	2.92821	-3.93262	1.98453	1.55932	6.13223	-1.27269	3	CBI24638.3	O22870	Probable FKBP-type peptidyl-prolyl cis-trans isomerase 2, chloroplastic	2e-55							GO:0019538
fgenesh.VV78X156089.12_1	0.330641	0.143357	0.0839269	0.0456935	0.592201	0.251586	0.20692	0.0686578	-3.93963	1.79107	-1.59792	2.46548	-2.86198	3	CBI27993.3	Q96FL8	Multidrug and toxin extrusion protein 1	4e-16				GO:0006810											GO:0050896
fgenesh.VV78X247153.58_3	0.519614	0.0099578	0.131109	0.0594024	0.514757	0.305228	0.776613	0.492595	-3.96321	-1.00944	1.4946	5.9234	1.5087	3	CBI38018.3	P33991	DNA replication licensing factor MCM4	0												GO:0006259
fgenesh.VV78X261368.4_2	2.63343	0.723334	0.658023	0.0538991	3.08852	0.687433	2.34815	0.466102	-4.00203	1.17281	-1.12149	3.56849	-1.3153	3	CBI33698.3	Q9FJX5	BTB/POZ and TAZ domain-containing protein 4	1e-132			GO:0016043				GO:0019538							GO:0006950	GO:0050896
sim4.VV78X008858.16_1	2.02453	0.35024	0.502254	0.0185241	1.64709	0.561125	1.16783	0.327074	-4.0309	-1.22916	-1.73358	2.32518	-1.41038	3	CBI16326.3	Q8RXL8	Uncharacterized membrane protein At1g06890	3e-119	GO:0008150
glimmer.VV78X193527.5_1	0.37714	0.0775129	0.093418	0.0114012	0.207239	0.0650607	0.29937	0.11797	-4.03712	-1.81983	-1.25978	3.20463	1.44456	3	CAN76723.1		no hit		GO:0008150
glimmer.VV78X201450.3_1	0.662383	0.34144	0.164064	0.0693392	0.436666	0.162222	0.383128	0.100143	-4.03735	-1.51691	-1.72888	2.33524	-1.13974	3	CBI21583.3		no hit		GO:0008150
glimmer.VV78X243798.37_7	18.1646	2.35509	4.49298	4.49298	21.7068	1.13733	14.7508	3.96289	-4.04289	1.19501	-1.23143	3.28309	-1.47157	3	CBI28467.3		no hit		GO:0008150
fgenesh.VV78X169002.5_3	0.151792	0.0151702	0.0374666	0.0187435	0.111863	0.0691603	0.224118	0.177845	-4.05138	-1.35694	1.47648	5.9818	2.0035	3	CBI39386.3		no hit		GO:0008150
glimmer.VV78X212839.8_8	2.22532	0.508448	0.546444	0.0821674	4.09672	0.955778	2.4779	0.419327	-4.07236	1.84096	1.11351	4.5346	-1.6533	3	CAN80346.1	Q9FJD5	Laccase-17	0									GO:0019748
fgenesh.VV78X224108.7_2	1.17478	0.439048	0.288022	0.0647764	0.601738	0.227792	0.711672	0.626635	-4.0788	-1.95232	-1.65074	2.47089	1.18269	3	XP_002266497.1	Q9SHC8	Vesicle-associated protein 40575	1e-51				GO:0006810
twinscan.VV78X155632.4_2	5.16204	2.01798	1.25984	0.164928	6.30993	0.85833	4.88584	1.22793	-4.09739	1.22237	-1.05653	3.87816	-1.29147	3	CBI15687.3	Q9SW33	Thylakoid lumenal 17.9 kDa protein, chloroplastic	1e-68	GO:0008150
glimmer.VV78X134371.40_1	0.713636	0.243756	0.173595	0.00828869	0.59517	0.104034	0.610503	0.136471	-4.11093	-1.19904	-1.16893	3.51683	1.02576	3	CAN66581.1	Q9FJY7	Pentatricopeptide repeat-containing protein At5g66520	0	GO:0008150
glimmer.VV78X087688.7_1	0.661898	0.185912	0.160765	0.0649754	0.47584	0.142214	0.332989	0.0971614	-4.11719	-1.39101	-1.98775	2.07128	-1.429	3	CBI18183.3	Q8W013	Caffeic acid 3-O-methyltransferase	3e-119									GO:0019748
glimmer.VV78X159489.7_1	0.453606	0.163635	0.109693	0.0160328	0.486091	0.101157	0.821415	0.282438	-4.13524	1.07161	1.81085	7.48831	1.68984	3	XP_002273307.2		no hit			GO:0008152
fgenesh.VV78X200353.11_4	2.23068	0.785787	0.5377	0.275752	2.96548	1.90163	2.18631	1.51349	-4.14855	1.32941	-1.02029	4.06605	-1.35639	3	CBI21417.3		no hit		GO:0008150
fgenesh.VV79X009893.3_9	1.07002	0.290979	0.255861	0.0111136	0.957742	0.202346	1.08265	0.264541	-4.18203	-1.11723	1.0118	4.2314	1.13042	3	XP_002281632.1		no hit		GO:0008150
fgenesh.VV78X229567.4_1	4.16464	4.13306	0.994433	0.994433	2.46953	2.43975	3.13454	3.13454	-4.18795	-1.68641	-1.32863	3.15209	1.26929	3	CAN64131.1	Q39547	Cucumisin	1e-65	GO:0008150
fgenesh.VV78X135848.11_1	0.331809	0.0827902	0.0792106	0.0362877	0.377494	0.107151	0.18926	0.0298297	-4.18895	1.13769	-1.75319	2.38932	-1.99458	3	XP_002266465.2	Q0WSY2	Filament-like plant protein 4	0	GO:0008150
fgenesh.VV78X244076.6_1	0.184311	0.0272863	0.043717	0.0231391	0.240089	0.102723	0.160019	0.0219317	-4.216	1.30263	-1.15181	3.66033	-1.50038	3	CAN69190.1	P10978	Retrovirus-related Pol polyprotein from transposon TNT 34335	4e-153			GO:0016043									GO:0006259
glimmer.VV78X042584.11_2	4.27781	0.481475	1.01291	0.0690727	4.13036	0.715106	2.93701	0.419539	-4.22327	-1.0357	-1.45652	2.89957	-1.40631	3	CBI36551.3	Q9SWW6	Cellulose synthase A catalytic subunit 7 [UDP-forming]	0			GO:0016043		GO:0005975
fgenesh.VV78X159489.8_1	0.224569	0.11882	0.0530129	0.0132491	0.192913	0.0468894	0.363306	0.105359	-4.23612	-1.16409	1.61779	6.85317	1.88327	3	CAN61255.1	Q9GYZ0	Kinesin-like protein KIF15	2e-99		GO:0008152
glimmer.VV78X181029.7_5	27.343	4.44212	6.42519	1.64631	47.5449	16.2746	23.1961	4.4412	-4.25558	1.73884	-1.17877	3.61018	-2.04969	3	CAN61808.1	Q9XQ94	Glutamine synthetase leaf isozyme, chloroplastic	5e-149						GO:0006519
fgenesh.VV78X219143.10_5	1.10324	0.170869	0.255581	0.143114	2.18404	1.1915	2.09369	0.330087	-4.31659	1.97966	1.89777	8.19189	-1.04315	3	CBI34614.3	O64495	Subtilisin-like protease SDD1	8e-141	GO:0008150
glimmer.VV78X276235.4_2	2.26896	0.72732	0.523795	0.0858632	1.28724	0.713752	2.45083	0.970852	-4.33178	-1.76266	1.08015	4.67899	1.90394	3			no hit		GO:0008150
glimmer.VV78X146496.7_3	10.7468	1.07211	2.47991	0.427806	11.9682	2.81165	5.89002	0.607301	-4.33355	1.11365	-1.82458	2.3751	-2.03195	3	CAN78546.1	Q9LSP9	Chitinase-like protein 2	4e-140					GO:0005975
twinscan.VV78X116155.8_6	0.38169	0.0476489	0.0878602	0.0246896	0.576439	0.296989	0.446031	0.268693	-4.34428	1.51023	1.16857	5.0766	-1.29237	3	XP_002282823.1	Q9FJD5	Laccase-17	0									GO:0019748
fgenesh.VV78X257924.23_4	0.288453	0.0721841	0.0652543	0.00914402	0.180935	0.0968668	0.318224	0.176423	-4.42044	-1.59424	1.10321	4.87667	1.75878	3	CAN65343.1	Q9SQH6	Probable auxin efflux carrier component 6	0				GO:0006810									GO:0007165		GO:0050896
twinscan.VV78X162731.27_1	0.80603	0.339028	0.181022	0.0231652	1.16661	0.488209	0.674375	0.112081	-4.45267	1.44735	-1.19523	3.72538	-1.72991	3	XP_002276053.1	O64635	Cytochrome P450 76C4	1e-99	GO:0008150
glimmer.VV78X194263.7_3	2.05729	0.353998	0.461065	0.108499	2.11773	0.459022	1.26324	0.22084	-4.46204	1.02938	-1.62859	2.73982	-1.67643	3	XP_002283187.1		no hit		GO:0008150
glimmer.VV78X024047.8_1	1.55162	0.589125	0.347706	0.108906	1.98659	0.370086	2.46375	0.0559831	-4.46246	1.28033	1.58785	7.08572	1.24019	3	CAN67527.1	Q9ZVN4	Probable tyrosine-protein phosphatase At1g05000	3e-58							GO:0019538
glimmer.VV78X074415.13_11	0.51609	0.142343	0.115171	0.0337715	0.587759	0.138643	0.290247	0.138001	-4.48107	1.13887	-1.77811	2.52013	-2.02503	3	CBI19526.3	O15488	Glycogenin-2	2e-19	GO:0008150
glimmer.VV78X003670.12_5	1.62957	0.650858	0.363269	0.0807382	1.06467	0.278637	1.12627	0.138814	-4.48585	-1.53059	-1.44688	3.10036	1.05785	3	XP_002284237.1	Q9FDW1	Transcription factor MYB44	2e-43											GO:0006350
fgenesh.VV78X047306.12_2	1.30851	0.74047	0.290297	0.204432	2.2604	0.538861	2.10832	0.414486	-4.5075	1.72746	1.61124	7.26264	-1.07213	3	CAN79707.1	Q8S9K3	Zinc finger protein VAR3, chloroplastic	8e-51			GO:0016043
fgenesh.VV78X052509.13_1	0.960429	0.29763	0.212946	0.0222949	0.870555	0.383139	0.770996	0.727231	-4.5102	-1.10324	-1.2457	3.62062	-1.12913	3	CBI27265.3	Q9FZE0	Beta-glucosidase 40	3e-156					GO:0005975
fgenesh.VV78X215069.23_3	0.917374	0.361572	0.203168	0.102214	0.606376	0.334128	0.980757	0.848737	-4.51535	-1.51288	1.06909	4.82732	1.61741	3	CAN71402.1	P27694	Replication protein A 70 kDa DNA-binding subunit	2e-67												GO:0006259
glimmer.VV78X115094.10_5	3.28726	0.934491	0.720562	0.134597	3.157	0.644916	2.456	0.141713	-4.56207	-1.04126	-1.33846	3.40846	-1.28542	3	CAN70833.1	P10538	Beta-amylase	0					GO:0005975
fgenesh.VV78X108399.4_2	0.722058	0.10569	0.158252	0.066387	0.858586	0.0622003	0.530275	0.18328	-4.56269	1.18908	-1.36167	3.35082	-1.61913	3	CAN60253.1		no hit		GO:0008150
twinscan.VV78X064852.8_21	5.52571	0.883332	1.20942	0.20149	4.75534	0.616186	2.98628	0.236385	-4.56887	-1.162	-1.85036	2.46918	-1.5924	3	XP_002273521.1	Q84JA6	Cellulose synthase A catalytic subunit 4 [UDP-forming]	0			GO:0016043		GO:0005975
fgenesh.VV78X132404.9_3	0.174352	0.03883	0.0379739	0.0197332	0.138977	0.0334076	0.193772	0.143335	-4.59135	-1.25454	1.11139	5.10277	1.39428	3	XP_002273412.2	O13046	WD repeat and HMG-box DNA-binding protein 1	2e-48	GO:0008150
twinscan.VV78X116155.8_7	1.3278	0.333652	0.288625	0.0314084	1.0215	0.196064	0.707913	0.119879	-4.60045	-1.29986	-1.87566	2.45271	-1.44297	3	XP_002282815.1	Q9FJD5	Laccase-17	0									GO:0019748
fgenesh.VV78X042445.12_1	0.749101	0.169037	0.160898	0.0523857	0.42886	0.0571864	0.430671	0.136385	-4.65574	-1.74673	-1.73938	2.67666	1.00422	3	CBI36935.3	Q94KD8	Probable beta-D-xylosidase 2	0					GO:0005975
glimmer.VV78X184577.22_1	7.10322	1.04408	1.5253	0.24083	7.63041	3.54983	5.52966	1.13743	-4.65693	1.07422	-1.28457	3.62529	-1.3799	3	XP_002263655.1		no hit		GO:0008150
fgenesh.VV78X094558.19_1	0.145162	0.0251735	0.0309914	0.0178718	0.0741339	0.0191211	0.134224	0.0658734	-4.68395	-1.95811	-1.08149	4.33102	1.81056	3	CBI26044.3	Q6ZQK0	Condensin-2 complex subunit D3	5e-75			GO:0016043									GO:0006259
glimmer.VV78X014197.7_1	1.09288	0.244165	0.231677	0.0959183	0.616989	0.312067	0.705774	0.618182	-4.71726	-1.77131	-1.54848	3.04637	1.1439	3	CBI30882.3		no hit		GO:0008150
twinscan.VV78X174301.7_11	0.747426	0.179313	0.158276	0.0580894	0.8575	0.116994	0.748647	0.197309	-4.72228	1.14727	1.00163	4.73	-1.1454	3	XP_002278232.1	Q9FJD5	Laccase-17	0									GO:0019748
glimmer.VV78X028183.5_2	0.666567	0.0524663	0.140625	0.0189086	0.646418	0.200759	0.415573	0.0667753	-4.74004	-1.03117	-1.60397	2.95519	-1.55549	3	XP_002280722.1	P13240	Disease resistance response protein 206	3e-10	GO:0008150
glimmer.VV78X256554.9_2	0.227235	0.0234019	0.0473939	0.00556372	0.126764	0.0988229	0.252954	0.187438	-4.7946	-1.79258	1.11318	5.33728	1.99548	3	CAN78533.1	O74113	Cell division control protein 45 homolog	3e-67												GO:0006259
glimmer.VV78X265787.14_2	3.65903	1.74826	0.762427	0.153857	5.73082	1.37102	3.51421	0.865187	-4.79918	1.56622	-1.04121	4.60924	-1.63076	3	CBI31093.3	Q7Z9I2	Uncharacterized oxidoreductase C663.09c	4e-12	GO:0008150
fgenesh.VV78X153545.2_1	9.30867	5.79685	1.93511	0.317962	17.3309	7.36086	5.41482	3.40925	-4.81042	1.86181	-1.71911	2.7982	-3.20065	3	CAN63229.1	Q9C7A2	Ankyrin repeat-containing protein At3g12360	2e-17	GO:0008150
fgenesh.VV78X064698.14_1	0.238716	0.0358371	0.0493959	0.0277353	0.146876	0.0904668	0.257812	0.170881	-4.8327	-1.62529	1.08	5.2193	1.75531	3	CAN74287.1	Q9ZVJ3	65-kDa microtubule-associated protein 5	9e-137			GO:0016043
fgenesh.VV78X212376.17_1	1.74202	0.30692	0.357781	0.106243	1.20492	0.69011	1.41683	0.902903	-4.86896	-1.44575	-1.22953	3.96003	1.17586	3	CAN78904.1	P55861	DNA replication licensing factor mcm2	0												GO:0006259
fgenesh.VV78X012147.10_2	1.09463	0.491455	0.224609	0.224609	2.17505	0.508667	0.680622	0.680622	-4.8735	1.98702	-1.60828	3.03026	-3.19568	3	CAN67847.1	Q9LYT3	Protein TRANSPARENT TESTA 12	5e-88				GO:0006810											GO:0050896
fgenesh.VV78X234102.6_5	0.249341	0.143241	0.0500361	0.0194606	0.156289	0.0568161	0.302985	0.263251	-4.98322	-1.59539	1.21514	6.05532	1.93862	3	XP_003632691.1	Q8K2Z4	Condensin complex subunit 1	6e-124			GO:0016043									GO:0006259
fgenesh.VV79X002193.4_1	1.18395	0.331825	0.237103	0.0730167	1.03255	0.251104	0.95015	0.196558	-4.9934	-1.14663	-1.24607	4.00733	-1.08672	3	XP_002279291.1	Q9ZQC5	Interactor of constitutive active ROPs 2, chloroplastic	1e-141	GO:0008150
glimmer.VV78X254410.3_7	1.81459	0.371987	0.360345	0.241004	1.86243	0.544691	0.910522	0.478999	-5.03572	1.02636	-1.99292	2.52681	-2.04545	3	CAN64642.1	Q0WU02	Metal tolerance protein 10	4e-154				GO:0006810
fgenesh.VV78X244483.11_1	0.201629	0.0691977	0.0399566	0.0117648	0.127095	0.0675505	0.192689	0.129398	-5.0462	-1.58644	-1.0464	4.82245	1.5161	3	CAN83359.1	Q9Z0H0	Cell division cycle 7-related protein kinase	1e-20	GO:0008150
fgenesh.VV79X000580.2_2	0.402155	0.0845282	0.0767185	0.0399564	0.696372	0.20378	0.238545	0.0540064	-5.24195	1.7316	-1.68586	3.10936	-2.91925	3	CBI34119.3	O23038	Probable pectinesterase 8	1e-142			GO:0016043
twinscan.VV78X091199.8_5	1.27497	0.519803	0.241073	0.0875237	0.700598	0.270144	0.961274	0.62148	-5.28873	-1.81983	-1.32633	3.98749	1.37208	3	XP_002276150.1	Q8LF80	Cyclin-dependent kinase B2-1	6e-156							GO:0019538
glimmer.VV78X255783.11_5	11.7989	1.17003	2.1493	1.33801	18.7024	1.22836	10.7973	2.27165	-5.48963	1.5851	-1.09276	5.02364	-1.73214	3	CBI38714.3	P19684	33 kDa ribonucleoprotein, chloroplastic	5e-27	GO:0008150
fgenesh.VV78X268685.38_7	0.847668	0.36827	0.154218	0.0164398	0.566303	0.163296	0.850701	0.473099	-5.49656	-1.49685	1.00358	5.51623	1.5022	3	XP_002283825.2	Q91784	Chromosome-associated kinesin KIF4	2e-114		GO:0008152
glimmer.VV78X018851.6_3	3.88206	1.15241	0.696587	0.189978	5.268	1.99265	2.44216	0.756442	-5.57298	1.35701	-1.58961	3.50589	-2.15711	3	XP_002285756.2	Q9ZPE4	F-box protein FBW2	3e-88	GO:0008150
fgenesh.VV78X194120.22_3	503.519	213.933	89.5405	12.8642	525.627	130.7	594.96	211.33	-5.62337	1.04391	1.1816	6.64459	1.1319	3	XP_002277495.2	Q39547	Cucumisin	0	GO:0008150
glimmer.VV78X188279.23_5	0.888378	0.275703	0.156557	0.0439968	0.723387	0.458299	0.608713	0.432546	-5.67446	-1.22808	-1.45944	3.88812	-1.18839	3	CBI25061.3	O23628	Histone H2A variant 1	3e-60			GO:0016043									GO:0006259
fgenesh.VV78X113383.10_1	0.417374	0.182794	0.0725343	0.0298607	0.265419	0.0715089	0.292834	0.141157	-5.75416	-1.57251	-1.42529	4.03717	1.10329	3	XP_002283486.2	Q02224	Centromere-associated protein E	9e-80		GO:0008152
glimmer.VV78X257798.18_2	0.143507	0.0620169	0.0247996	0.00329985	0.169187	0.0684443	0.10015	0.0156272	-5.78667	1.17894	-1.43292	4.03837	-1.68934	3	XP_002268124.2	Q9SA96	Arogenate dehydratase/prephenate dehydratase 1, chloroplastic	5e-99						GO:0006519
fgenesh.VV78X189054.11_3	0.788038	0.164124	0.134874	0.0463929	0.87683	0.387488	0.614768	0.456202	-5.84277	1.11267	-1.28185	4.55809	-1.42628	3	CBI17342.3	Q01MI9	Probable L-ascorbate peroxidase 3	4e-55														GO:0006950	GO:0050896
fgenesh.VV78X200353.11_7	0.608512	0.177149	0.10399	0.0225685	0.501856	0.28082	0.809123	0.57549	-5.85163	-1.21252	1.32967	7.78076	1.61226	3	XP_002277947.2	O48653	DNA polymerase alpha catalytic subunit	0												GO:0006259
fgenesh.VV78X102871.6_2	0.128388	0.0564373	0.0218893	0.0127473	0.0964106	0.047492	0.132039	0.0905884	-5.86535	-1.33168	1.02844	6.03214	1.36955	3	CAN82786.1	Q54DK3	Probable serine/threonine-protein kinase cdc7	1e-13	GO:0008150
twinscan.VV78X267665.19_1	1.43165	0.623116	0.238878	0.0366026	0.97015	0.261584	1.29044	0.644146	-5.99322	-1.4757	-1.10943	5.40208	1.33015	3	XP_002274782.1		no hit		GO:0008150
glimmer.VV78X110176.2_2	0.17728	0.00801516	0.0294451	0.0294451	0.0888951	0.0523035	0.253938	0.0868294	-6.02072	-1.99427	1.43241	8.62413	2.85661	3	CAN78807.1	P92519	Uncharacterized mitochondrial protein AtMg00810	6e-15												GO:0006259
glimmer.VV78X119835.26_1	0.720252	0.325519	0.11858	0.0325047	0.459881	0.316583	0.90118	0.728999	-6.07397	-1.56617	1.2512	7.59975	1.95959	3	XP_003634847.1	Q9XZC0	Alpha-latrocrustotoxin-Lt1a (Fragment)	4e-08	GO:0008150
fgenesh.VV78X154288.20_2	36.746	35.2586	6.04028	5.30876	57.0244	32.8156	27.5293	25.3425	-6.08348	1.55185	-1.33479	4.55763	-2.0714	3	CAN82639.1	Q9LW63	Putative pentatricopeptide repeat-containing protein At3g23330	7e-129	GO:0008150
fgenesh.VV78X197620.3_1	1.70055	0.604071	0.278314	0.173736	2.42311	0.816407	1.17196	0.236851	-6.11021	1.4249	-1.45104	4.21092	-2.06758	3	CBI21218.3		no hit		GO:0008150
twinscan.VV78X252616.15_2	0.229989	0.132965	0.0373678	0.025557	0.189768	0.0411719	0.145888	0.0943248	-6.15474	-1.21195	-1.57648	3.90411	-1.30078	3	XP_002263699.1		no hit		GO:0008150
fgenesh.VV78X190084.7_1	0.134844	0.0485124	0.0214863	0.0168777	0.0743711	0.01133	0.191994	0.0538965	-6.27582	-1.81313	1.42382	8.93564	2.58157	3	CBI23270.3	Q84P24	4-coumarate--CoA ligase-like 6	0		GO:0008152
fgenesh.VV78X050855.7_1	0.504111	0.243913	0.0800694	0.0609661	0.413614	0.174531	0.323793	0.280758	-6.29593	-1.2188	-1.55689	4.0439	-1.2774	3	CAN61289.1	Q0JIL1	Probable nucleoredoxin 2	2e-06		GO:0008152
twinscan.VV78X090163.15_3	0.223854	0.0604196	0.0353871	0.0178009	0.12041	0.0492967	0.264556	0.210846	-6.32587	-1.8591	1.18182	7.47607	2.19714	3	CAN75064.1		no hit		GO:0008150
fgenesh.VV78X099684.27_1	1.90479	0.671642	0.298436	0.094878	2.08293	0.692314	1.64376	0.226888	-6.38257	1.09352	-1.1588	5.5079	-1.26718	3	CBI23107.3	O81916	Uncharacterized calcium-binding protein At1g02270	3e-161	GO:0008150
glimmer.VV78X116806.7_2	0.295178	0.0869265	0.0459104	0.0268673	0.280919	0.087975	0.187438	0.00796273	-6.42945	-1.05076	-1.57481	4.08269	-1.49873	3	XP_002266019.1	Q50EX6	Protein ODORANT1	4e-77											GO:0006350
glimmer.VV78X207611.31_1	5.23633	0.858847	0.808499	0.130367	7.20085	2.68165	3.10066	0.147843	-6.4766	1.37517	-1.68878	3.83509	-2.32236	3	XP_002264959.1		no hit		GO:0008150
fgenesh.VV78X149540.12_1	0.172503	0.0161368	0.0265544	0.00311051	0.130767	0.0816744	0.189982	0.157257	-6.49622	-1.31917	1.10132	7.15444	1.45283	3	CAN80559.1	Q39071	Cyclin-A2-1	2e-101							GO:0019538
fgenesh.VV78X133878.36_4	0.353314	0.0945471	0.0543396	0.0543396	0.470726	0.178311	0.446804	0.277103	-6.50195	1.33232	1.26461	8.22243	-1.05354	3	XP_002281042.1	Q8RAS5	GTPase HflX	1e-17	GO:0008150
fgenesh.VV78X120897.5_1	1.1355	0.311977	0.174012	0.0222481	1.16382	0.272245	0.712108	0.0930469	-6.52542	1.02494	-1.59457	4.09229	-1.63433	3	XP_002275240.1	O15488	Glycogenin-2	3e-21	GO:0008150
fgenesh.VV78X214760.4_2	1.41018	0.308908	0.21014	0.0988588	1.64729	0.37516	0.916055	0.166584	-6.71068	1.16814	-1.53941	4.35926	-1.79824	3	XP_002277911.2	Q9LFW3	COBRA-like protein 4	0			GO:0016043
glimmer.VV78X051582.11_1	0.303623	0.09559	0.0443173	0.0225925	0.234092	0.039406	0.26522	0.182991	-6.85113	-1.29702	-1.1448	5.98458	1.13297	3	CBI24067.3	Q9T041	Microtubule-associated protein TORTIFOLIA1	2e-50	GO:0008150
glimmer.VV78X269898.4_1	0.221334	0.0697745	0.0320591	0.0164713	0.173317	0.0636431	0.117929	0.0187176	-6.90395	-1.27705	-1.87685	3.67848	-1.46967	3	CBI27536.3	Q70PR7	Vinorine synthase	4e-60		GO:0008152
fgenesh.VV78X093276.9_1	0.285453	0.0653256	0.0412492	0.0232151	0.409093	0.15092	0.216431	0.0373942	-6.9202	1.43314	-1.31891	5.24691	-1.89018	3	CAN82161.1	Q9LJN4	Probable beta-D-xylosidase 5	0					GO:0005975
fgenesh.VV78X109612.25_1	0.284379	0.139681	0.0410304	0.0214835	0.336781	0.249675	0.149727	0.0833917	-6.93094	1.18427	-1.89932	3.64917	-2.2493	3	CBI18907.3	Q55GU0	Probable serine/threonine-protein kinase DDB_G0267514	2e-17	GO:0008150
glimmer.VV78X066558.24_1	2.27452	0.816049	0.327706	0.0493111	1.79072	0.481154	1.52735	0.393913	-6.94073	-1.27017	-1.4892	4.66072	-1.17244	3	CBI30161.3	Q84UV8	Bifunctional monodehydroascorbate reductase and carbonic anhydrase nectarin-3	3e-53		GO:0008152
glimmer.VV78X088993.14_3	0.237217	0.0871124	0.034119	0.02192	0.190775	0.0703105	0.175158	0.0540358	-6.95263	-1.24343	-1.35431	5.13372	-1.08917	3	XP_003632375.1	Q8L9T5	RING-H2 finger protein ATL2	3e-39	GO:0008150
fgenesh.VV78X167674.3_1	2.3624	0.912115	0.321823	0.112871	1.43156	0.646234	1.54574	0.969729	-7.34067	-1.65023	-1.52833	4.80307	1.07976	3	CAN73758.1	Q76MV0	Histone H3.2	5e-73			GO:0016043									GO:0006259
glimmer.VV78X074415.13_12	0.437504	0.0544273	0.0585142	0.0123801	0.555837	0.139462	0.338648	0.0602587	-7.47689	1.27047	-1.29191	5.78745	-1.64134	3	CAN77198.1		no hit			GO:0008152
glimmer.VV78X039570.5_1	1.91662	0.527552	0.25433	0.0967244	0.970707	0.492036	1.42571	1.03885	-7.53595	-1.97445	-1.34433	5.60574	1.46873	3	CBI21145.3	Q9SK27	Early nodulin-like protein 1	2e-40	GO:0008150
glimmer.VV78X018792.49_3	1.15602	0.220912	0.15219	0.0707823	0.674819	0.483142	0.581565	0.348011	-7.59594	-1.71309	-1.98778	3.82131	-1.16035	3	CAN75194.1	O65759	Histone H2AX	2e-62			GO:0016043									GO:0006259
fgenesh.VV78X037442.86_3	0.136044	0.0168838	0.0176413	0.00904719	0.144575	0.0114431	0.104908	0.0315117	-7.71168	1.06271	-1.29679	5.94673	-1.37811	3	CAN84059.1	Q5M7N9	Extended synaptotagmin-3	3e-20	GO:0008150
fgenesh.VV78X154954.28_3	2.10279	0.569773	0.259889	0.259889	2.63253	1.40642	3.28089	1.64065	-8.09111	1.25192	1.56026	12.6242	1.24629	3	CBI25402.3	Q28HE5	Probable sodium-coupled neutral amino acid transporter 6	2e-20	GO:0008150
glimmer.VV78X172963.7_5	1.45456	0.415859	0.178321	0.0443725	1.30391	0.588651	0.896033	0.338954	-8.15697	-1.11554	-1.62334	5.02482	-1.45521	3	XP_003633348.1	O81263	Thymidine kinase	3e-83												GO:0006259
fgenesh.VV78X140622.6_1	0.183923	0.113127	0.0191375	0.00964886	0.122196	0.0248129	0.127708	0.0551747	-9.61059	-1.50515	-1.44018	6.67318	1.04511	3	XP_002275046.1	Q54NP8	Kinesin-related protein 4	2e-73		GO:0008152
glimmer.VV78X006995.8_3	0.247991	0.0236615	0.0256341	0.016122	0.192971	0.0409623	0.163855	0.084287	-9.67427	-1.28512	-1.51347	6.39209	-1.17769	3	XP_002280373.1	Q8RXS5	Probable disease resistance protein At5g63020	2e-140														GO:0006950	GO:0050896
fgenesh.VV78X111684.5_1	0.24303	0.0715068	0.0236138	0.0118392	0.131073	0.0407617	0.135715	0.0859428	-10.2919	-1.85416	-1.79075	5.74726	1.03541	3	CBI32335.3		no hit													GO:0006259		GO:0006950	GO:0050896
fgenesh.VV78X131538.9_1	0.206619	0.175826	0.0199168	0.0199168	0.107635	0.0600787	0.370104	0.307006	-10.3741	-1.91962	1.79124	18.5825	3.43851	3	CBI36475.3	Q93VG8	UPF0326 protein At4g17486	2e-46	GO:0008150
glimmer.VV78X145441.38_7	3.64185	0.765004	0.343915	0.175465	2.39967	0.807749	2.97185	1.81028	-10.5894	-1.51765	-1.22545	8.64124	1.23844	3	CAN73758.1	Q76MV0	Histone H3.2	1e-70			GO:0016043									GO:0006259
sim4.VV79X003355.3_1	0.374562	0.130803	0.0342288	0.0178515	0.267384	0.11553	0.326822	0.259808	-10.9429	-1.40084	-1.14607	9.54817	1.2223	3	XP_002284567.1	Q9C6Y3	Cyclin-A1-1	5e-133							GO:0019538
fgenesh.VV78X059215.8_3	0.10268	0.0326631	0.00789986	0.00789986	0.10037	0.0351857	0.10094	0.0730977	-12.9977	-1.02301	-1.01723	12.7775	1.00568	3	XP_002281040.1	Q941B6	Probable ubiquitin-conjugating enzyme E2 37	9e-72							GO:0019538
fgenesh.VV78X201592.9_1	0.223063	0.0686238	0.0168823	0.00980542	0.419774	0.170023	0.182779	0.0898709	-13.2128	1.88187	-1.2204	10.8267	-2.29663	3	XP_002266934.1	Q9LI74	Protein CHUP1, chloroplastic	1e-88			GO:0016043
glimmer.VV78X184624.9_14	0.38686	0.032378	0.0288001	0.0288001	0.353645	0.165399	0.244153	0.0770653	-13.4326	-1.09392	-1.5845	8.47751	-1.44845	3	XP_002278677.2	Q766C3	Aspartic proteinase nepenthesin-1	7e-52							GO:0019538
fgenesh.VV78X140487.5_2	0.222792	0.07864	0.0156792	0.0156792	0.370075	0.0116703	0.13604	0.0620955	-14.2093	1.66108	-1.63769	8.67644	-2.72035	3	XP_003634101.1	Q6RVV4	Short-chain dehydrogenase TIC 32, chloroplastic	8e-20		GO:0008152
fgenesh.VV78X055578.16_7	7.29645	7.0537	0.501646	0.276851	11.1854	10.2734	7.42943	6.9433	-14.545	1.53299	1.01822	14.8101	-1.50555	3	CAN82227.1	Q55BF2	60S ribosomal export protein NMD3	3e-08	GO:0008150
fgenesh.VV78X191004.9_1	0.11354	0.0447262	0.00760276	0.00760276	0.06036	0.0262405	0.114303	0.114303	-14.9341	-1.88105	1.00672	15.0344	1.89369	3	CAN62178.1	Q9S9M8	Tubby-like protein 8	9e-98											GO:0006350
glimmer.VV78X260584.5_1	0.252433	0.0987942	0.0168882	0.0168882	0.23661	0.0587228	0.362104	0.0568781	-14.9472	-1.06687	1.43446	21.4412	1.53039	3	CBI20487.3	P51110	Dihydroflavonol-4-reductase	4e-24	GO:0008150
fgenesh.VV78X220650.14_1	0.0279386	0.0149766	0.00159778	0.00159778	0.0302965	0.0174837	0.0441509	0.00941349	-17.4859	1.0844	1.58029	27.6327	1.45729	3	CAN65312.1		no hit													GO:0006259
fgenesh.VV78X233982.51_3	0.147653	0.0474145	0.00801207	0.00801207	0.0830547	0.0440718	0.117594	0.0778883	-18.4288	-1.77778	-1.25561	14.6771	1.41587	3	XP_002273523.1		no hit		GO:0008150
sim4.VV78X110165.5_2	0.733038	0.294467	0.0329239	0.0329239	0.687399	0.351798	0.783119	0.157036	-22.2646	-1.06639	1.06832	23.7857	1.13925	3			no hit		GO:0008150
glimmer.VV78X126685.2_1	0.346044	0.0787815	0.0127434	0.0127434	0.666957	0.286459	0.182082	0.0817662	-27.1548	1.92738	-1.90048	14.2884	-3.66294	3	CBI28202.3	Q9XI33	Ethylene-responsive transcription factor WIN1	8e-54											GO:0006350		GO:0007165		GO:0050896
glimmer.VV78X247153.58_7	2.98913	2.96417	0.0740243	0.0370154	3.10919	3.08402	2.66072	2.51311	-40.3804	1.04016	-1.12343	35.9439	-1.16855	3	CBI38017.3		no hit		GO:0008150
glimmer.VV78X083652.3_2	2.47088	0.807312	0.0250859	0.0250859	4.25425	0.528814	4.37495	3.21396	-98.4968	1.72175	1.7706	174.399	1.02837	3	XP_002273530.1	Q9FJN8	Ras-related protein RABA4a	2e-37				GO:0006810									GO:0007165		GO:0050896
twinscan.VV78X230125.8_9	0.0711381	0.0134479	0	0	0.0568216	0.0285322	0.0781892	0.0413386	-586296	-1.25196	1.09912	644408	1.37605	3	XP_002279147.1	P51614	Acidic endochitinase	3e-109					GO:0005975
glimmer.VV78X143058.4_1	0.0773725	0.0389374	0	0	0.055347	0.0295468	0.0446726	0.0114292	-637677	-1.39795	-1.73199	368176	-1.23895	3	XP_002271294.2	P16157	Ankyrin-1	1e-17	GO:0008150
fgenesh.VV78X271064.6_2	0.0897887	0.0430857	0	0	0.144031	0.056142	0.0877087	0.0177877	-740007	1.60411	-1.02371	722865	-1.64215	3	CBI15947.3	Q9LY50	Putative serine/threonine-protein kinase-like protein CCR3	0	GO:0008150
twinscan.VV78X026314.1_1	0.100049	0.0132987	0	0	0.112283	0.0311169	0.103894	0.0519632	-824572	1.12228	1.03843	856258	-1.08075	3	CBI32625.3	P48534	L-ascorbate peroxidase, cytosolic	3e-80														GO:0006950	GO:0050896
fgenesh.VV78X272673.9_2	0.107249	0.0342389	0	0	0.06409	0.0166743	0.111704	0.039003	-883912	-1.67342	1.04154	920626	1.74293	3	XP_002270991.1	Q6PJ69	Tripartite motif-containing protein 65	3e-08	GO:0008150
fgenesh.VV78X180809.6_1	0.116623	0.116623	0	0	0.189574	0.189574	0.0741308	0.0741308	-961164	1.62553	-1.5732	610960	-2.55729	3	CAN59824.1	P92519	Uncharacterized mitochondrial protein AtMg00810	6e-22												GO:0006259
twinscan.VV78X238323.32_8	0.127508	0.0651894	0	0	0.172829	0.018607	0.227207	0.123345	-1.05087e+06	1.35545	1.78191	1.87256e+06	1.31463	3	CAN71346.1	C0LGP4	Probable LRR receptor-like serine/threonine-protein kinase At3g47570	2e-76	GO:0008150
glimmer.VV78X133565.6_1	0.247787	0.247787	0	0	0.203927	0.203927	0.438963	0.438963	-2.04218e+06	-1.21508	1.77153	3.61778e+06	2.15255	3	CAN62262.1	Q9FJY7	Pentatricopeptide repeat-containing protein At5g66520	7e-103	GO:0008150
sim4.VV79X003079.15_1	0.273966	0.273966	0	0	0.231148	0.231148	0.499206	0.259282	-2.25793e+06	-1.18524	1.82215	4.11428e+06	2.15968	3			no hit		GO:0008150
sim4.VV78X253535.7_3	0.767877	0.579431	0	0	1.29391	0.893938	0.642582	0.356233	-6.32858e+06	1.68504	-1.19499	5.29594e+06	-2.0136	3			no hit		GO:0008150
sim4.VV78X001696.8_1	2.01897	2.01897	0	0	3.44131	1.84011	3.71564	3.71564	-1.66396e+07	1.70449	1.84037	3.0623e+07	1.07972	3			no hit		GO:0008150
sim4.VV78X011128.17_6	2.77052	2.77052	0	0	3.62858	3.62858	4.16566	4.16566	-2.28336e+07	1.30971	1.50357	3.43319e+07	1.14802	3			no hit		GO:0008150
glimmer.VV78X265499.17_2	3.06246	3.06246	0	0	2.27893	2.27893	5.46352	3.01996	-2.52397e+07	-1.34381	1.78403	4.50284e+07	2.39741	3			no hit		GO:0008150
glimmer.VV78X011738.6_1	4.13746	2.17911	0	0	4.16784	0.67753	5.38267	1.99306	-3.40995e+07	1.00734	1.30096	4.43621e+07	1.29148	3	XP_002276207.1	B0JSP4	Isoleucyl-tRNA synthetase	2e-40						GO:0006519	GO:0019538				GO:0006350
glimmer.VV78X162903.27_2	4.53505	4.53505	0	0	2.6497	2.6497	2.34336	2.34336	-3.73763e+07	-1.71153	-1.93528	1.93131e+07	-1.13073	3	XP_002277432.1		no hit		GO:0008150
glimmer.VV78X054516.4_3	15.8996	8.35448	0	0	15.4778	5.46842	17.7449	3.23524	-1.31039e+08	-1.02725	1.11606	1.46247e+08	1.14647	3	CBI22009.3	P46643	Aspartate aminotransferase, mitochondrial	0						GO:0006519
fgenesh.VV78X195981.16_6	0	0	60.9877	6.55671	35.2234	19.1205	16.8902	16.8902	5.02639e+08	2.90299e+08	1.39203e+08	-3.61083	-2.08543	4	CAN80472.1		no hit		GO:0008150
fgenesh.VV78X275323.24_3	0	0	11.308	7.45759	18.2068	4.75447	25.1661	6.64637	9.31962e+07	1.50054e+08	2.0741e+08	2.22552	1.38224	4	XP_002269701.2	Q7XU38	Cytochrome P450 87A3	6e-85	GO:0008150
fgenesh.VV78X114017.7_5	0	0	38.1469	38.1094	16.9691	16.9296	17.0524	17.0524	3.14394e+08	1.39853e+08	1.4054e+08	-2.23704	1.00491	4	CAN76799.1	Q7G764	Probable NAD(P)H-dependent oxidoreductase 1	4e-39	GO:0008150
glimmer.VV78X257465.39_5	0	0	7.15657	7.15657	16.6471	8.43345	8.3198	8.3198	5.8982e+07	1.372e+08	6.85689e+07	1.16254	-2.0009	4			no hit		GO:0008150
glimmer.VV78X151515.25_4	0	0	0.115492	0.115492	10.1468	6.46523	0.302564	0.203003	951842	8.36263e+07	2.49363e+06	2.61979	-33.536	4	CBI36780.3	Q9SFF9	Germin-like protein subfamily 1 member 7	1e-71														GO:0006950	GO:0050896
sim4.VV78X100191.8_3	0	0	7.37367	4.19343	8.70961	5.13853	3.00876	3.00876	6.07712e+07	7.17815e+07	2.47972e+07	-2.45073	-2.89475	4			no hit		GO:0008150
sim4.VV78X170349.7_1	0	0	2.94825	2.94825	7.74397	3.95691	7.10157	3.90133	2.42985e+07	6.38231e+07	5.85286e+07	2.40874	-1.09046	4			no hit		GO:0008150
sim4.VV78X252797.11_6	0	0	0.500382	0.500382	4.88142	4.22087	0.432126	0.207989	4.12397e+06	4.0231e+07	3.56143e+06	-1.15795	-11.2963	4			no hit		GO:0008150
twinscan.VV78X129281.4_6	0	0	2.82862	0.399813	4.70893	2.80254	5.72722	2.04837	2.33125e+07	3.88094e+07	4.72017e+07	2.02474	1.21624	4			no hit		GO:0008150
glimmer.VV78X075688.7_3	0	0	2.10524	2.10524	4.64148	2.11727	4.02512	0.598628	1.73506e+07	3.82535e+07	3.31737e+07	1.91196	-1.15313	4	CAN83252.1	P59082	Lachrymatory-factor synthase	4e-16	GO:0008150
glimmer.VV78X092600.8_1	0	0	0.0309176	0.0309176	4.27651	3.20532	0.898295	0.678708	254812	3.52455e+07	7.40344e+06	29.0545	-4.76069	4	XP_002284380.1	Q0JEP3	BURP domain-containing protein 5	3e-21	GO:0008150
glimmer.VV78X096474.3_1	0	0	0.0598047	0.0598047	4.25094	0.779489	5.50256	0.496926	492889	3.50347e+07	4.53502e+07	92.0089	1.29444	4	CAN67192.1		no hit		GO:0008150
glimmer.VV78X058748.4_1	0	0	1.03011	1.03011	4.22838	0.403806	2.27605	1.13842	8.48978e+06	3.48488e+07	1.87584e+07	2.20953	-1.85777	4	CBI29509.3	O23547	Expansin-like B1	7e-69			GO:0016043
glimmer.VV78X041700.38_4	0	0	0.57161	0.57161	3.96757	3.6239	1.34247	1.03834	4.71101e+06	3.26993e+07	1.10641e+07	2.34857	-2.95544	4			no hit		GO:0008150
glimmer.VV78X153660.5_1	0	0	0.919723	0.610525	3.03426	0.385526	3.118	0.68083	7.58003e+06	2.50073e+07	2.56975e+07	3.39016	1.0276	4			no hit		GO:0008150
glimmer.VV78X161030.2_1	0	0	3.10531e-05	3.10531e-05	2.97184	0.109202	3.87946	0.409749	255.929	2.44928e+07	3.19731e+07	124930	1.30541	4	CAN77291.1	O81832	G-type lectin S-receptor-like serine/threonine-protein kinase At4g27290	5e-49							GO:0019538
twinscan.VV78X170416.9_2	0	0	4.04534	4.04534	2.68213	2.68213	3.59933	3.49893	3.33403e+07	2.21051e+07	2.96644e+07	-1.12391	1.34197	4		Q9LSP7	Ubiquitin-conjugating enzyme E2 32	2e-19	GO:0008150
fgenesh.VV78X248522.8_1	0	0	0.146727	0.146727	2.57807	2.57807	0.0661163	0.0661163	1.20928e+06	2.12476e+07	544908	-2.21923	-38.993	4	CBI26384.3	P19873	Inhibitor of trypsin and hageman factor	6e-15														GO:0006950	GO:0050896
glimmer.VV78X158318.5_5	0	0	1.31846	1.31846	2.51878	1.26061	0.406009	0.406009	1.08663e+07	2.07589e+07	3.34618e+06	-3.24737	-6.20376	4			no hit		GO:0008150
glimmer.VV78X043337.44_1	0	0	0.935013	0.479755	2.37804	1.19028	2.15629	2.15629	7.70605e+06	1.95989e+07	1.77714e+07	2.30616	-1.10284	4	CBI17038.3	Q9C9H5	Endoglucanase 9	0					GO:0005975
twinscan.VV78X245984.29_2	0	0	0.177431	0.0926683	2.09422	0.568997	1.86545	0.568106	1.46233e+06	1.72598e+07	1.53744e+07	10.5136	-1.12263	4			no hit		GO:0008150
fgenesh.VV78X087326.15_1	0	0	0.670852	0.354785	2.05804	1.04694	1.79297	1.08705	5.52893e+06	1.69616e+07	1.47771e+07	2.67268	-1.14783	4	CBI26564.3	Q5T6J7	Probable gluconokinase	1e-27					GO:0005975	GO:0006519
sim4.VV78X128180.8_1	0	0	0.704703	0.334283	1.83555	1.47349	2.49783	0.557961	5.80792e+06	1.51279e+07	2.05863e+07	3.54452	1.36081	4			no hit		GO:0008150
glimmer.VV78X211751.53_4	0	0	0.137631	0.0709053	1.67632	1.45671	1.88751	0.516907	1.13431e+06	1.38157e+07	1.55562e+07	13.7142	1.12598	4	CAN79770.1	Q38836	Agamous-like MADS-box protein AGL11	3e-25											GO:0006350
sim4.VV78X067077.6_3	0	0	0.562326	0.492806	1.6487	0.459218	0.994854	0.586573	4.63449e+06	1.3588e+07	8.19924e+06	1.76918	-1.65722	4	CBI19335.3		no hit		GO:0008150
sim4.VV78X216263.6_10	0	0	0.123788	0.062695	1.60021	0.767962	0.929868	0.850737	1.02022e+06	1.31884e+07	7.66365e+06	7.51176	-1.7209	4			no hit		GO:0008150
sim4.VV78X257611.7_2	0	0	0.717898	0.354337	1.58956	1.05865	0.958556	0.479278	5.91666e+06	1.31006e+07	7.90008e+06	1.33523	-1.65829	4	CBI26032.3		no hit		GO:0008150
sim4.VV78X240627.13_1	0	0	1.33551	1.33551	1.54008	1.54008	1.65487	1.65487	1.10068e+07	1.26928e+07	1.36389e+07	1.23913	1.07454	4			no hit		GO:0008150
fgenesh.VV78X152274.9_1	0	0	0.60296	0.52905	1.42904	0.729249	1.17324	1.17324	4.96939e+06	1.17777e+07	9.66943e+06	1.9458	-1.21803	4	XP_002284233.2	P77938	Probable nicotinate-nucleotide pyrophosphorylase [carboxylating]	4e-22		GO:0008152
sim4.VV78X077994.18_4	0	0	0.377063	0.377063	1.39122	0.715893	1.49184	0.617716	3.10762e+06	1.1466e+07	1.22952e+07	3.95648	1.07232	4	XP_002270815.1		no hit		GO:0008150
fgenesh.VV78X083373.8_1	0	0	4.62934	4.62934	1.25308	0.63199	0.688557	0.688557	3.81534e+07	1.03275e+07	5.67485e+06	-6.72325	-1.81987	4	CBI30192.3	Q9SCP9	Vacuolar protein-sorting-associated protein 37 homolog 1	3e-47				GO:0006810
glimmer.VV78X075024.4_1	0	0	0.895996	0.895996	1.20334	0.584379	1.11784	0.641976	7.38449e+06	9.91749e+06	9.21287e+06	1.2476	-1.07648	4	CAN68350.1	P92519	Uncharacterized mitochondrial protein AtMg00810	3e-25												GO:0006259
sim4.VV78X215791.8_3	0	0	2.20644	1.10357	1.17767	1.0871	1.18861	0.96382	1.81847e+07	9.70591e+06	9.79611e+06	-1.85632	1.00929	4			no hit		GO:0008150
fgenesh.VV78X232800.40_2	0	0	0.152844	0.152844	0.981603	0.0976065	1.2083	1.2083	1.25969e+06	8.09003e+06	9.95839e+06	7.90545	1.23095	4	CAN64048.1		no hit		GO:0008150
glimmer.VV79X000450.8_8	0	0	0.0208144	0.0208144	0.807465	0.807465	0.0476207	0.0476207	171545	6.65484e+06	392473	2.28787	-16.9562	4	XP_002278667.2	O13775	Probable glutamyl-tRNA synthetase, cytoplasmic	8e-24						GO:0006519	GO:0019538				GO:0006350
glimmer.VV78X008410.6_3	0	0	0.47079	0.243751	0.803133	0.430595	1.09993	1.09993	3.88009e+06	6.61914e+06	9.06521e+06	2.33634	1.36954	4	XP_002264564.1	Q8W4I7	Calcium-dependent protein kinase 13	4e-18	GO:0008150
glimmer.VV78X234826.10_3	0	0	0.0253776	0.0253776	0.798027	0.708635	0.0370643	0.019026	209153	6.57706e+06	305471	1.46052	-21.5309	4	CAN64266.1	Q9M1K1	Transcription factor ORG2	4e-60	GO:0008150
glimmer.VV78X061745.6_1	0	0	1.2031	1.19012	0.725023	0.705216	0.0113307	0.0113307	9.91551e+06	5.97539e+06	93383.3	-106.181	-63.9878	4	XP_002267437.1		no hit		GO:0008150
fgenesh.VV78X166267.15_1	0	0	0.0955022	0.0517266	0.61719	0.165703	0.15476	0.15476	787096	5.08667e+06	1.27548e+06	1.62049	-3.98805	4	XP_003633108.1	Q9SHG5	Cytochrome P450 72C1	8e-14	GO:0008150
twinscan.VV78X109183.2_1	0	0	0.378166	0.327043	0.558772	0.143848	0.572511	0.144099	3.11671e+06	4.6052e+06	4.71843e+06	1.51391	1.02459	4	CAN77094.1	Q8L7G3	Cysteine-rich receptor-like protein kinase 7	6e-15							GO:0019538
fgenesh.VV78X235530.9_1	0	0	0.00978885	0.00978885	0.514076	0.299688	0.166317	0.0655383	80676.2	4.23683e+06	1.37073e+06	16.9905	-3.09094	4	CAN80734.1	P93472	Delta(24)-sterol reductase	2e-40	GO:0008150
sim4.VV78X048000.11_8	0	0	0.378526	0.254373	0.393547	0.228995	0.395282	0.19781	3.11968e+06	3.24348e+06	3.25777e+06	1.04427	1.00441	4			no hit		GO:0008150
twinscan.VV78X173601.3_7	0	0	0.107745	0.107745	0.389718	0.261215	0.165321	0.08616	887995	3.21192e+06	1.36252e+06	1.53438	-2.35734	4	CBI18064.3	P46643	Aspartate aminotransferase, mitochondrial	4e-20	GO:0008150
glimmer.VV78X173945.8_1	0	0	0.0333974	0.0174156	0.388417	0.151417	0.199066	0.0443764	275249	3.2012e+06	1.64063e+06	5.96053	-1.9512	4	XP_002283150.1	Q39688	Epidermis-specific secreted glycoprotein EP1	5e-86		GO:0008152
sim4.VV78X131882.30_1	0	0	0.0834362	0.0834362	0.363365	0.363365	0.0675055	0.0675055	687652	2.99473e+06	556357	-1.23599	-5.38275	4			no hit		GO:0008150
fgenesh.VV78X261446.13_1	0	0	0.123149	0.0726698	0.339361	0.189079	0.18307	0.0526488	1.01495e+06	2.79689e+06	1.5088e+06	1.48658	-1.85372	4	CAN80922.1	Q9SS98	Oleosin 5	2e-33		GO:0008152
twinscan.VV78X142242.5_1	0	0	0.020516	0.020516	0.308237	0.0987515	0.0766867	0.0165896	169086	2.54038e+06	632025	3.7379	-4.01943	4	XP_002269870.2	O48786	Cytochrome P450 734A1	1e-63	GO:0008150
fgenesh.VV78X262330.5_1	0	0	0.0640552	0.0640552	0.294256	0.248464	0.389172	0.284625	527920	2.42515e+06	3.20742e+06	6.07557	1.32256	4	XP_002273443.1	Q9ZRZ8	DEAD-box ATP-dependent RNA helicase 28	3e-32		GO:0008152
fgenesh.VV78X193804.9_1	0	0	0.114678	0.0770369	0.269869	0.23764	0.0978193	0.079125	945132	2.22417e+06	806192	-1.17234	-2.75885	4	CAN73457.1		no hit													GO:0006259
fgenesh.VV78X084225.13_2	0	0	0.106798	0.106798	0.251856	0.143717	0.19612	0.19612	880193	2.07571e+06	1.61635e+06	1.83636	-1.28419	4	CAN63217.1	Q9ZT48	Arginyl-tRNA--protein transferase 1	1e-12							GO:0019538
glimmer.VV78X177274.31_2	0	0	0.0123328	0.0123328	0.238375	0.0261675	0.0464741	0.0464741	101643	1.9646e+06	383023	3.76832	-5.1292	4			no hit												GO:0006350
fgenesh.VV78X247955.6_2	0	0	6.13232e-06	6.13232e-06	0.232268	0.189425	0.246603	0.146759	50.5404	1.91427e+06	2.03242e+06	40213.7	1.06172	4	CBI16439.3	O24370	Linoleate 13S-lipoxygenase 2-1, chloroplastic	5e-39								GO:0006629
fgenesh.VV78X114175.20_2	0	0	0.0148389	0.0148389	0.216293	0.194092	0.322114	0.298039	122297	1.78261e+06	2.65475e+06	21.7074	1.48925	4	CBI24510.3	Q9FGR0	Cleavage and polyadenylation specificity factor subunit 1	5e-19											GO:0006350
fgenesh.VV78X062029.7_5	0	0	0.00340266	0.00340266	0.191509	0.190911	0.0519476	0.0279102	28043.5	1.57835e+06	428134	15.2668	-3.68657	4	CAN68482.1	Q9STE7	Putative disease resistance RPP13-like protein 3	2e-19	GO:0008150
sim4.VV78X211375.14_6	0	0	0.172755	0.0863778	0.173111	0.0871042	0.244646	0.0597203	1.42378e+06	1.42672e+06	2.01629e+06	1.41615	1.41324	4			no hit		GO:0008150
fgenesh.VV78X191270.11_3	0	0	0.0315081	0.0180058	0.170207	0.0893664	0.0747211	0.00447638	259678	1.40279e+06	615825	2.37149	-2.27789	4	CAN68492.1	Q9FY79	Laccase-14	1e-161									GO:0019748
glimmer.VV78X253308.13_1	0	0	0.0479241	0.00950321	0.168188	0.0841133	0.0337515	0.0027376	394974	1.38615e+06	278168	-1.41991	-4.98313	4	XP_002273653.1	Q9AR73	Hydroquinone glucosyltransferase	5e-171		GO:0008152
fgenesh.VV78X169258.7_1	0	0	0.123213	0.048519	0.15868	0.0507101	0.165175	0.0443406	1.01548e+06	1.30778e+06	1.36131e+06	1.34056	1.04093	4	CAN67853.1	Q8QHA5	DNA2-like helicase	2e-36												GO:0006259
fgenesh.VV78X211631.15_2	0	0	0.0681255	0.0681255	0.154571	0.0300631	0.148484	0.0816728	561466	1.27392e+06	1.22375e+06	2.17957	-1.04099	4	CBI29698.3		no hit		GO:0008150
twinscan.VV78X063813.6_1	0	0	0.0439648	0.0439648	0.139033	0.0775211	0.082159	0.0412467	362342	1.14586e+06	677126	1.86875	-1.69224	4	CBI30521.3	Q39224	Protein SRG1	1e-72									GO:0019748
fgenesh.VV78X246475.9_1	0	0	0.038323	0.038323	0.115694	0.0239	0.0945333	0.0148209	315845	953508	779110	2.46675	-1.22384	4	CAN72398.1	P92520	Uncharacterized mitochondrial protein AtMg00820	2e-16												GO:0006259
fgenesh.VV78X240428.42_3	0	0	0.00668005	0.00668005	0.0841069	0.0214453	0.0703702	0.0195979	55054.6	693180	579967	10.5344	-1.19521	4	CBI35029.3		no hit								GO:0019538
fgenesh.VV79X001158.2_1	0	0	0.220649	0.187696	0.0527195	0.00190344	0.0321647	0.0163612	1.81851e+06	434496	265091	-6.85997	-1.63905	4			no hit		GO:0008150
glimmer.VV78X012816.7_2	0.000264265	0.000264265	15.2052	15.2052	17.005	17.0047	0	0	57537.8	64348.2	-2177.98	-1.25316e+08	-1.40149e+08	4	XP_002282091.2	O49859	Cytochrome P450 82A4	2e-16	GO:0008150
glimmer.VV78X070618.4_1	0.0502499	0.0285991	0.0245925	0.0131208	19.9931	4.19109	19.2398	0.914591	-2.04331	397.873	382.882	782.344	-1.03915	4	XP_003633930.1	O64635	Cytochrome P450 76C4	4e-117	GO:0008150
fgenesh.VV78X206898.10_1	0.00883917	0.00883917	0	0	3.37433	2.41248	1.76259	0.678567	-72849.4	381.748	199.407	1.45267e+07	-1.91442	4	CAN65395.1	Q9C7A2	Ankyrin repeat-containing protein At3g12360	7e-19	GO:0008150
fgenesh.VV78X196776.5_3	0.0934023	0.0595062	0.802722	0.707352	31.1143	6.18691	25.6566	3.00038	8.59424	333.122	274.689	31.962	-1.21272	4	XP_003633782.1	Q6M9M7	Uncharacterized RNA methyltransferase pc1998	2e-30	GO:0008150
twinscan.VV78X154973.5_1	0.0219016	0.0219016	2.68453	1.01604	4.09893	1.30043	3.01044	0.585071	122.572	187.152	137.453	1.1214	-1.36157	4	CBI35076.3	Q9VKV8	UPF0468 protein CG5343	8e-32	GO:0008150
glimmer.VV78X265708.8_4	0.0570763	0.0123966	2.63037	1.59114	7.28641	1.93994	6.46417	2.18265	46.0851	127.661	113.255	2.45751	-1.1272	4	CAN76493.1	P10978	Retrovirus-related Pol polyprotein from transposon TNT 34335	1e-153			GO:0016043									GO:0006259
fgenesh.VV79X002186.13_1	0.07915	0.0288508	6.19728	1.64883	7.82281	0.772239	7.45831	0.942501	78.2978	98.8352	94.23	1.20348	-1.04887	4	CAN73102.1	P10978	Retrovirus-related Pol polyprotein from transposon TNT 34335	1e-107			GO:0016043									GO:0006259
glimmer.VV78X012388.6_21	0.0337687	0.0337687	0.00075265	0.00075265	3.31575	1.31344	1.31284	0.0665956	-44.8664	98.1898	38.8773	1744.29	-2.52563	4			no hit														GO:0007165		GO:0050896
fgenesh.VV78X239622.11_1	0.0595374	0.0529413	0.486261	0.385846	5.84176	1.34695	4.45191	2.82438	8.16732	98.1191	74.775	9.15539	-1.31219	4	CBI29100.3	Q9XES5	Bifunctional dihydroflavonol 4-reductase/flavanone 4-reductase	9e-18									GO:0019748
sim4.VV78X203041.4_4	0.200772	0.200772	0.0665077	0.0665077	19.1436	2.31559	20.1245	2.38422	-3.01878	95.3501	100.236	302.589	1.05124	4			no hit		GO:0008150
fgenesh.VV78X187837.5_3	0.018409	0.018409	0.389522	0.389522	1.47431	1.08144	0.301816	0.173914	21.1594	80.0866	16.3951	-1.29059	-4.8848	4	CBI23145.3	Q9LV03	Glutamate synthase 1 [NADH], chloroplastic	2e-105						GO:0006519
glimmer.VV78X158044.7_1	0.0223611	0.0223611	0.171925	0.120507	1.71768	0.731859	1.32462	0.538204	7.68854	76.8155	59.2377	7.70467	-1.29673	4	XP_002278483.1	P51070	Stilbene synthase 2	0		GO:0008152
fgenesh.VV78X234028.23_6	0.0392667	0.0392667	0.14057	0.0250522	2.9218	1.46116	2.35168	0.495273	3.57989	74.4092	59.89	16.7296	-1.24243	4	CAN66929.1		no hit					GO:0006810
glimmer.VV78X179311.12_2	0.0724399	0.0724399	0.487513	0.426456	5.35618	0.287978	3.83599	0.950757	6.7299	73.9397	52.9541	7.86849	-1.3963	4			no hit					GO:0006810
glimmer.VV78X085000.19_3	0.00143316	0.00071764	0.0237255	0.00869756	0.0813189	0.0317563	0.0891975	0.0154767	16.5547	56.7411	62.2385	3.75957	1.09689	4	XP_002268773.1	P45730	Phenylalanine ammonia-lyase	0						GO:0006519
glimmer.VV78X122122.5_6	0.191781	0.054213	0.386489	0.0389911	10.7868	9.94473	1.23869	0.219314	2.01526	56.2452	6.45885	3.20498	-8.70823	4	CBI25478.3	Q8GV43	Phosphoinositide phospholipase C 6	2e-170								GO:0006629					GO:0007165		GO:0050896
glimmer.VV78X235418.10_2	0.0248579	0.0248579	0.763276	0.741257	1.27478	0.617073	1.47277	0.804305	30.7056	51.2825	59.2475	1.92954	1.15532	4	XP_002272779.1	Q8S8E3	Abscisic acid receptor PYL6	1e-47													GO:0007165		GO:0050896
twinscan.VV78X130450.8_5	0.0731345	0.0731345	0.997528	0.997528	3.61455	1.20866	3.60686	0.910855	13.6396	49.4233	49.3181	3.61579	-1.00213	4			no hit		GO:0008150
sim4.VV78X252797.11_4	0.485514	0.182574	1.07572	0.173079	23.4277	5.03403	21.8481	3.11008	2.21563	48.2534	44.9999	20.3102	-1.0723	4	XP_002265377.2	Q9LUA9	Zinc finger protein CONSTANS-LIKE 10	6e-41											GO:0006350
glimmer.VV78X180904.6_1	0.0859519	0.0319662	1.17746	0.317649	3.9358	0.484223	3.99982	0.74101	13.699	45.7907	46.5355	3.39699	1.01627	4	CBI16592.3	Q9SHY6	Putative expansin-B2	1e-91			GO:0016043
twinscan.VV78X146777.6_4	0.0449124	0.00888489	0.584755	0.116249	2.04901	0.811546	1.48074	0.572906	13.0199	45.6224	32.9696	2.53224	-1.38377	4	XP_002273499.2	O48711	Probable pectinesterase/pectinesterase inhibitor 12	0			GO:0016043
fgenesh.VV78X192360.14_1	0.146847	0.117036	0.585891	0.230887	6.56916	0.726036	5.14909	0.235093	3.98981	44.7348	35.0644	8.78848	-1.27579	4	CBI40772.3	P51104	Dihydroflavonol-4-reductase	8e-32		GO:0008152
glimmer.VV78X118920.3_3	0.163532	0.11537	7.95501	4.42063	7.30671	7.20673	5.19136	2.65203	48.6449	44.6805	31.7452	-1.53235	-1.40747	4	CAN66036.1		no hit		GO:0008150
glimmer.VV78X043765.10_2	0.433983	0.116028	0.208649	0.04751	18.7525	4.87789	4.97341	3.282	-2.07996	43.2102	11.4599	23.8363	-3.77054	4	XP_002276473.1	Q01745	Galactose oxidase	1e-07	GO:0008150
glimmer.VV78X211145.7_2	0.00411171	0.00411016	0.0940653	0.0401203	0.173614	0.00441894	0.163087	0.0524059	22.8774	42.2244	39.6642	1.73377	-1.06455	4	CAN72347.1	A5AEM3	Stilbene synthase 4	0		GO:0008152
glimmer.VV78X168994.15_3	0.00795638	0.00795638	0.0532586	0.00933767	0.329495	0.177449	0.187246	0.0396039	6.69383	41.4127	23.5341	3.51579	-1.75969	4	CAN66025.1	Q9FH54	Ethylene-responsive transcription factor ERF114	6e-29											GO:0006350		GO:0007165		GO:0050896
glimmer.VV78X235304.6_7	0.0538654	0.00645746	1.09549	0.370598	2.15445	0.404123	2.10707	0.553386	20.3375	39.9969	39.1174	1.92341	-1.02249	4	XP_002279780.2	P05522	Endoglucanase 1	0					GO:0005975
glimmer.VV78X051962.22_1	2.18629	1.80523	8.14464	2.26395	85.7951	47.712	17.2353	2.42026	3.72532	39.2423	7.88333	2.11615	-4.97788	4	CBI38725.3	P24397	Hyoscyamine 6-dioxygenase	8e-56	GO:0008150
glimmer.VV78X101778.6_1	0.0688845	0.0393666	0.569674	0.140601	2.61779	0.605176	3.53007	1.11795	8.26999	38.0026	51.2462	6.19665	1.34849	4	A2ICC6.1	A2ICC6	Stilbene synthase 6	0		GO:0008152
glimmer.VV78X057757.3_2	0.00676108	0.00509248	0.0184428	0.00990904	0.252426	0.0472361	0.225746	0.0258845	2.72779	37.3352	33.3891	12.2403	-1.11819	4	XP_002264593.2	Q9LMP1	Wall-associated receptor kinase 2	1e-140							GO:0019538
glimmer.VV78X148227.11_1	0.192865	0.103012	2.97305	0.416685	7.11251	0.426304	7.46758	0.361654	15.4152	36.8782	38.7192	2.51176	1.04992	4			no hit		GO:0008150
glimmer.VV78X235729.11_1	0.0675072	0.0119817	0.680577	0.0563903	2.39432	1.1101	3.21914	1.74169	10.0815	35.4677	47.6858	4.73001	1.34449	4	XP_002263722.1	P28343	Stilbene synthase 1	0		GO:0008152
fgenesh.VV78X129728.5_3	0.00295496	0.00295496	0.077819	0.0398303	0.103217	0.0380387	0.0730519	0.00498845	26.335	34.9301	24.7218	-1.06526	-1.41293	4	CAN68990.1	P10978	Retrovirus-related Pol polyprotein from transposon TNT 34335	1e-26												GO:0006259
glimmer.VV78X264538.5_1	0.135405	0.065893	0.464796	0.183889	4.49718	1.25951	4.62416	2.53514	3.43263	33.2128	34.1506	9.94881	1.02824	4	CAN72091.1	O49561	Gibberellin 2-beta-dioxygenase 8	3e-104	GO:0008150
fgenesh.VV78X137680.11_1	0.00169909	0.00169909	0.0119207	0.0112038	0.0561386	0.0338735	0.0520081	0.0228037	7.0159	33.0404	30.6094	4.36285	-1.07942	4	CAN73696.1	P10978	Retrovirus-related Pol polyprotein from transposon TNT 34335	9e-57												GO:0006259
fgenesh.VV78X106681.13_1	0.00900907	0.00900907	0.0835823	0.0823939	0.294955	0.294955	0.047726	0.047726	9.27757	32.7398	5.29755	-1.7513	-6.18018	4	CAN73865.1		no hit		GO:0008150
fgenesh.VV78X146330.3_1	0.033827	0.0174142	0.0872393	0.0701933	1.10243	0.672844	0.0854346	0.0337687	2.57898	32.5903	2.52563	-1.02112	-12.9038	4	CAN64626.1	Q9C7A2	Ankyrin repeat-containing protein At3g12360	6e-07	GO:0008150
glimmer.VV78X172920.18_1	0.102822	0.0747672	0.542395	0.312579	3.30293	0.138118	0.796283	0.306899	5.2751	32.1228	7.7443	1.46809	-4.14793	4	CAN67986.1	Q9SE93	Polyneuridine-aldehyde esterase	9e-45	GO:0008150
twinscan.VV78X032358.1_1	0.0766612	0.0766612	0.30503	0.26062	2.44342	1.85455	1.2645	0.910744	3.97894	31.873	16.4946	4.14548	-1.93233	4	XP_002264072.2	Q9ZPY6	Auxin response factor 11	3e-23											GO:0006350		GO:0007165		GO:0050896
glimmer.VV78X187104.5_2	0.0027155	0.00143841	0.17327	0.138114	0.0860109	0.0426313	0.00122243	0.00122243	63.8079	31.6741	-2.22139	-141.742	-70.3606	4	XP_003635255.1	Q9SXB8	G-type lectin S-receptor-like serine/threonine-protein kinase At1g11330	8e-42							GO:0019538
glimmer.VV78X045119.4_3	2.51443	0.288702	27.3464	25.6089	79.3175	40.8333	33.9505	15.4564	10.8758	31.545	13.5023	1.2415	-2.33626	4	XP_002264729.1	P17407	21 kDa protein	1e-48			GO:0016043
sim4.VV78X276202.34_5	0.141322	0.0880963	0.59433	0.311519	4.43224	2.09453	0.468432	0.234248	4.2055	31.3627	3.31464	-1.26877	-9.46188	4	CAN65725.1		no hit		GO:0008150
glimmer.VV78X226752.10_2	0.807418	0.254626	5.7731	2.51899	24.4898	12.8938	15.5522	4.67512	7.15008	30.331	19.2616	2.6939	-1.57468	4	CAN72780.1		no hit		GO:0008150
fgenesh.VV78X067944.18_1	0.00469592	0.00319716	0.000810791	0.000439982	0.141917	0.00391915	0.0355191	0.0186603	-5.79178	30.2214	7.56381	43.8079	-3.99553	4	CAN60375.1	Q42484	Disease resistance protein RPS2	2e-25														GO:0006950	GO:0050896
glimmer.VV78X028697.14_1	0.280987	0.0410569	0.077508	0.0399602	8.35261	1.43199	7.2358	1.79641	-3.62526	29.726	25.7514	93.3555	-1.15435	4	CAN71657.1		no hit		GO:0008150
glimmer.VV78X211751.53_3	0.251226	0.0813487	0.75581	0.11459	7.09238	1.6124	6.15377	1.65274	3.00849	28.2311	24.495	8.14195	-1.15253	4	XP_003634218.1		no hit		GO:0008150
twinscan.VV78X125270.5_2	0.228704	0.11453	1.58496	0.816066	6.20497	0.668584	6.15556	0.928565	6.93019	27.131	26.915	3.88372	-1.00803	4	CBI38899.3	Q8GXF0	DNA repair protein RAD51 homolog 3	1e-28	GO:0008150
fgenesh.VV78X175632.6_1	0.0206265	0.0206265	0.251701	0.13992	0.536297	0.479176	0.128709	0.0390141	12.2028	26.0003	6.23996	-1.95559	-4.16675	4	CAN78898.1	Q03194	Plasma membrane ATPase 4	1e-23	GO:0008150
glimmer.VV78X018697.11_4	1.67856	0.427963	3.93891	0.517788	43.2127	7.62122	45.606	7.29487	2.3466	25.7439	27.1697	11.5783	1.05538	4	CBI15844.3	A7NY33	Peroxidase 4	4e-143														GO:0006950	GO:0050896
glimmer.VV78X159211.3_1	0.124541	0.0416981	0.0609151	0.0327161	3.11976	0.289012	2.50163	0.984084	-2.04451	25.05	20.0868	41.0676	-1.24709	4	CAN77804.1		no hit													GO:0006259
glimmer.VV78X266573.7_2	0.0164837	0.00347569	0.00294261	0.00220254	0.388181	0.0701537	0.477708	0.132394	-5.60174	23.5493	28.9805	162.342	1.23063	4	CAN71233.1	Q9T048	Disease resistance protein At4g27190	4e-46														GO:0006950	GO:0050896
glimmer.VV78X177847.13_2	0.0650467	0.0344965	0.740081	0.140134	1.51386	0.273656	0.876193	0.102504	11.3777	23.2735	13.4702	1.18391	-1.72778	4	CBI35415.3	A2RVQ5	Agamous-like MADS-box protein AGL16	3e-32											GO:0006350
glimmer.VV78X146947.6_1	0.185223	0.126959	0.950487	0.26351	4.28559	0.584321	2.32184	0.680442	5.13159	23.1375	12.5354	2.44279	-1.84577	4	XP_002282638.1	P50165	Tropinone reductase homolog	1e-17	GO:0008150
glimmer.VV78X067298.60_8	1.22516	0.411002	0.199645	0.199645	28.2366	6.46708	21.9261	2.84806	-6.13668	23.0472	17.8965	109.825	-1.2878	4		P27598	Alpha-1,4 glucan phosphorylase L isozyme, chloroplastic/amyloplastic	5e-10					GO:0005975
glimmer.VV78X144696.26_1	0.244613	0.0385445	0.0996051	0.054962	5.6042	3.56904	0.0870614	0.0253595	-2.45582	22.9105	-2.80966	-1.14408	-64.3707	4	CAN81015.1	P13087	Miraculin	4e-50		GO:0008152
fgenesh.VV78X169285.5_6	0.623245	0.0733284	18.1359	16.7871	14.0699	13.5292	16.1776	7.81567	29.0992	22.5753	25.9571	-1.12105	1.1498	4	CAN65677.1	Q3JC02	Threonyl-tRNA synthetase	5e-125						GO:0006519	GO:0019538				GO:0006350
glimmer.VV78X210165.7_15	0.0422555	0.0422555	0.672985	0.617031	0.950963	0.686219	0.634029	0.414239	15.9266	22.5051	15.0047	-1.06144	-1.49987	4	XP_002267384.2	Q9C8G4	Probable pectate lyase 4	1e-91	GO:0008150
glimmer.VV78X009641.16_1	1.3081	0.629076	0.106731	0.0445793	29.415	15.9232	3.12579	0.951153	-12.2561	22.4867	2.38956	29.2868	-9.4104	4	CAN71362.1	Q9C554	Expansin-A1	3e-104			GO:0016043
fgenesh.VV78X148924.9_1	0.0881599	0.0509791	0.187327	0.00810828	1.97968	1.74118	0.707613	0.29431	2.12486	22.4556	8.02647	3.77742	-2.79769	4	CBI16442.3	Q7XKV4	Beta-glucosidase 12	0					GO:0005975
fgenesh.VV78X168898.7_2	0.0738545	0.0738545	1.22487	0.615967	1.63967	0.386415	2.27864	0.0898415	16.5849	22.2013	30.853	1.86031	1.3897	4	CAN69235.1	P14381	Transposon TX1 uncharacterized 149 kDa protein	7e-23												GO:0006259
glimmer.VV78X235729.11_2	0.116275	0.0325429	0.968918	0.0673824	2.53158	1.05484	3.62958	1.56629	8.33297	21.7723	31.2155	3.74602	1.43372	4	A2ICC6.1	A2ICC6	Stilbene synthase 6	0														GO:0006950	GO:0050896
sim4.VV78X111726.11_1	0.89144	0.89144	0.166199	0.166199	19.2364	7.29593	16.5739	16.5739	-5.36369	21.579	18.5923	99.7234	-1.16064	4			no hit		GO:0008150
sim4.VV78X272044.11_3	0.123643	0.123643	0	0	2.59552	1.38816	0	0	-1.01903e+06	20.992	-1.01903e+06	1	-2.13913e+07	4			no hit		GO:0008150
twinscan.VV78X067298.60_8	1.35966	0.325203	0.524225	0.0384592	28.2366	6.46708	21.9261	2.84806	-2.59366	20.7674	16.1262	41.8258	-1.2878	4	XP_002274575.2	P53535	Alpha-1,4 glucan phosphorylase L-2 isozyme, chloroplastic/amyloplastic	0					GO:0005975					GO:0006091
fgenesh.VV78X264789.8_2	0.0195838	0.0195838	0.520549	0.265792	0.394465	0.222188	0.170918	0.170918	26.5806	20.1424	8.7275	-3.04561	-2.30792	4	CAN71539.1	Q9C9L0	Cullin-3B	5e-11	GO:0008150
twinscan.VV78X075443.24_3	1.25386	0.3285	3.82888	1.24296	24.4409	4.21373	15.417	2.55984	3.05368	19.4926	12.2957	4.0265	-1.58532	4	CAN71616.1	P50700	Osmotin-like protein OSM34	4e-94														GO:0006950	GO:0050896
fgenesh.VV78X039307.11_1	0.228083	0.0653307	0.602514	0.249395	4.4108	0.676657	5.32387	0.625721	2.64165	19.3386	23.3419	8.8361	1.20701	4	CBI38545.3	Q84WM7	Pectinesterase PPME1	5e-110			GO:0016043
glimmer.VV78X265397.61_1	0.0482693	0.0250444	1.63805	0.0220837	0.923996	0.433422	1.31733	0.189326	33.9357	19.1425	27.2913	-1.24346	1.42569	4	XP_002270612.1	Q9FZ90	Ethylene-responsive transcription factor ERF087	1e-38											GO:0006350		GO:0007165		GO:0050896
glimmer.VV78X108885.2_1	1.54028	1.03848	0.289423	0.0946126	29.4501	5.90979	7.81925	1.56274	-5.32188	19.12	5.07652	27.0167	-3.76635	4	CBI24573.3	P17407	21 kDa protein	4e-44			GO:0016043
fgenesh.VV78X129992.3_2	0.224183	0.143937	1.64478	0.771071	4.22077	0.954209	3.5331	1.12482	7.33677	18.8274	15.7599	2.14808	-1.19463	4	CAN62110.1	Q9LRR4	Putative disease resistance RPP13-like protein 1	0														GO:0006950	GO:0050896
glimmer.VV78X087679.6_3	0.0987637	0.0987637	0.483182	0.149439	1.84629	1.43829	1.4405	0.474331	4.8923	18.694	14.5853	2.98127	-1.2817	4	XP_002264455.1	P28343	Stilbene synthase 1	0		GO:0008152
fgenesh.VV78X043294.25_4	0.127181	0.076527	0.495334	0.380363	2.36676	0.663856	2.60105	0.422394	3.89473	18.6094	20.4516	5.2511	1.09899	4	XP_002268085.2	P0C2F6	Putative ribonuclease H protein At1g65750	1e-13												GO:0006259
fgenesh.VV78X246668.20_2	0.138208	0.107485	1.30229	0.127115	2.52437	0.56276	2.97449	0.292064	9.42273	18.265	21.5219	2.28404	1.17831	4	CAN69506.1	C0LGE0	Probable LRR receptor-like serine/threonine-protein kinase At1g07650	8e-19							GO:0019538
glimmer.VV78X269570.5_1	0.193027	0.0405001	0.827975	0.121073	3.45826	1.1034	4.11352	1.36757	4.28942	17.9159	21.3105	4.96817	1.18948	4	A2ICC6.1	A2ICC6	Stilbene synthase 6	0		GO:0008152
glimmer.VV78X213413.10_1	4.21103	0.532195	1.42286	0.353171	74.2544	16.4306	48.7843	3.78462	-2.95956	17.6333	11.5849	34.2861	-1.5221	4	CAN68495.1	Q0III6	DnaJ homolog subfamily B member 6	2e-15														GO:0006950	GO:0050896
fgenesh.VV79X001603.2_2	0.210995	0.042618	0.804653	0.0684852	3.66446	1.13772	4.5719	1.3842	3.81362	17.3675	21.6683	5.68183	1.24763	4	CAN78985.1	P0C2F6	Putative ribonuclease H protein At1g65750	5e-19				GO:0006810								GO:0006259
fgenesh.VV78X075365.14_3	0.0382654	0.0382654	0.086453	0.086453	0.663938	0.23351	0.392927	0.282049	2.2593	17.3509	10.2685	4.54499	-1.68972	4	CAN66905.1	Q6YM50	Mannan endo-1,4-beta-mannosidase 5	7e-25					GO:0005975
glimmer.VV78X005385.7_2	17.3543	5.304	63.8798	8.01065	298.185	131.617	320.796	182.279	3.68092	17.1822	18.4851	5.02187	1.07583	4	XP_002277446.1	Q03773	Glucan endo-1,3-beta-glucosidase	4e-126														GO:0006950	GO:0050896
glimmer.VV78X133393.6_1	0.109646	0.0012677	0.289223	0.129728	1.87002	0.353799	1.98847	0.242474	2.63778	17.055	18.1353	6.87521	1.06334	4	CBI35192.3	Q0WKV3	Pentatricopeptide repeat-containing protein At1g12300, mitochondrial	2e-142	GO:0008150
glimmer.VV78X074716.3_5	0.548408	0.359073	1.26254	0.254768	9.20606	2.16676	5.96985	2.01435	2.3022	16.7869	10.8858	4.72843	-1.54209	4	CAN66013.1		no hit		GO:0008150
fgenesh.VV78X144052.11_3	0.0178119	0.00891255	0.101438	0.0280104	0.296066	0.0519775	0.35565	0.0389666	5.69495	16.6218	19.967	3.50608	1.20125	4	XP_002264194.2	O65543	Pentatricopeptide repeat-containing protein At4g31070, mitochondrial	2e-157	GO:0008150
glimmer.VV78X014044.8_1	0.0584157	0.0292097	0	0	0.967815	0.596854	0.331165	0.0798307	-481442	16.5677	5.66912	2.72935e+06	-2.92245	4	CAN69790.1	Q9C7A2	Ankyrin repeat-containing protein At3g12360	2e-25	GO:0008150
glimmer.VV78X204229.4_3	0.766663	0.11992	4.7668	4.3618	12.3258	5.32878	12.9515	2.55253	6.2176	16.0772	16.8933	2.71702	1.05076	4	CAN83391.1	Q3E6Q1	Pentatricopeptide repeat-containing protein At1g11290	4e-78	GO:0008150
glimmer.VV78X168875.8_1	1.0697	0.556013	2.60916	0.515101	16.6896	1.15657	19.9041	2.67337	2.43914	15.6021	18.6071	7.62855	1.19261	4	CBI19909.3	Q94CH6	GDSL esterase/lipase EXL3	7e-115								GO:0006629
fgenesh.VV78X097842.11_3	0.78234	0.78234	1.65023	1.61048	12.0833	1.68804	7.49968	3.91068	2.10935	15.4451	9.58622	4.54463	-1.61118	4	CAN71100.1	Q0WP01	Probable peptide/nitrate transporter At1g22540	2e-39				GO:0006810
fgenesh.VV78X166471.69_2	0.0611894	0.0322755	0.258182	0.0671324	0.943419	0.108894	0.92479	0.276405	4.2194	15.418	15.1136	3.58193	-1.02014	4	XP_002268746.2	Q7GB25	ABC transporter C family member 5	9e-49				GO:0006810
twinscan.VV78X115637.8_11	0.0283855	0.0283855	0.062226	0.0410039	0.433726	0.144644	0.237171	0.00792813	2.19218	15.2799	8.35536	3.81144	-1.82875	4	CAN81442.1	P14381	Transposon TX1 uncharacterized 149 kDa protein	5e-17												GO:0006259
glimmer.VV78X038306.7_6	0.0433644	0.0283407	0.0959723	0.013624	0.655565	0.315372	0.58935	0.0332004	2.21316	15.1176	13.5907	6.14083	-1.11235	4	XP_002281515.1		no hit		GO:0008150
sim4.VV78X232443.6_1	0.0813448	0.0813448	0.209807	0.148878	1.22622	0.5419	0.961073	0.128754	2.57923	15.0743	11.8148	4.58075	-1.27588	4			no hit		GO:0008150
glimmer.VV78X236333.14_2	0.226287	0.136422	0.665108	0.255053	3.40419	0.480355	1.03829	0.29385	2.93923	15.0437	4.58836	1.56108	-3.27866	4	CAN83262.1	P52704	(S)-hydroxynitrile lyase	4e-33	GO:0008150
glimmer.VV78X161701.8_2	0.231671	0.0935832	0.548112	0.111683	3.48201	1.55757	1.70488	0.533265	2.36591	15.03	7.35905	3.11046	-2.04238	4	XP_002285062.1	P06600	Proline-rich 33 kDa extensin-related protein (Fragment)	2e-13	GO:0008150
fgenesh.VV78X275323.24_4	1.83122	0.555366	30.9964	7.91435	27.1431	6.0756	28.9202	4.86223	16.9267	14.8224	15.7929	-1.07179	1.06547	4	CBI38770.3	Q7XU38	Cytochrome P450 87A3	1e-86	GO:0008150
fgenesh.VV78X250320.4_1	0.286882	0.0775772	1.03334	0.288427	4.12069	0.248815	5.90023	0.164527	3.60198	14.3637	20.5667	5.70985	1.43186	4	CAN73993.1	Q64514	Tripeptidyl-peptidase 2	4e-20		GO:0008152					GO:0019538							GO:0006950	GO:0050896
fgenesh.VV78X007458.6_2	3.67029	0.391704	21.4621	4.4786	52.669	9.69842	31.8693	3.58894	5.84753	14.3501	8.68306	1.48491	-1.65265	4	XP_002279755.1	Q9LYG9	Uncharacterized protein At5g12080	0				GO:0006810
fgenesh.VV78X047649.9_3	0.339597	0.0639704	2.54041	2.09682	4.87288	1.96136	4.66032	1.19553	7.48068	14.349	13.7231	1.83447	-1.04561	4	CBI34382.3	Q9STE1	Pentatricopeptide repeat-containing protein At4g21300	4e-109	GO:0008150
glimmer.VV78X120675.25_2	0.109838	0.0309705	0.317014	0.152559	1.54037	0.606322	1.72656	0.504163	2.88619	14.024	15.7191	5.44631	1.12087	4	CBI31811.3	P51070	Stilbene synthase 2	0		GO:0008152
fgenesh.VV78X247460.32_4	0.0627245	0.0320382	0.144816	0.0952544	0.87487	0.241507	0.505825	0.0322816	2.30876	13.9478	8.06423	3.49289	-1.72959	4	XP_002283235.1	Q9FG65	Cytochrome P450 81D1	1e-57	GO:0008150
fgenesh.VV78X206561.5_1	0.0492272	0.0492272	0.923232	0.553205	0.680126	0.664681	0	0	18.7545	13.8161	-405713	-7.60895e+06	-5.60536e+06	4	CAN79694.1		no hit		GO:0008150
glimmer.VV78X152177.6_1	0.865745	0.36642	8.68944	1.72064	11.8723	0.761717	12.855	2.4258	10.037	13.7134	14.8485	1.47938	1.08277	4	CBI22724.3		no hit		GO:0008150
fgenesh.VV78X155694.10_1	0.0667392	0.043688	1.16906	0.525321	0.909419	0.815783	0.873126	0.771303	17.5168	13.6265	13.0827	-1.33893	-1.04157	4	CAN76546.1	P92519	Uncharacterized mitochondrial protein AtMg00810	4e-20												GO:0006259
glimmer.VV78X073605.16_3	20.0081	6.96683	142.981	23.1019	271.401	57.8309	361.187	77.1477	7.14612	13.5645	18.052	2.52612	1.33082	4	AAB65776.1	Q7Y1Z0	Chitinase 5	3e-96					GO:0005975									GO:0006950	GO:0050896
glimmer.VV78X257078.11_2	11.0525	1.58553	22.191	5.0529	144.71	19.2851	182.755	20.0576	2.00779	13.093	16.5352	8.23554	1.26291	4	CBI36123.3	O02414	Dynein light chain LC6, flagellar outer arm	1e-18		GO:0008152
glimmer.VV78X055468.10_2	0.118038	0.0974565	0.385683	0.237655	1.5337	1.05174	0.850651	0.414354	3.26744	12.9932	7.20658	2.20557	-1.80297	4	XP_002285585.2	Q7XKV4	Beta-glucosidase 12	7e-152					GO:0005975
fgenesh.VV78X211145.7_1	0.056922	0.0413867	0.29628	0.0377416	0.718898	0.295737	1.06835	0.134681	5.20501	12.6295	18.7686	3.60588	1.48609	4	CAN77746.1	A5C9M2	Stilbene synthase 5	2e-117		GO:0008152
fgenesh.VV78X067088.24_10	0.0309358	0.0309358	0.16098	0.0656237	0.38787	0.124057	0.175398	0.0343563	5.20368	12.5379	5.66972	1.08956	-2.21137	4	CBI21023.3	Q9ZV52	EG45-like domain containing protein 2	8e-16			GO:0016043
glimmer.VV78X264312.11_1	0.0846934	0.0423876	0.414718	0.0791317	1.05817	0.609316	0.733423	0.355681	4.89669	12.4941	8.65973	1.76849	-1.44278	4	XP_002269868.1	P05190	Legumin type B	7e-10	GO:0008150
twinscan.VV78X014485.3_1	12.3778	3.76352	4.85877	0.257349	154.627	32.6784	126.475	25.4195	-2.54753	12.4923	10.2179	26.0303	-1.22259	4	CBI39568.3	Q0III6	DnaJ homolog subfamily B member 6	7e-17														GO:0006950	GO:0050896
fgenesh.VV78X091249.11_2	0.297568	0.22983	0.794807	0.394282	3.67215	0.346701	3.0345	0.355979	2.67101	12.3406	10.1977	3.8179	-1.21013	4	CAN73845.1	Q9SK02	DNA repair protein RAD51 homolog 2	5e-114												GO:0006259		GO:0006950	GO:0050896
fgenesh.VV78X010707.6_2	0.0239373	0.0239373	0.39445	0.332201	0.294211	0.171856	0.17945	0.0820415	16.4785	12.2909	7.49667	-2.19811	-1.63952	4	CAN76831.1	Q5XVJ4	Fanconi-associated nuclease 1 homolog	4e-39	GO:0008150
sim4.VV78X256435.27_2	3.96471	0.546483	25.2083	20.9266	48.3831	7.46132	36.7838	4.71057	6.35819	12.2035	9.27781	1.45919	-1.31534	4	CBI37873.3	Q8H1D6	Receptor-like cytosolic serine/threonine-protein kinase RBK1	1e-47							GO:0019538
glimmer.VV78X184249.4_1	0.0275478	0.0275478	0.147012	0.0735458	0.333094	0.107771	0.268585	0.185598	5.33661	12.0915	9.7498	1.82696	-1.24018	4	CAN81277.1	Q17TI5	Protein BREVIS RADIX	8e-47													GO:0007165		GO:0050896
fgenesh.VV78X037263.5_4	0.255029	0.0335112	1.36802	0.968968	3.07493	1.12061	3.47714	0.761809	5.36416	12.0572	13.6343	2.54173	1.1308	4	CAN66662.1	Q9FLJ4	Pentatricopeptide repeat-containing protein At5g61400	2e-175	GO:0008150
sim4.VV78X116528.10_2	0.0789558	0.0578048	0.0171069	0.0089811	0.949912	0.314387	0.542197	0.172732	-4.61543	12.0309	6.86709	31.6946	-1.75197	4	XP_002285045.1	Q9LMA7	Probable carboxylesterase 1	2e-70		GO:0008152
glimmer.VV78X013512.52_1	0.0679011	0.0679011	0.207383	0.207383	0.812327	0.691892	1.12467	0.941384	3.05419	11.9634	16.5633	5.42312	1.3845	4	CAN75637.1		no hit		GO:0008150
fgenesh.VV78X019435.5_1	0.150981	0.0757073	1.1618	0.459442	1.79667	0.28109	0.603545	0.239786	7.69503	11.9	3.99749	-1.92496	-2.97687	4	CBI24962.3		no hit		GO:0008150
fgenesh.VV78X012878.7_2	0.0960215	0.0129514	0.226672	0.0257778	1.13918	0.0992393	0.972389	0.0886262	2.36064	11.8638	10.1268	4.28985	-1.17152	4	CAN84062.1	Q9LZ19	Pentatricopeptide repeat-containing protein At5g04780	9e-163	GO:0008150
fgenesh.VV78X258677.5_3	0.0296342	0.0296342	0	0	0.350558	0.186678	0.0826001	0.0127334	-244234	11.8295	2.78733	680761	-4.24403	4	CBI35381.3	Q9FTA0	GEM-like protein 4	6e-61	GO:0008150
sim4.VV78X187480.10_1	0.283944	0.283944	1.18285	0.0596429	3.33019	0.382868	4.88973	0.7249	4.16577	11.7283	17.2207	4.13387	1.4683	4			no hit		GO:0008150
sim4.VV78X138189.7_2	0.07542	0.07542	0.253487	0.0308006	0.880735	0.757467	0.79441	0.176507	3.361	11.6777	10.5332	3.13393	-1.10867	4	CBI16442.3	Q7XKV4	Beta-glucosidase 12	8e-85					GO:0005975
fgenesh.VV78X120369.9_1	1.03871	0.496579	2.90355	0.689273	12.0764	5.82087	9.86487	2.79033	2.79535	11.6264	9.49725	3.39752	-1.22418	4	XP_002279884.1	O62664	Prostaglandin G/H synthase 1	1e-13	GO:0008150
glimmer.VV78X173909.13_1	3.23597	1.42788	90.7241	47.4734	37.3774	35.4145	51.609	51.609	28.0361	11.5506	15.9485	-1.75791	1.38075	4			no hit		GO:0008150
glimmer.VV78X271796.76_1	0.28547	0.156402	2.15866	0.306152	3.28511	1.29029	4.43315	2.09285	7.56176	11.5077	15.5293	2.05366	1.34947	4	P51070.2	P51070	Stilbene synthase 2	0														GO:0006950	GO:0050896
glimmer.VV78X145626.28_4	0.574521	0.148687	2.1836	0.305184	6.54284	1.95975	9.27669	1.20461	3.80073	11.3883	16.1468	4.24834	1.41784	4	XP_002262704.2	Q9FXA4	U-box domain-containing protein 26	8e-33							GO:0019538
glimmer.VV78X190354.13_3	0.0644426	0.0402524	0.353713	0.0389278	0.732135	0.36492	0.410569	0.0726366	5.48881	11.361	6.37108	1.16074	-1.78322	4	CBI22842.3	P81391	Myb-related protein 305	2e-51											GO:0006350
fgenesh.VV78X158965.16_1	0.615201	0.215045	2.56469	1.08278	6.9066	0.719271	4.82039	0.522956	4.16886	11.2266	7.83547	1.87952	-1.43279	4	XP_002279506.2	Q5S4V7	F-box protein At2g39490	2e-32	GO:0008150
fgenesh.VV78X090477.16_1	0.0383965	0.0383965	0.117308	0.00999678	0.422052	0.150896	0.348529	0.155936	3.05518	10.9919	9.07712	2.97106	-1.21095	4	CAN79383.1	P93835	Dehydration-responsive element-binding protein 1B	9e-43											GO:0006350
glimmer.VV78X139936.9_4	6.59504	4.63418	2.92755	0.637021	72.4607	22.9395	27.3319	2.63156	-2.25275	10.9872	4.14432	9.33609	-2.65114	4	CBI37900.3	Q9FYB5	Chaperone protein dnaJ 11, chloroplastic	6e-27														GO:0006950	GO:0050896
glimmer.VV78X098631.21_2	0.84409	0.263219	3.22771	0.852301	9.19189	2.98395	10.2269	2.2482	3.8239	10.8897	12.1159	3.16847	1.1126	4	CAN70332.1	Q5ZIF1	Adipocyte plasma membrane-associated protein	2e-32		GO:0008152
glimmer.VV78X085811.7_4	0.32172	0.11131	26.8743	4.21128	3.43237	3.43237	4.29107	4.21114	83.5332	10.6688	13.3379	-6.26285	1.25018	4	CBI32423.3	B6TZ45	Cell number regulator 1	7e-46														GO:0006950	GO:0050896
twinscan.VV78X083975.17_2	0.14077	0.14077	0.303582	0.137596	1.4931	0.4901	0.397585	0.11622	2.15659	10.6067	2.82437	1.30965	-3.75543	4	XP_002284007.1	P22195	Cationic peroxidase 1	4e-36														GO:0006950	GO:0050896
twinscan.VV78X191683.18_1	2.11693	1.26573	22.4803	6.19548	22.3544	3.33691	27.7087	8.80927	10.6193	10.5598	13.0891	1.23258	1.23952	4	CBI38770.3	Q8L7D5	Cytochrome P450 708A2	6e-34	GO:0008150
glimmer.VV78X142339.4_3	0.135263	0.0483602	0.539977	0.221433	1.39569	0.252241	1.0483	0.695972	3.99204	10.3183	7.75005	1.94137	-1.33139	4	CBI25771.3	Q94JU3	COP9 signalosome complex subunit 7	3e-30	GO:0008150
twinscan.VV78X158868.3_2	0.0449124	0.0449124	0.0144734	0.0144734	0.462171	0.233835	0.462619	0.403064	-3.1031	10.2905	10.3005	31.9634	1.00097	4	CBI16708.3	Q39224	Protein SRG1	2e-47	GO:0008150
glimmer.VV78X237090.10_1	0.0496567	0.0496567	0.135372	0.0818174	0.502638	0.377359	0.197192	0.0999197	2.72617	10.1223	3.9711	1.45666	-2.54898	4	CBI29967.3	Q9FG08	Histone-lysine N-methyltransferase ATXR4	5e-40			GO:0016043				GO:0019538
fgenesh.VV78X048623.11_2	3.13349	0.186191	13.1088	3.36083	31.7143	2.51788	24.0178	8.15179	4.18346	10.1211	7.66487	1.83218	-1.32045	4	CBI34731.3	Q42605	UDP-glucose 4-epimerase 1	2e-177					GO:0005975
fgenesh.VV78X112666.36_4	0.399573	0.089767	1.17779	0.24059	3.99512	0.0936317	3.5844	0.139208	2.94762	9.99848	8.97056	3.04333	-1.11459	4	XP_002272642.1		no hit		GO:0008150
sim4.VV78X185723.9_1	0.286806	0.118784	0.639559	0.15893	2.82963	0.170543	2.32409	0.191794	2.22994	9.866	8.10335	3.63389	-1.21752	4	CBI33216.3	Q9ZRF1	Probable mannitol dehydrogenase	2e-150									GO:0019748
glimmer.VV78X048659.3_2	0.0506316	0.0323271	0.179149	0.0393355	0.498121	0.060319	0.559434	0.157794	3.53829	9.83815	11.0491	3.12273	1.12309	4	XP_002269386.2	A5C9M2	Stilbene synthase 5	0		GO:0008152
glimmer.VV78X075443.24_27	6.01025	1.47498	12.8381	1.71542	58.8773	14.452	38.6109	9.88776	2.13604	9.79616	6.42418	3.00752	-1.52489	4			no hit		GO:0008150
fgenesh.VV78X090831.8_1	0.683463	0.0897112	2.18372	0.155898	6.69368	1.51366	6.04669	0.924875	3.19508	9.79376	8.84713	2.76899	-1.107	4	XP_002275852.1	B9DFI7	Probable methyltransferase PMT2	0		GO:0008152
glimmer.VV78X000863.12_2	0.0728179	0.0728179	0.0140887	0.0140887	0.703262	0.331865	0.249861	0.0894913	-5.16852	9.65782	3.43132	17.7348	-2.81461	4	XP_002276051.2	Q7XKV4	Beta-glucosidase 12	2e-106					GO:0005975
fgenesh.VV78X214307.7_1	0.0914765	0.0457813	0.932376	0.541496	0.868251	0.163193	0.617171	0.407701	10.1925	9.49152	6.74677	-1.51073	-1.40682	4	CAN78711.1	P42285	Superkiller viralicidic activity 2-like 2	1e-15	GO:0008150
twinscan.VV78X186503.5_1	0.0819471	0.0411848	0.292589	0.150232	0.764687	0.357898	0.906469	0.17836	3.57046	9.33147	11.0616	3.0981	1.18541	4	XP_002271713.1	Q9FY79	Laccase-14	1e-130									GO:0019748
glimmer.VV78X211161.32_3	0.0621175	0.0621175	0	0	0.57653	0.31837	0.336845	0.334303	-511950	9.28129	5.42272	2.77616e+06	-1.71156	4	XP_003631379.1	Q84TF5	RING-H2 zinc finger protein RHA4a	6e-21	GO:0008150
fgenesh.VV78X135295.16_1	0.0618651	0.0317642	0.150935	0.0419617	0.573133	0.289508	0.473878	0.144864	2.43975	9.26423	7.65986	3.13961	-1.20945	4	CAN61703.1	P0C2F6	Putative ribonuclease H protein At1g65750	8e-23												GO:0006259
fgenesh.VV79X002248.2_3	0.0716274	0.013471	0.617232	0.502521	0.653823	0.344582	0.965779	0.894322	8.61727	9.12812	13.4834	1.56469	1.47713	4	XP_003635541.1	Q52QU2	AP2-like ethylene-responsive transcription factor AIL6	3e-152											GO:0006350		GO:0007165		GO:0050896
glimmer.VV78X155964.49_3	0.536076	0.0432579	0.165087	0.0396409	4.87959	0.894548	2.9155	0.550579	-3.24724	9.10243	5.4386	17.6604	-1.67367	4	XP_002267323.1	Q9HDC9	Adipocyte plasma membrane-associated protein	5e-24		GO:0008152
fgenesh.VV78X043493.48_4	2.28439	0.313228	5.38923	1.39896	20.6002	7.12475	17.8449	2.09205	2.35916	9.01782	7.81168	3.31121	-1.1544	4	CAN63558.1		no hit		GO:0008150
twinscan.VV78X271082.2_1	0.0657001	0.0657001	0.525846	0.137835	0.586909	0.184685	0.664409	0.285273	8.00374	8.93314	10.1127	1.2635	1.13205	4	XP_002278041.1	Q7XA39	Putative disease resistance protein RGA4	5e-12	GO:0008150
fgenesh.VV78X129158.43_2	0.757554	0.374607	4.02914	0.558872	6.70035	0.350526	7.6957	0.83832	5.31862	8.84472	10.1586	1.91001	1.14855	4	CAN75477.1		no hit												GO:0006350
glimmer.VV78X113271.4_1	9.54489	5.33011	30.854	7.3552	83.4701	13.817	104.249	21.6675	3.23251	8.74501	10.9219	3.37878	1.24894	4	CAN66515.1	P81370	Thaumatin-like protein	4e-92														GO:0006950	GO:0050896
fgenesh.VV78X256215.4_2	0.419702	0.139265	0.843991	0.171289	3.65939	0.863896	5.00718	1.2304	2.01093	8.71902	11.9303	5.93274	1.36831	4	CAN81968.1	P10978	Retrovirus-related Pol polyprotein from transposon TNT 34335	1e-69												GO:0006259
sim4.VV78X106001.13_4	0.103185	0.103185	0.430135	0.190787	0.890635	0.373183	0.39087	0.233288	4.16857	8.63141	3.78804	-1.10046	-2.27859	4	CBI26370.3		no hit		GO:0008150
glimmer.VV78X019925.31_1	0.110622	0.0420172	0.680812	0.0634697	0.95056	0.415248	0.547043	0.0678323	6.15438	8.59284	4.94514	-1.24453	-1.73763	4	XP_002285446.2	Q39688	Epidermis-specific secreted glycoprotein EP1	1e-125							GO:0019538
glimmer.VV78X181857.9_6	1.4519	0.481581	25.8242	23.5081	12.2808	9.79698	5.04477	0.275358	17.7865	8.45843	3.4746	-5.119	-2.43436	4	XP_002283654.1	Q9LIG0	Clavaminate synthase-like protein At3g21360	3e-129		GO:0008152
fgenesh.VV78X027273.11_2	0.428559	0.428559	3.00161	1.72796	3.60915	2.5862	5.0834	3.36488	7.00397	8.4216	11.8616	1.69356	1.40848	4	CAN74676.1	Q766C3	Aspartic proteinase nepenthesin-1	9e-32							GO:0019538
glimmer.VV78X155964.49_4	0.553495	0.0250032	0.0950981	0.0171463	4.62241	1.14935	2.56467	0.762852	-5.82025	8.35131	4.6336	26.9687	-1.80234	4	XP_003632739.1	P94111	Strictosidine synthase 1	5e-26		GO:0008152
fgenesh.VV78X232659.3_2	0.0528886	0.0285629	0.354636	0.354636	0.44028	0.406777	0	0	6.70535	8.32467	-435889	-2.92279e+06	-3.62863e+06	4	CAN75394.1	P40691	Auxin-induced protein PCNT115	9e-68	GO:0008150
fgenesh.VV78X178553.4_1	0.0210005	0.0193729	0.0684188	0.0144873	0.173858	0.0456183	0.0625679	0.0246068	3.25796	8.27878	2.97935	-1.09351	-2.77872	4	XP_003633987.1	P45726	Phenylalanine ammonia-lyase	0						GO:0006519
glimmer.VV78X142678.12_6	0.602769	0.0909099	4.8974	1.00059	4.96054	2.15267	3.77965	1.18994	8.12484	8.22958	6.27048	-1.29573	-1.31243	4	CAN61307.1	Q9LSF7	B3 domain-containing protein At3g25182	3e-07											GO:0006350
twinscan.VV78X206904.14_4	1.95653	0.482301	6.83724	1.62753	16.0218	2.03045	16.7395	4.59069	3.49458	8.18889	8.55574	2.44829	1.0448	4	CAN72260.1	Q9SA76	Pentatricopeptide repeat-containing protein At1g30610, chloroplastic	1e-25			GO:0016043
fgenesh.VV78X206654.3_2	0.220471	0.220471	2.10482	1.21663	1.76035	0.524344	2.58725	1.29399	9.54692	7.98448	11.7351	1.2292	1.46974	4	CAN66172.1	Q9VIM5	Probable actin-related protein 40604 complex subunit 2	4e-15			GO:0016043
glimmer.VV78X051409.6_1	1.34296	0.374609	4.68398	0.873984	10.6877	2.85016	11.6952	1.02303	3.4878	7.95829	8.7085	2.49685	1.09427	4	CBI38793.3	Q9ZUC1	Quinone oxidoreductase-like protein At1g23740, chloroplastic	9e-61		GO:0008152
fgenesh.VV78X153188.9_1	0.0370318	0.0370318	0	0	0.292971	0.14454	0.210334	0.210334	-305203	7.91133	5.67982	1.7335e+06	-1.39288	4	CAN67101.1		no hit		GO:0008150
fgenesh.VV78X078371.5_3	0.393067	0.154848	0.874575	0.0959428	3.09632	0.392698	3.41839	0.377687	2.225	7.87732	8.69671	3.90863	1.10402	4	XP_002274439.1		no hit		GO:0008150
glimmer.VV78X039894.9_2	0.287807	0.0284024	0.13538	0.0190517	2.26413	0.122743	1.48252	0.420086	-2.12591	7.86683	5.15108	10.9507	-1.52722	4	XP_002278220.1		no hit		GO:0008150
fgenesh.VV78X035074.7_3	0.443812	0.269576	0.925819	0.0938237	3.42581	2.99294	4.05302	1.2488	2.08606	7.71907	9.1323	4.37776	1.18308	4	CAN70141.1	Q9S7P9	SNAP25 homologous protein SNAP33	4e-87				GO:0006810
fgenesh.VV78X119259.5_2	0.328265	0.0641132	0.976047	0.0905256	2.5283	0.070894	3.76044	0.909024	2.97335	7.70199	11.4555	3.85273	1.48734	4	CAN68531.1	Q9SZT8	Pentatricopeptide repeat-containing protein At4g37380, chloroplastic	7e-41	GO:0008150
fgenesh.VV78X179694.4_1	0.100322	0.0150496	0.0285926	0.0168535	0.771618	0.0225553	0.845196	0.277763	-3.50866	7.69143	8.42486	29.56	1.09536	4	CAN67357.1	A8MQA3	Pentatricopeptide repeat-containing protein At4g21065	1e-79	GO:0008150
sim4.VV78X219975.6_2	1.17463	0.374178	2.83579	1.66828	8.96807	1.10655	2.56876	1.08682	2.4142	7.63481	2.18687	-1.10395	-3.4912	4	CBI24965.3		no hit		GO:0008150
glimmer.VV78X227342.7_1	13.9552	2.47571	74.907	8.85354	106.264	33.0734	92.4453	19.5276	5.36768	7.61468	6.62443	1.23413	-1.14948	4	ACA58119.1	O24248	Major allergen Pru av 1	2e-54														GO:0006950	GO:0050896
twinscan.VV78X240918.6_4	0.0609946	0.0352836	0.182287	0.0444629	0.463988	0.158939	0.300881	0.030849	2.98858	7.60704	4.93291	1.65059	-1.5421	4	XP_002276629.1		no hit		GO:0008150
fgenesh.VV78X138344.6_1	4.10557	1.26893	13.8582	3.53068	30.9595	7.06611	40.8819	12.9264	3.37546	7.54087	9.95767	2.95002	1.32049	4	CAN73324.1	O04408	Ent-copalyl diphosphate synthase, chloroplastic	0								GO:0006629
glimmer.VV78X001301.9_13	3.70177	0.995637	9.50062	2.67398	27.7772	8.10776	21.8	0.590745	2.56651	7.50378	5.88907	2.29458	-1.27419	4	XP_003631215.1		no hit		GO:0008150
glimmer.VV78X014978.13_5	0.230114	0.0490485	0.0935587	0.0467795	1.71197	0.342747	1.80592	0.438099	-2.45956	7.43966	7.84795	19.3025	1.05488	4	CBI37858.3	Q41001	Blue copper protein	1e-15	GO:0008150
fgenesh.VV78X152903.3_1	0.948755	0.277293	0.386831	0.200237	7.00966	0.803075	5.79493	0.398459	-2.45264	7.38827	6.10793	14.9805	-1.20962	4	XP_002277997.1	Q93XX5	PI-PLC X domain-containing protein At5g67130	9e-99								GO:0006629					GO:0007165		GO:0050896
glimmer.VV78X044576.17_2	0.168296	0.0763142	0.42455	0.0330126	1.23627	0.190239	1.00797	0.0438646	2.52263	7.34579	5.98927	2.37421	-1.22649	4		Q39265	Zinc finger protein 6	4e-14	GO:0008150
fgenesh.VV78X072998.41_6	0.0539409	0.0279921	0.168344	0.023558	0.394656	0.314831	0.55854	0.221081	3.12089	7.31645	10.3547	3.31786	1.41526	4	XP_002284603.1	O60113	Uncharacterized amino-acid permease C15C4.04c	7e-48				GO:0006810
fgenesh.VV78X216764.4_1	0.205652	0.0599564	0.615362	0.028504	1.50362	0.526069	1.17002	0.0625475	2.99225	7.31149	5.68935	1.90136	-1.28512	4	XP_002277959.1	O49741	GATA transcription factor 2	3e-65											GO:0006350
glimmer.VV78X064991.5_1	0.436082	0.280654	1.98137	0.287491	3.16131	0.537355	3.97581	1.04888	4.54356	7.24935	9.11711	2.0066	1.25765	4	XP_002268246.1	Q9C9H7	Receptor-like protein 12	2e-64	GO:0008150
glimmer.VV78X018426.5_2	0.237279	0.0599846	0.102086	0.0371386	1.72007	1.60941	0.110586	0.060447	-2.3243	7.24915	-2.14565	1.08326	-15.5541	4	CBI35453.3	P11670	Basic form of pathogenesis-related protein 1	4e-58														GO:0006950	GO:0050896
glimmer.VV78X007394.3_4	0.0333442	0.0268896	0.256434	0.0783819	0.240338	0.0610893	0.240663	0.0255003	7.69051	7.20777	7.21754	-1.06553	1.00135	4	CAN71912.1	P08548	LINE-1 reverse transcriptase homolog	1e-28												GO:0006259
glimmer.VV78X009230.5_2	1.70379	0.350301	5.28128	1.15231	12.1418	6.68847	7.09618	1.40224	3.09972	7.12632	4.16493	1.34365	-1.71103	4	XP_002271458.1	Q84TE6	NAC domain-containing protein 21/22	9e-86											GO:0006350
fgenesh.VV78X101456.9_7	1.79326	0.477081	4.01032	0.753217	12.7553	1.77814	15.5189	1.51559	2.23633	7.1129	8.65401	3.86974	1.21666	4	XP_003634382.1	P93024	Auxin response factor 5	0											GO:0006350		GO:0007165		GO:0050896
twinscan.VV78X272131.7_4	0.301757	0.251721	1.38393	0.440714	2.13841	0.242294	1.34719	0.422943	4.58625	7.08653	4.4645	-1.02727	-1.58731	4	CBI22501.3	O74777	Ribosomal RNA assembly protein mis3	6e-52											GO:0006350
glimmer.VV78X118294.9_2	0.888402	0.257839	4.95528	0.816871	6.29343	1.08673	7.89946	1.57191	5.57775	7.08399	8.89177	1.59415	1.25519	4	CAN82560.1		no hit		GO:0008150
glimmer.VV78X076016.11_7	3.49381	1.10899	8.54729	4.78353	24.6387	9.17496	18.0633	0.107997	2.44641	7.0521	5.1701	2.11334	-1.36402	4	CAN68754.1	Q6DR24	Uncharacterized protein At3g17950	9e-07	GO:0008150
glimmer.VV78X271666.1_1	34.8426	8.9532	116.58	4.90866	245.347	61.075	117.276	15.7568	3.34591	7.04156	3.36588	1.00597	-2.09204	4	CBI20911.3	Q08298	Dehydration-responsive protein RD22	2e-58														GO:0006950	GO:0050896
fgenesh.VV78X157248.4_2	0.0295346	0.0148255	0.239201	0.0654569	0.207237	0.0821945	0.293814	0.120898	8.099	7.01675	9.94811	1.22831	1.41777	4	CAN63688.1	Q9FG33	Probable L-type lectin-domain containing receptor kinase S.5	0							GO:0019538
fgenesh.VV78X078840.15_9	0.49077	0.0636432	3.54112	2.87156	3.43898	2.33785	4.97263	0.582666	7.21545	7.00732	10.1323	1.40425	1.44596	4	XP_002284630.1		no hit													GO:0006259
fgenesh.VV78X034828.6_3	0.371113	0.371113	0.824357	0.43134	2.59969	0.714841	2.66974	0.487927	2.22131	7.00511	7.19388	3.23857	1.02695	4	CAN80635.1	Q8H184	Probable sugar phosphate/phosphate translocator At1g06470	3e-31	GO:0008150
twinscan.VV78X135233.17_7	0.0796513	0.00867055	0.287057	0.0644482	0.551394	0.11748	0.599018	0.22025	3.60392	6.9226	7.52051	2.08676	1.08637	4	XP_002278546.1	Q9M2Y9	Transcription factor RAX3	5e-56											GO:0006350
sim4.VV78X112024.9_7	6.03324	2.42673	14.6263	1.10262	41.6858	9.57247	44.2848	7.54043	2.42429	6.90935	7.34013	3.02775	1.06235	4	CBI29273.3	Q9LYR6	Probable peptide/nitrate transporter At5g13400	4e-122				GO:0006810
fgenesh.VV78X270278.4_3	0.782878	0.412327	2.42138	0.354309	5.4074	2.15347	1.90718	0.240792	3.09292	6.90707	2.43611	-1.26961	-2.83529	4	XP_002266277.1	P40691	Auxin-induced protein PCNT115	6e-101	GO:0008150
sim4.VV78X110755.6_4	0.0742774	0.0742774	0	0	0.510376	0.510376	0.523773	0.523773	-612168	6.87122	7.05157	4.31675e+06	1.02625	4			no hit		GO:0008150
sim4.VV78X015273.20_5	0.191177	0.0385179	0.497553	0.162202	1.31302	0.658531	1.00006	0.464945	2.60257	6.86806	5.23109	2.00997	-1.31293	4	XP_002283427.2	O49894	Profilin	1e-65			GO:0016043
twinscan.VV78X003934.28_4	0.0319106	0.0319106	0	0	0.217922	0.0571157	0.300485	0.151949	-262996	6.82913	9.41646	2.47649e+06	1.37887	4	XP_003635144.1	Q9SE93	Polyneuridine-aldehyde esterase	4e-40	GO:0008150
fgenesh.VV78X135233.17_3	6.09858	1.87068	15.6892	3.67179	41.61	9.97507	33.3296	3.75254	2.57259	6.8229	5.46514	2.12437	-1.24844	4	CAN83255.1	O82199	Zinc finger CCCH domain-containing protein 20	9e-98											GO:0006350
fgenesh.VV78X107658.3_4	0.258409	0.146316	0.570286	0.193735	1.75187	0.0625065	1.93598	0.334662	2.20691	6.77943	7.49193	3.39475	1.1051	4	XP_002277161.2	Q94KB7	MLO-like protein 6	1e-14	GO:0008150
fgenesh.VV79X004606.7_1	0.13872	0.0153502	0.539531	0.103033	0.935334	0.345029	0.651867	0.182848	3.88936	6.74262	4.69917	1.20821	-1.43485	4	CAN80019.1	Q9M1S8	Probable glutamate carboxypeptidase 2	6e-70	GO:0008150
fgenesh.VV78X159982.13_1	0.208832	0.0431926	0.752861	0.145137	1.4042	0.188232	1.44588	0.0399197	3.6051	6.72408	6.92365	1.92052	1.02968	4	CBI35235.3	Q6P2Y3	DnaJ homolog subfamily C member 2	1e-15											GO:0006350
glimmer.VV78X270492.12_5	0.078772	0.0515574	0.217817	0.143386	0.529505	0.26937	0.646831	0.51877	2.76516	6.722	8.21144	2.96961	1.22158	4	CAN66248.1		no hit														GO:0007165		GO:0050896
glimmer.VV78X100121.9_3	0.0325806	0.0325806	0	0	0.218759	0.0862857	0.174714	0.0171884	-268518	6.7144	5.36251	1.43993e+06	-1.2521	4	XP_002279108.1	P33083	Auxin-induced protein 6B	4e-07													GO:0007165		GO:0050896
glimmer.VV78X017816.9_3	4.27549	1.20181	9.1711	2.84875	28.5203	10.1064	22.793	1.93093	2.14504	6.67064	5.33108	2.4853	-1.25128	4	CBI35812.3	Q9FLN0	GDSL esterase/lipase 1	4e-103								GO:0006629
glimmer.VV78X023869.5_3	0.195845	0.134845	0.415988	0.112608	1.30578	0.1236	1.1402	0.12963	2.12407	6.66741	5.82195	2.74094	-1.14522	4	CAN80742.1	Q66PF2	Putative UDP-rhamnose:rhamnosyltransferase 1	3e-144		GO:0008152
fgenesh.VV78X206466.5_4	3.78949	0.361357	14.1202	10.7707	25.1601	15.8711	21.4649	10.7387	3.72616	6.63945	5.66433	1.52015	-1.17215	4	CAN73311.1	O82380	Pentatricopeptide repeat-containing protein At2g29760, chloroplastic	7e-91	GO:0008150
twinscan.VV78X191683.18_2	1.42396	0.814802	14.227	6.50723	9.42699	1.40992	12.4581	2.36091	9.99115	6.62025	8.74893	-1.14199	1.32154	4	XP_002269665.2	Q8L7D5	Cytochrome P450 708A2	2e-38	GO:0008150
fgenesh.VV78X107915.8_8	0.0786808	0.0298494	0.0374701	0.0229945	0.514494	0.18152	0.56954	0.331528	-2.09983	6.539	7.23861	15.1999	1.10699	4	CAN81423.1	Q9FX85	Peroxidase 10	4e-102														GO:0006950	GO:0050896
glimmer.VV78X178739.3_2	16.4746	6.15826	72.3996	22.8565	106.94	7.13211	105.445	25.1224	4.39462	6.49121	6.40044	1.45643	-1.01418	4	CBI32812.3	Q9FQA3	Glutathione transferase GST 23	3e-57															GO:0050896
glimmer.VV78X271796.76_5	0.789463	0.13281	2.99183	0.46577	5.0891	0.952331	7.49413	1.82169	3.7897	6.44628	9.49269	2.50487	1.47258	4	P51070.2	P51070	Stilbene synthase 2	0		GO:0008152
glimmer.VV78X252712.23_3	0.884406	0.509619	3.53346	0.617509	5.58628	1.66553	7.0089	2.34745	3.9953	6.31641	7.92498	1.98358	1.25466	4	CBI38447.3		no hit						GO:0005975
twinscan.VV78X017764.11_1	0.157919	0.0475959	0.413125	0.129722	0.992389	0.491098	0.424669	0.0147253	2.61606	6.28416	2.68916	1.02794	-2.33685	4	XP_002270155.1	Q09151	Glutelin type-A 3	8e-18	GO:0008150
fgenesh.VV78X211845.3_9	0.11075	0.00811649	0.399173	0.151325	0.690974	0.265618	0.773576	0.38897	3.60429	6.23907	6.98491	1.93795	1.11954	4	CBI34851.3	Q55179	Virulence factor mviN homolog	1e-20	GO:0008150
sim4.VV78X121713.6_1	8.98059	0.980689	19.508	2.32084	55.2153	6.73191	70.0676	4.17144	2.17224	6.14829	7.80212	3.59174	1.26899	4	CBI28106.3	O07015	Sigma factor sigB regulation protein rsbQ	2e-38	GO:0008150
glimmer.VV78X097572.5_1	0.362988	0.183083	1.69099	0.251622	2.23024	0.0746797	1.62791	0.559998	4.65852	6.14412	4.48476	-1.03874	-1.37	4	CBI36574.3		no hit		GO:0008150
fgenesh.VV78X081771.9_1	4.64521	1.92418	12.8744	3.24303	28.4116	13.7396	35.0355	7.27052	2.77155	6.11631	7.54228	2.72132	1.23314	4	XP_002278127.1	O22309	Isoflavone-7-O-methyltransferase 9	1e-106		GO:0008152
fgenesh.VV78X089558.5_2	0.641949	0.38368	1.55372	1.17844	3.91365	1.53942	2.10955	0.906169	2.42033	6.09651	3.28617	1.35774	-1.85521	4	CAN65496.1		no hit		GO:0008150
fgenesh.VV78X112489.51_2	0.587169	0.140251	3.91905	0.504225	3.57464	1.37782	3.18487	1.21867	6.67447	6.08793	5.4241	-1.23052	-1.12238	4	CBI20427.3	O81832	G-type lectin S-receptor-like serine/threonine-protein kinase At4g27290	8e-128							GO:0019538
glimmer.VV78X039822.27_1	0.589422	0.357428	1.7486	0.107885	3.56119	1.27769	4.34569	0.246717	2.96663	6.04183	7.37281	2.48524	1.22029	4	XP_002263497.1	Q0WW21	UDP-glycosyltransferase 75C1	1e-97		GO:0008152
twinscan.VV78X072752.4_3	0.994521	0.413622	2.19013	0.537178	5.93886	1.30577	4.09444	0.445319	2.2022	5.97157	4.11699	1.8695	-1.45047	4			no hit		GO:0008150
glimmer.VV78X052819.9_1	0.087701	0.0242269	0.18583	0.0439201	0.522693	0.136682	0.414455	0.179352	2.1189	5.95995	4.72578	2.2303	-1.26116	4	CBI34837.3	Q9LY84	GDSL esterase/lipase At5g14450	1e-94								GO:0006629
glimmer.VV78X062649.10_2	0.468228	0.079777	2.04214	0.0496185	2.7867	0.554018	3.08284	0.336899	4.36143	5.9516	6.58406	1.50961	1.10627	4	CAN75298.1	Q944R1	Probable pectate lyase 15	0	GO:0008150
fgenesh.VV78X024841.39_2	60.6155	2.71373	226.838	101.63	360.271	58.63	373.999	19.9306	3.74224	5.94355	6.17003	1.64875	1.0381	4	XP_002284807.1	Q39023	Mitogen-activated protein kinase 3	1e-171							GO:0019538
fgenesh.VV78X150703.6_1	0.0912962	0.0281898	0.189597	0.131303	0.539076	0.0883673	0.28822	0.144282	2.07672	5.90469	3.15697	1.52017	-1.87037	4	CAN84164.1	Q9ZVX2	Transcription factor ABORTED MICROSPORES	9e-30											GO:0006350
glimmer.VV78X112024.9_1	7.14322	1.8034	14.2923	1.43558	41.8292	9.4129	44.3413	7.48393	2.00082	5.85579	6.20746	3.10245	1.06006	4	XP_002272176.1	Q9LYR6	Probable peptide/nitrate transporter At5g13400	2e-50				GO:0006810
glimmer.VV78X119952.4_2	1.80199	1.10038	11.2847	3.81697	10.5472	1.59842	10.1888	1.12191	6.26234	5.85306	5.65418	-1.10756	-1.03518	4		Q8W1X2	Pyridoxal kinase	3e-11														GO:0006950	GO:0050896
fgenesh.VV78X120914.8_1	0.0435502	0.0218375	0.0942245	0.0204922	0.254314	0.0867581	0.375227	0.0454099	2.16359	5.83958	8.61597	3.98226	1.47544	4	CBI38754.3	Q9S7G7	Myb-related protein 3R-1	1e-60											GO:0006350
fgenesh.VV78X080194.4_3	0.350838	0.23896	0.17039	0.17039	2.04345	1.95093	1.59731	1.43498	-2.05903	5.82448	4.55283	9.37441	-1.27931	4	CAN66845.1		no hit		GO:0008150
fgenesh.VV78X156386.3_1	0.243942	0.243942	0	0	1.42058	0.778522	1.67872	0.894385	-2.01048e+06	5.82344	6.88163	1.38354e+07	1.18171	4	CBI26662.3	Q9SZ30	Imidazole glycerol phosphate synthase hisHF, chloroplastic	1e-28						GO:0006519
fgenesh.VV78X253597.10_2	0.788759	0.161503	3.38123	0.829114	4.57738	1.17897	4.08361	0.353581	4.28677	5.80327	5.17726	1.20773	-1.12092	4	XP_003631428.1	O23976	7-ethoxycoumarin O-deethylase	1e-96	GO:0008150
fgenesh.VV78X216977.8_2	0.457415	0.277125	0.993731	0.118645	2.6484	0.974799	2.61443	0.341491	2.17249	5.78993	5.71566	2.63092	-1.01299	4	CAN62118.1	Q9XES5	Bifunctional dihydroflavonol 4-reductase/flavanone 4-reductase	4e-40		GO:0008152
glimmer.VV78X206550.6_3	0.223285	0.0623936	0.638864	0.109047	1.27505	0.346167	1.27725	0.107638	2.86121	5.71042	5.72027	1.99925	1.00172	4	XP_002273940.1		no hit																GO:0050896
glimmer.VV78X264312.11_2	4.72542	1.26845	20.8707	7.74028	26.7849	11.8083	25.9602	14.755	4.41669	5.66827	5.49374	1.24386	-1.03177	4	XP_002270155.1	Q09151	Glutelin type-A 3	4e-30	GO:0008150
glimmer.VV78X111726.11_7	0.912508	0.912508	2.9695	0.47036	5.1472	2.2634	3.64772	0.409201	3.25422	5.64071	3.99747	1.2284	-1.41107	4	CBI20681.3	Q9SMZ9	Uncharacterized protein At4g33100	2e-24	GO:0008150
glimmer.VV78X140880.10_1	0.345104	0.0753209	0.70748	0.162371	1.92261	0.29412	1.93993	0.104431	2.05005	5.57111	5.62128	2.74202	1.00901	4	CAN60098.1	Q93ZM9	Protein TIFY 9	1e-24	GO:0008150
fgenesh.VV78X186549.15_2	0.310948	0.0360985	1.44295	0.292639	1.72798	0.349074	1.73666	0.0149984	4.64049	5.55712	5.58504	1.20354	1.00502	4	CAN75952.1	P77806	Aminotransferase YbdL	2e-11	GO:0008150
sim4.VV78X051009.7_1	0.367357	0.187644	1.21072	0.287042	2.03165	0.52279	2.24455	0.742468	3.29576	5.53045	6.11001	1.8539	1.10479	4			no hit		GO:0008150
twinscan.VV78X222883.24_2	5.89221	0.95422	12.3239	4.44028	32.0106	9.46485	27.6527	4.59345	2.09157	5.4327	4.6931	2.24382	-1.15759	4			no hit		GO:0008150
glimmer.VV78X233805.14_1	0.336801	0.107035	0.679633	0.137146	1.81416	0.303539	1.73866	0.18878	2.0179	5.38643	5.16227	2.55823	-1.04342	4	CAN75978.1	Q3E936	Probable membrane-associated kinase regulator 1	1e-56													GO:0007165		GO:0050896
fgenesh.VV78X029617.7_1	0.176731	0.0752466	0.0606077	0.0320746	0.949556	0.345662	0.879716	0.3213	-2.91599	5.37288	4.9777	14.5149	-1.07939	4	CAN78846.1		no hit		GO:0008150
glimmer.VV78X170720.15_8	0.0876815	0.0498994	0.293954	0.10916	0.469148	0.125098	0.683166	0.0812414	3.35252	5.35059	7.79145	2.32406	1.45619	4	XP_002285061.1	P93147	Isoflavone 2'-hydroxylase	1e-150	GO:0008150
glimmer.VV78X249343.6_1	0.588034	0.153193	0.259065	0.101562	3.12191	0.759321	3.8583	1.05529	-2.26983	5.30906	6.56136	14.8932	1.23588	4	CBI24995.3	Q56078	Periplasmic beta-glucosidase	2e-09					GO:0005975
fgenesh.VV78X027584.5_1	0.630905	0.509771	2.34615	0.79166	3.34024	1.15425	2.48906	0.560259	3.7187	5.29436	3.94522	1.06091	-1.34197	4	CAN64999.1		no hit		GO:0008150
fgenesh.VV78X231611.5_6	0.662828	0.493417	2.70006	1.40011	3.50017	0.0564794	5.1999	1.9636	4.07355	5.28066	7.84502	1.92584	1.48561	4			no hit		GO:0008150
glimmer.VV78X274935.33_1	1.93248	1.47321	9.72431	5.77027	10.2028	4.86073	8.33216	8.16937	5.03203	5.27966	4.31163	-1.16708	-1.22451	4	CAN62245.1	P14381	Transposon TX1 uncharacterized 149 kDa protein	6e-09												GO:0006259
fgenesh.VV78X086819.17_1	0.233556	0.125996	0.704894	0.252215	1.23183	0.4947	0.880877	0.337745	3.0181	5.27423	3.7716	1.24966	-1.39841	4	CAN69806.1	Q9FLJ2	NAC domain-containing protein 100	7e-116											GO:0006350
glimmer.VV78X236260.4_2	0.181241	0.111191	1.1437	0.774695	0.950876	0.559536	0.714733	0.267185	6.31041	5.24648	3.94355	-1.60018	-1.33039	4	XP_003632404.1	Q6YW50	Cytokinin dehydrogenase 7	2e-67		GO:0008152
glimmer.VV78X067197.5_1	0.161127	0.124129	0.558157	0.221285	0.841749	0.284876	0.368071	0.0526404	3.46407	5.22412	2.28435	-1.51644	-2.28692	4	XP_002283721.1	O65399	Glucan endo-1,3-beta-glucosidase 1	1e-18					GO:0005975
fgenesh.VV78X268030.4_3	1.55411	0.778946	0.682299	0.682299	8.04243	0.819831	5.317	1.09842	-2.27776	5.17494	3.42125	7.79277	-1.51259	4	CBI34319.3		no hit								GO:0019538
glimmer.VV78X122728.5_1	0.198095	0.141672	0.0510826	0.0297989	1.02187	0.995153	0.0827722	0.0477796	-3.87794	5.15847	-2.39326	1.62036	-12.3456	4	XP_002279946.1	O82797	Proliferating cell nuclear antigen	4e-121												GO:0006259
fgenesh.VV78X200326.8_2	0.817854	0.817854	3.07032	1.71264	4.16293	0.0951033	3.5133	0.458826	3.75412	5.09006	4.29575	1.14428	-1.18491	4	CAN75589.1	Q8IYR2	SET and MYND domain-containing protein 4	2e-10												GO:0006259
sim4.VV78X011095.30_5	0.529008	0.27169	1.26842	0.222812	2.69038	0.431346	2.73835	0.538027	2.39773	5.08571	5.17639	2.15887	1.01783	4	CBI35910.3	Q8H1F4	Coatomer subunit zeta-3	2e-65				GO:0006810
twinscan.VV78X068858.12_1	0.868878	0.268592	2.98539	0.313783	4.40539	0.369077	4.60867	0.266203	3.43591	5.07021	5.30416	1.54374	1.04614	4	CBI16507.3	Q88EH6	Acetyl-coenzyme A synthetase 1	4e-35		GO:0008152
fgenesh.VV78X081526.43_3	0.472794	0.0334435	1.26568	0.77891	2.37204	1.10084	1.42405	0.457559	2.67702	5.01706	3.01198	1.12512	-1.6657	4	CAN73339.1	Q9S7T7	Sister chromatid cohesion 1 protein 1	3e-70		GO:0008152
fgenesh.VV78X080187.12_4	9.01185	1.93039	19.4428	6.60907	45.0034	14.4638	43.6882	2.55695	2.15748	4.9938	4.84786	2.24701	-1.0301	4	CAN62486.1	Q8LBB2	SNF1-related protein kinase regulatory subunit gamma-1	1e-161								GO:0006629
glimmer.VV78X062412.70_1	0.22704	0.127015	0.900736	0.264071	1.13143	0.618019	0.831867	0.222871	3.96729	4.98341	3.66396	-1.08279	-1.36011	4	XP_002276489.1	Q9LZB8	ABC transporter B family member 29, chloroplastic	5e-44				GO:0006810
glimmer.VV78X271796.76_7	0.355965	0.193817	0.865873	0.152583	1.77311	1.29331	1.87373	0.68791	2.43246	4.98114	5.2638	2.16398	1.05675	4	XP_003634069.1	A5AEM3	Stilbene synthase 4	0		GO:0008152
glimmer.VV78X101483.19_4	0.126101	0.0634156	0.0196415	0.0102939	0.62497	0.146612	0.525379	0.0600127	-6.42013	4.95611	4.16634	26.7484	-1.18956	4	CBI24218.3	O49508	F-box protein At4g18380	2e-46	GO:0008150
glimmer.VV78X011863.8_1	0.342946	0.133926	1.23955	0.314465	1.69581	0.893275	0.86826	0.0609613	3.61442	4.94482	2.53177	-1.42763	-1.95311	4	XP_002274466.1	Q8VZG8	Probable LRR receptor-like serine/threonine-protein kinase At4g08850	4e-102	GO:0008150
glimmer.VV78X029280.9_3	0.0655115	0.0209685	0.522946	0.172709	0.322973	0.167736	0.397488	0.112725	7.98251	4.93002	6.06746	-1.31563	1.23072	4	XP_002271040.1		no hit								GO:0019538
fgenesh.VV78X234028.23_2	0.170889	0.0681024	0.0603102	0.0172218	0.84236	0.301153	0.993008	0.388575	-2.8335	4.92929	5.81084	16.465	1.17884	4	CAN66925.1		no hit		GO:0008150
glimmer.VV78X098582.7_4	0.182861	0.108961	0.774352	0.291186	0.899188	0.0422649	0.924506	0.0366429	4.23464	4.91732	5.05578	1.19391	1.02816	4	XP_002279992.2	Q9T048	Disease resistance protein At4g27190	0														GO:0006950	GO:0050896
fgenesh.VV78X246730.14_2	0.0140135	0.0140135	0	0	0.0687258	0.0185658	0.0918124	0.0267841	-115495	4.90424	6.55169	756686	1.33592	4	CBI34719.3	Q7XU38	Cytochrome P450 87A3	0								GO:0006629
fgenesh.VV78X092915.11_4	0.927364	0.270325	2.21253	0.331282	4.51666	0.395613	6.42161	0.493882	2.38583	4.87043	6.92459	2.90238	1.42176	4	CBI39552.3	Q9FI53	Fumarate hydratase 2, chloroplastic	0										GO:0006091
fgenesh.VV78X025861.25_1	0.564899	0.228775	2.35367	0.489988	2.72027	0.515939	4.06637	0.279857	4.16653	4.81549	7.1984	1.72767	1.49484	4	CAN74985.1		no hit													GO:0006259
glimmer.VV79X000398.4_1	0.121979	0.0227516	0.0545448	0.0227075	0.581346	0.0749592	0.598108	0.0732627	-2.23631	4.76594	4.90336	10.9654	1.02883	4	XP_002281020.1	Q9FJY7	Pentatricopeptide repeat-containing protein At5g66520	7e-146	GO:0008150
sim4.VV78X273463.16_1	0.508388	0.172255	1.64836	0.838703	2.41496	1.27708	1.31938	0.914743	3.24232	4.75024	2.59523	-1.24934	-1.83037	4	XP_002274520.1	Q8LNZ5	Probable xyloglucan endotransglucosylase/hydrolase protein B	6e-145					GO:0005975
glimmer.VV78X235109.8_1	0.419691	0.155818	1.79217	0.121618	1.97366	0.188613	2.77026	0.508475	4.27022	4.70265	6.6007	1.54575	1.40361	4	CBI36791.3	P92997	Germin-like protein subfamily 1 member 13	7e-85														GO:0006950	GO:0050896
glimmer.VV78X179057.10_3	0.411594	0.130462	1.73377	0.108589	1.93135	0.446651	2.26072	0.690911	4.21234	4.69236	5.49259	1.30393	1.17054	4	XP_002272387.1	P32295	Indole-3-acetic acid-induced protein ARG7	8e-25													GO:0007165		GO:0050896
glimmer.VV78X129424.15_1	0.225593	0.0952992	0.0389985	0.0121319	1.05766	0.388353	1.51576	1.02769	-5.78466	4.68834	6.71901	38.8672	1.43313	4	CAN70288.1	P17407	21 kDa protein	1e-32			GO:0016043
glimmer.VV78X212682.7_4	4.40906	4.16236	12.5215	6.05798	20.6474	6.17973	0.0320818	0.0320818	2.83996	4.68296	-137.432	-390.301	-643.587	4	XP_003634434.1	Q7G764	Probable NAD(P)H-dependent oxidoreductase 1	2e-22	GO:0008150
fgenesh.VV78X203041.4_4	3.89532	1.98376	1.43489	1.43489	18.1637	2.11163	18.4275	0.74429	-2.71471	4.66295	4.73067	12.8424	1.01452	4	CBI32399.3	Q46948	Chaperone protein YajL	6e-25	GO:0008150
sim4.VV78X166400.20_9	0.0778057	0.0408321	0.0264759	0.0264759	0.361327	0.280031	0.256695	0.154439	-2.93873	4.64397	3.29918	9.6954	-1.40761	4	CBI22965.3	Q00917	Sucrose synthase 2	1e-91		GO:0008152
twinscan.VV79X010143.2_1	0.240283	0.0287321	1.7477	0.198703	1.1153	0.534083	1.46364	0.111377	7.27351	4.6416	6.09134	-1.19407	1.31234	4	XP_003634064.1	A2ICC6	Stilbene synthase 6	0		GO:0008152
glimmer.VV78X098631.21_1	5.7646	1.18038	15.4876	1.02998	26.6248	4.13125	36.0647	1.98679	2.68668	4.61868	6.25625	2.32862	1.35455	4	CBI38400.3	Q9HDC9	Adipocyte plasma membrane-associated protein	1e-36		GO:0008152
fgenesh.VV78X110016.12_3	2.74545	0.177522	7.24784	1.53343	12.6078	4.275	12.8008	1.89554	2.63994	4.59225	4.66254	1.76615	1.01531	4	XP_002277841.2	Q40392	TMV resistance protein N	5e-37													GO:0007165		GO:0050896
twinscan.VV78X088590.12_2	0.220714	0.167485	0.616975	0.114174	1.01164	0.328683	1.15352	0.0892679	2.79536	4.58351	5.2263	1.86963	1.14024	4	CAN65522.1	P10978	Retrovirus-related Pol polyprotein from transposon TNT 34335	4e-37												GO:0006259
sim4.VV78X072327.48_4	0.355584	0.0970338	0.984741	0.196434	1.62467	0.45912	2.37643	0.164113	2.76936	4.569	6.68318	2.41326	1.46272	4	XP_002275309.1	Q9FJZ9	Peroxidase 72	2e-143														GO:0006950	GO:0050896
twinscan.VV78X006360.19_1	0.519366	0.519366	0	0	2.36918	1.22898	0	0	-4.28043e+06	4.56169	-4.28043e+06	1	-1.9526e+07	4			no hit		GO:0008150
twinscan.VV78X260730.42_20	9.67688	0.731248	4.76683	0.328037	43.9	8.88859	36.0098	2.28726	-2.03005	4.53658	3.72122	7.55425	-1.21911	4	CBI36102.3		no hit		GO:0008150
fgenesh.VV78X188214.12_1	0.135299	0.0560393	0.0271093	0.0140907	0.610547	0.0719188	0.402804	0.191441	-4.99087	4.51257	2.97713	14.8585	-1.51574	4	XP_002271371.1	P51070	Stilbene synthase 2	6e-178		GO:0008152
fgenesh.VV78X202256.5_3	0.49068	0.291421	1.06701	0.327732	2.20723	0.034043	2.38961	0.466233	2.17455	4.4983	4.87	2.23954	1.08263	4	CAN72918.1	P14381	Transposon TX1 uncharacterized 149 kDa protein	4e-19												GO:0006259
fgenesh.VV78X065836.4_2	0.0687018	0.0352038	0.215436	0.0795744	0.307407	0.153706	0.177766	0.0896606	3.13582	4.47451	2.5875	-1.21191	-1.72928	4	CBI23123.3	Q9ZR72	ABC transporter B family member 1	2e-142		GO:0008152		GO:0006810
fgenesh.VV78X182931.6_3	0.888179	0.138691	2.02296	0.651611	3.92419	0.310638	5.3858	0.463227	2.27765	4.41824	6.06387	2.66234	1.37246	4	CAN80058.1	Q7LHG5	Transposon Ty3-I Gag-Pol polyprotein	7e-07	GO:0008150
fgenesh.VV78X139034.5_1	0.101534	0.0619575	0.0187817	0.0187817	0.447539	0.21304	0.612739	0.286545	-5.40599	4.40778	6.03484	32.6242	1.36913	4	CAN83189.1	Q8R116	Protein notum homolog	7e-16	GO:0008150
glimmer.VV78X204381.22_5	1.27954	0.158452	3.05927	1.16809	5.60698	1.03575	7.31903	0.874442	2.3909	4.38201	5.72003	2.39241	1.30534	4	CBI20565.3		no hit		GO:0008150
glimmer.VV78X097253.12_7	0.0594864	0.00632061	0.0196996	0.0196996	0.259783	0.0665602	0.314074	0.0236067	-3.01968	4.3671	5.27977	15.9432	1.20899	4	CAN80967.1	O80624	Probable membrane-associated kinase regulator 4	5e-43													GO:0007165		GO:0050896
fgenesh.VV78X190988.10_1	1.24049	0.231674	3.03057	0.652692	5.3877	0.428733	5.20343	0.402289	2.44303	4.3432	4.19465	1.71698	-1.03541	4	CAN72908.1		no hit		GO:0008150
sim4.VV78X072680.7_3	2.61937	0.235247	8.57722	1.35949	11.3115	0.807598	15.2137	0.821164	3.27454	4.31839	5.80815	1.77373	1.34498	4	XP_003631789.1	Q9SV46	Pentatricopeptide repeat-containing protein At3g54980, mitochondrial	2e-15	GO:0008150
glimmer.VV78X128047.5_2	0.0581511	0.0581511	0.338929	0.258526	0.249943	0.168539	0.344821	0.298689	5.82842	4.29816	5.92974	1.01738	1.3796	4	CAN60844.1	Q9LRR5	Putative disease resistance protein At3g14460	7e-09	GO:0008150
sim4.VV79X004828.2_3	7.06726	2.08446	19.5273	7.58262	30.3615	3.49688	18.139	5.2301	2.76307	4.29607	2.56662	-1.07654	-1.67383	4			no hit		GO:0008150
fgenesh.VV78X222410.24_6	0.894541	0.258002	2.06069	0.238594	3.83829	1.766	2.96327	0.276949	2.30363	4.29079	3.31261	1.438	-1.29529	4	XP_002278092.1	Q84KK5	Isoflavone 7-O-methyltransferase	9e-85									GO:0019748
fgenesh.VV78X251152.7_1	1.6664	0.761349	0.450565	0.329708	7.1081	1.3236	6.56188	0.163325	-3.69848	4.26553	3.93775	14.5637	-1.08324	4	CAN77234.1	P0C2F6	Putative ribonuclease H protein At1g65750	4e-32												GO:0006259
fgenesh.VV78X224930.11_1	0.107225	0.0208065	0.433988	0.0938675	0.456631	0.199288	0.290867	0.0755098	4.04744	4.25862	2.71267	-1.49205	-1.5699	4	CAN65042.1		no hit		GO:0008150
glimmer.VV78X038406.5_2	0.829047	0.24913	0.360094	0.0731101	3.47658	2.76058	3.90503	1.51105	-2.30231	4.19347	4.71026	10.8445	1.12324	4	CBI34584.3		no hit		GO:0008150
glimmer.VV78X174623.5_3	1.18018	0.188098	5.09864	0.806792	4.93416	1.28598	4.37971	0.47202	4.3202	4.18084	3.71104	-1.16415	-1.12659	4	CAN61377.1		no hit		GO:0008150
glimmer.VV78X067066.12_3	3.69422	1.93592	0.663736	0.371345	15.328	9.34035	7.91492	2.34243	-5.5658	4.14919	2.14251	11.9248	-1.9366	4	CAN74118.1	Q9SA68	Monothiol glutaredoxin-S1	2e-28		GO:0008152
fgenesh.VV78X154954.28_9	0.28916	0.0720539	0.626538	0.150333	1.18157	0.239444	1.71787	0.485177	2.16675	4.08621	5.9409	2.74185	1.45389	4	CBI25395.3		no hit		GO:0008150
fgenesh.VV78X065837.9_2	0.170014	0.170014	0	0	0.689666	0.393279	0.400064	0.161438	-1.40119e+06	4.05653	2.35312	3.29718e+06	-1.72389	4	CAN81968.1	P10978	Retrovirus-related Pol polyprotein from transposon TNT 34335	1e-86												GO:0006259
twinscan.VV78X174301.7_3	2.91446	2.29294	0.507207	0.134985	11.7843	2.35988	8.77806	4.40599	-5.74609	4.04339	3.0119	17.3067	-1.34247	4	CAN60067.1		no hit		GO:0008150
twinscan.VV78X111181.8_6	1.55089	0.85453	5.53318	2.88479	6.25801	3.06645	4.45923	2.52164	3.56775	4.03512	2.87528	-1.24084	-1.40338	4	XP_002272240.1	Q9LUC2	Pentatricopeptide repeat-containing protein At3g14730	0	GO:0008150
fgenesh.VV78X010001.4_2	1.49379	0.149541	3.45229	0.142499	5.92558	1.16646	8.12001	0.816762	2.3111	3.96681	5.43585	2.35206	1.37033	4	XP_002279295.1	Q42484	Disease resistance protein RPS2	0														GO:0006950	GO:0050896
glimmer.VV78X102930.6_3	1.16657	0.872461	4.36898	2.0224	4.5822	1.61504	3.22475	1.45494	3.74515	3.92793	2.7643	-1.35483	-1.42095	4	XP_002265285.2		no hit		GO:0008150
twinscan.VV78X040591.14_14	4.25978	0.253766	17.3778	9.07858	16.7164	2.24305	20.2583	3.09142	4.07951	3.92424	4.75571	1.16576	1.21188	4	XP_002283296.1	Q9LK40	DNA-directed RNA polymerase D subunit 2a	1e-83											GO:0006350
sim4.VV78X237207.11_5	0.753903	0.753903	0.318142	0.265656	2.9448	2.6397	4.04148	2.43405	-2.3697	3.90607	5.36074	12.7034	1.37241	4			no hit		GO:0008150
fgenesh.VV78X041700.38_1	2.8254	0.88356	5.82874	0.646275	11.0263	2.87492	10.2759	0.440715	2.06298	3.90255	3.63697	1.76297	-1.07302	4	CAN60080.1	O48786	Cytochrome P450 734A1	4e-124	GO:0008150
glimmer.VV78X160880.22_5	4.20619	0.796863	10.3131	0.531731	16.396	2.19007	23.3673	6.96263	2.45188	3.89805	5.55546	2.2658	1.42519	4	XP_002275781.1	Q9FXD8	Probable pectate lyase 5	0	GO:0008150
sim4.VV78X185510.14_3	0.367933	0.367933	0.841534	0.355302	1.43336	0.539293	2.14178	0.729732	2.28719	3.89571	5.8211	2.54508	1.49423	4			no hit		GO:0008150
fgenesh.VV78X246297.6_1	0.182012	0.0366176	0.377642	0.0946515	0.704351	0.0110948	0.957314	0.353076	2.07482	3.8698	5.25962	2.53498	1.35914	4	CAN83215.1		no hit		GO:0008150
fgenesh.VV78X232816.11_2	11.3451	0.696939	37.5442	10.1518	43.7401	5.93609	32.9379	3.72125	3.3093	3.85543	2.90328	-1.13985	-1.32796	4	CBI29502.3	Q05466	Homeobox-leucine zipper protein HAT4	1e-89											GO:0006350
fgenesh.VV78X244852.6_2	1.17385	0.628399	3.2876	0.0308756	4.52229	0.563215	6.13268	0.878247	2.80069	3.85252	5.2244	1.8654	1.3561	4	CBI33555.3	Q4R7D0	Uncharacterized protein C20orf4 homolog	6e-11		GO:0008152
glimmer.VV78X091522.9_2	0.289126	0.113632	0.082807	0.0430564	1.10171	0.167496	0.863484	0.25373	-3.49157	3.81048	2.98653	10.4277	-1.27589	4	XP_003632450.1		no hit		GO:0008150
fgenesh.VV78X016362.7_2	2.37737	0.128665	1.14694	0.511321	8.98889	1.97876	6.8168	1.17324	-2.07278	3.78103	2.86737	5.94344	-1.31864	4	CBI30992.3		no hit		GO:0008150
fgenesh.VV78X272109.31_4	1.59892	0.318692	3.57785	0.654276	6.03441	1.14069	5.36513	0.742029	2.23767	3.77405	3.35547	1.49954	-1.12475	4	XP_002279086.2	Q64464	Cytochrome P450 3A13	3e-35	GO:0008150
glimmer.VV78X232544.6_2	0.956975	0.0632481	0.342695	0.0521265	3.59662	0.856193	2.38268	0.15513	-2.79249	3.75832	2.4898	6.95276	-1.50949	4	XP_002270287.1	D2XNQ8	Flotillin-like protein 1	0	GO:0008150
twinscan.VV78X213214.15_2	1.62781	0.316902	3.87402	0.111603	6.08233	0.47435	9.12157	0.850254	2.3799	3.73652	5.6036	2.35455	1.49969	4	XP_002269728.2	Q651X6	Cellulose synthase-like protein E6	0			GO:0016043		GO:0005975
glimmer.VV78X015249.3_2	3.17018	1.3956	13.2298	3.76103	11.7897	1.56274	6.52498	2.23617	4.1732	3.71893	2.05824	-2.02756	-1.80686	4	CAN73526.1		no hit		GO:0008150
glimmer.VV78X247402.4_4	0.165916	0.0456742	0.0231844	0.0231844	0.616426	0.26755	0.581013	0.324939	-7.15637	3.71529	3.50185	25.0605	-1.06095	4	XP_002263972.1		no hit			GO:0008152
fgenesh.VV78X029280.9_3	0.916216	0.335309	3.58744	1.01369	3.38981	1.42678	3.2352	0.81376	3.91549	3.6998	3.53105	-1.10888	-1.04779	4	CAN68316.1	Q8GXR2	Probable polyol transporter 6	0				GO:0006810
fgenesh.VV78X183130.5_2	1.88031	0.658724	0.798137	0.48745	6.94514	2.25241	7.35685	1.18491	-2.35587	3.69361	3.91257	9.21753	1.05928	4	CAN83244.1	Q9C5J6	tRNA dimethylallyltransferase 9	1e-20											GO:0006350	GO:0006259
fgenesh.VV78X051161.7_1	0.441967	0.331835	0.999504	0.0467706	1.6278	0.471042	1.49254	0.168196	2.26149	3.68309	3.37705	1.49329	-1.09062	4	CAN65425.1	Q9M0X5	Cysteine-rich receptor-like protein kinase 25	2e-140							GO:0019538
glimmer.VV78X201966.10_1	1.15673	0.257475	4.08867	1.41636	4.25872	1.33597	3.26605	0.378663	3.53468	3.68169	2.82351	-1.25187	-1.30394	4	CBI16707.3	Q39224	Protein SRG1	5e-129							GO:0019538
fgenesh.VV78X128587.3_3	0.039469	0.0215534	0.0166042	0.0166042	0.144583	0.0563322	0.201082	0.0952882	-2.37705	3.66319	5.09467	12.1103	1.39077	4	CBI14875.3	P10978	Retrovirus-related Pol polyprotein from transposon TNT 34335	2e-37											GO:0006350	GO:0006259
glimmer.VV78X139269.6_1	6.10906	1.41524	2.04337	0.206712	22.2598	3.40023	17.3553	2.3058	-2.98969	3.64373	2.84092	8.49347	-1.28259	4	CBI18675.3	Q2TA14	Lysosomal Pro-X carboxypeptidase	4e-111							GO:0019538
fgenesh.VV78X014881.6_1	0.499661	0.18272	1.47	0.197645	1.81739	0.667814	1.8621	0.260588	2.94199	3.63725	3.72672	1.26673	1.0246	4	XP_002277776.1	Q7G191	Aldehyde oxidase 4	0		GO:0008152
glimmer.VV78X164598.9_1	20.8068	5.03434	42.7508	7.79847	75.5801	14.3778	86.4732	1.24697	2.05465	3.63247	4.15601	2.02273	1.14413	4	XP_002281995.2	O49858	Cytochrome P450 82A3	1e-165	GO:0008150
sim4.VV78X132881.3_1	1.05365	0.647576	2.41361	0.226655	3.79698	1.11955	5.08177	0.948661	2.29071	3.60365	4.82302	2.10547	1.33837	4	AAT90397.1	Q9FYA2	Probable WRKY transcription factor 75	6e-42											GO:0006350
glimmer.VV78X273070.17_1	1.34687	0.673479	3.93891	1.27851	4.85083	0.460048	4.19807	1.13486	2.9245	3.60157	3.11692	1.06579	-1.15549	4	CAN83901.1	P92555	Uncharacterized mitochondrial protein AtMg01250	7e-12												GO:0006259
glimmer.VV78X097027.10_13	0.25487	0.130346	0.0379355	0.0379355	0.912766	0.408761	1.2986	0.920226	-6.71852	3.5813	5.09516	34.2319	1.42271	4	CBI29537.3	Q03211	Pistil-specific extensin-like protein	3e-18	GO:0008150
glimmer.VV78X008298.19_2	1.73822	0.445044	0.48599	0.140402	6.21729	3.95052	7.43739	2.12767	-3.57665	3.57681	4.27874	15.3036	1.19624	4	XP_002284504.2	O80366	Two-component response regulator ARR9	2e-44											GO:0006350		GO:0007165		GO:0050896
twinscan.VV78X182164.8_31	0.469366	0.127828	0.0982809	0.0982809	1.65929	1.10897	1.16958	0.598412	-4.77576	3.53517	2.49184	11.9004	-1.4187	4	CAN68643.1	O80690	Beta-glucosidase 46	7e-155					GO:0005975
glimmer.VV79X011641.5_5	0.455731	0.388248	2.0442	0.229684	1.60518	0.425142	1.91187	0.389676	4.48555	3.5222	4.19516	-1.06922	1.19106	4			no hit		GO:0008150
fgenesh.VV78X203749.6_2	1.02775	0.214062	0.362223	0.159662	3.5836	0.570821	3.35554	1.02544	-2.83733	3.48685	3.26495	9.26373	-1.06797	4	CAN69160.1		no hit		GO:0008150
fgenesh.VV78X027862.5_5	0.0256926	0.0133588	0	0	0.0894588	0.0323935	0.0577141	0.0288735	-211749	3.48189	2.24633	475659	-1.55003	4	CAN74874.1	Q5PP26	Piriformospora indica-insensitive protein 2	1e-134	GO:0008150
glimmer.VV78X218047.27_1	5.10482	0.720487	2.19459	1.04195	17.6061	9.11048	19.8272	9.37916	-2.32609	3.44891	3.88401	9.03456	1.12616	4	CAN65413.1	O22309	Isoflavone-7-O-methyltransferase 9	9e-34									GO:0019748
fgenesh.VV78X240542.8_1	0.087225	0.0234456	1.12678	0.565679	0.300558	0.22165	0.247891	0.0594916	12.918	3.44577	2.84197	-4.54546	-1.21246	4	XP_002272970.1	O23470	GDSL esterase/lipase At4g16230	3e-60								GO:0006629
twinscan.VV78X146582.28_2	0.122863	0.0503804	0.0435067	0.02201	0.420946	0.059638	0.325254	0.130917	-2.82401	3.42613	2.64728	7.47595	-1.29421	4	XP_002281386.1	Q9LRA7	Probable alpha,alpha-trehalose-phosphate synthase [UDP-forming] 9	8e-92					GO:0005975
fgenesh.VV78X065262.7_1	0.518148	0.229136	1.60232	0.0465392	1.7746	0.282841	2.19588	0.645776	3.0924	3.4249	4.23794	1.37044	1.23739	4	CAN63301.1	Q7XA42	Putative disease resistance protein RGA1	6e-18														GO:0006950	GO:0050896
glimmer.VV78X176138.4_1	0.999774	0.370118	0.120733	0.0598798	3.42099	1.44776	2.26465	0.402785	-8.28087	3.42176	2.26516	18.7575	-1.51061	4	ACV81697.1	O22264	Transcription factor MYB12	1e-68											GO:0006350
fgenesh.VV78X108065.20_1	5.0176	1.06145	16.48	4.39806	17.0635	1.38295	20.9979	1.47004	3.28443	3.40072	4.18485	1.27415	1.23058	4	CAN70913.1	Q8VYR4	Cellulose synthase-like protein G2	6e-54			GO:0016043		GO:0005975
sim4.VV78X067077.6_6	6.14627	2.19074	13.9863	7.88743	20.8275	7.50332	15.3997	10.2805	2.27558	3.38864	2.50554	1.10105	-1.35246	4			no hit		GO:0008150
sim4.VV78X012132.9_4	0.0357839	0.0357839	1.21927	1.16038	0.120401	0.0604407	0.116611	0.0195279	34.0733	3.36467	3.25875	-10.4559	-1.0325	4			no hit		GO:0008150
sim4.VV78X035497.2_1	0.209131	0.12927	0.00588428	0.00588428	0.702201	0.176139	0.671333	0.0808725	-35.5406	3.3577	3.21011	114.089	-1.04598	4		Q9M7X9	Thioredoxin-like protein CITRX, chloroplastic	6e-13			GO:0016043
glimmer.VV78X215502.6_1	0.177412	0.0902529	1.50626	0.192908	0.592292	0.35383	0.667192	0.143001	8.49021	3.33852	3.7607	-2.25761	1.12646	4	CAN69510.1	Q3T0E5	Adipocyte plasma membrane-associated protein	2e-36		GO:0008152
glimmer.VV78X227342.7_2	3.81583	0.5724	8.81661	2.98555	12.6533	4.07488	8.65441	3.01407	2.31054	3.31601	2.26803	-1.01874	-1.46207	4	CBI22932.3	O24248	Major allergen Pru av 1	3e-54														GO:0006950	GO:0050896
glimmer.VV78X133795.16_1	0.212541	0.0477966	0.0961978	0.00815553	0.702455	0.14647	0.537072	0.0611414	-2.20942	3.30503	2.52691	5.58299	-1.30794	4	CBI15910.3	Q9FLE8	Uncharacterized protein At5g39865	6e-28	GO:0008150
twinscan.VV78X082426.11_10	0.174087	0.0805197	0.0536454	0.0284587	0.565254	0.255712	0.558806	0.057019	-3.24514	3.24696	3.20993	10.4167	-1.01154	4	CBI35390.3	Q9FTA0	GEM-like protein 4	2e-63	GO:0008150
glimmer.VV78X149142.8_3	15.5477	9.28415	39.7656	17.2517	50.3549	2.76844	5.22375	0.403087	2.55766	3.23874	-2.97634	-7.61246	-9.63961	4	XP_003635020.1		no hit		GO:0008150
fgenesh.VV78X202130.16_2	1.44657	0.355077	3.19092	0.703755	4.67735	1.57654	5.14491	1.75127	2.20585	3.2334	3.55662	1.61236	1.09996	4	CAN75784.1	P0C2F6	Putative ribonuclease H protein At1g65750	8e-33												GO:0006259
glimmer.VV78X088867.4_2	3.76047	0.425391	9.00876	0.450301	12.111	0.375717	14.4618	1.8293	2.39565	3.22062	3.84573	1.6053	1.1941	4	XP_002263056.1	Q9ZWJ3	UDP-glycosyltransferase 85A2	0		GO:0008152
fgenesh.VV78X109122.3_1	1.08797	0.269554	2.70254	0.0636882	3.4974	0.571365	3.27954	0.437447	2.48403	3.21462	3.01437	1.2135	-1.06643	4	CAN61989.1	Q9LRR4	Putative disease resistance RPP13-like protein 1	7e-155														GO:0006950	GO:0050896
twinscan.VV78X202658.6_1	1.6835	0.296335	6.35088	1.24775	5.38033	1.02238	6.86774	1.92165	3.77243	3.19592	4.07945	1.08138	1.27645	4	XP_002276981.1	Q4R1I9	Anthocyanidin 5,3-O-glucosyltransferase	2e-131		GO:0008152
sim4.VV78X067418.20_2	4.37199	2.18674	16.2841	3.82084	13.9351	2.68241	17.2035	1.29765	3.72464	3.18736	3.93493	1.05646	1.23454	4	CBI34274.3	Q84J37	Laccase-15	1e-06	GO:0008150
sim4.VV78X256554.9_2	1.35677	0.457367	3.40355	0.517295	4.32386	0.684175	3.04535	0.119373	2.50857	3.18688	2.24456	-1.11762	-1.41982	4	CAN78534.1	Q9XFT3	Oxygen-evolving enhancer protein 3-1, chloroplastic	9e-06										GO:0006091
fgenesh.VV78X087035.51_1	0.370513	0.188203	0.154854	0.112048	1.17244	0.437295	1.16422	0.213109	-2.39267	3.16436	3.14218	7.51821	-1.00706	4	CAN68341.1	P82412	30S ribosomal protein 3, chloroplastic	3e-40							GO:0019538
fgenesh.VV78X218418.10_2	1.42048	0.401504	0.670366	0.260442	4.49278	1.23031	5.43245	0.79797	-2.11896	3.16286	3.82438	8.10371	1.20915	4	CAN73180.1	O22682	Probable cysteine synthase, chloroplastic	6e-121						GO:0006519
fgenesh.VV78X003790.9_1	0.110207	0.0440589	0.0177009	0.0177009	0.345628	0.128282	0.359038	0.0792921	-6.22608	3.13616	3.25784	20.2836	1.0388	4	CBI14857.3	Q9FX53	Trihelix transcription factor GT-1	2e-36											GO:0006350
glimmer.VV78X022262.4_4	0.168269	0.134063	0.080167	0.0241609	0.525301	0.210718	0.501192	0.219567	-2.09898	3.12179	2.97852	6.25186	-1.0481	4	CBI37799.3	Q9LMA1	Probable flavin-containing monooxygenase 1	3e-115		GO:0008152
fgenesh.VV78X277488.14_5	10.4972	0.198615	4.48164	0.489947	32.7083	3.20987	24.8295	1.44811	-2.34228	3.11589	2.36534	5.54027	-1.31731	4	CBI21467.3	Q9SCY3	Probable FKBP-type peptidyl-prolyl cis-trans isomerase 4, chloroplastic	6e-70							GO:0019538
fgenesh.VV78X128888.3_2	1.33288	0.318347	0.664963	0.187732	4.12168	0.394514	3.17976	0.358914	-2.00444	3.09232	2.38563	4.78186	-1.29622	4	CBI24437.3	Q9C5J8	Outer envelope protein of 80 kDa, chloroplastic	2e-24		GO:0008152
glimmer.VV78X160667.10_2	1.67605	0.673355	5.15674	0.167268	5.1643	1.67625	5.04307	2.49297	3.07671	3.08122	3.0089	-1.02254	-1.02404	4	XP_002267275.1	Q9M1S8	Probable glutamate carboxypeptidase 2	1e-22							GO:0019538
glimmer.VV78X012262.10_1	0.199389	0.147731	0.0940863	0.0494756	0.608131	0.435884	0.555965	0.442115	-2.11921	3.04998	2.78835	5.90909	-1.09383	4	CBI24826.3	Q7EXZ4	Beta-glucosidase 28	1e-19					GO:0005975
glimmer.VV78X072812.11_3	32.371	15.9193	102.119	6.20306	97.8478	10.3239	90.9246	1.55809	3.15465	3.0227	2.80883	-1.12312	-1.07614	4	CAN75661.1	Q84P23	4-coumarate--CoA ligase-like 9	0		GO:0008152
sim4.VV78X226081.12_4	27.5355	1.21626	56.1624	22.1397	83.1515	17.6981	74.2285	12.9362	2.03963	3.01979	2.69574	1.32168	-1.12021	4			no hit		GO:0008150
fgenesh.VV78X278651.10_3	5.79879	0.588156	2.01461	0.172966	17.4999	7.45728	12.8201	5.47928	-2.87836	3.01785	2.21083	6.36356	-1.36503	4	CAN77596.1	O80622	Expansin-A15	7e-115			GO:0016043
glimmer.VV78X224996.12_1	17.881	9.04635	36.6391	6.56071	53.5969	8.5508	59.5755	17.3192	2.04905	2.99742	3.33177	1.62601	1.11155	4	CBI17747.3	Q94AR4	Polyadenylate-binding protein-interacting protein 2	4e-17	GO:0008150
fgenesh.VV78X086819.17_2	1.65079	0.804152	4.14785	0.614497	4.93729	0.195218	5.48959	0.448805	2.51265	2.99087	3.32544	1.32348	1.11186	4	CAN69807.1	A8MQA3	Pentatricopeptide repeat-containing protein At4g21065	6e-106	GO:0008150
sim4.VV78X253597.10_2	35.6457	2.82036	84.9009	14.3438	106.467	14.3763	105.384	2.38043	2.3818	2.98681	2.95643	1.24126	-1.01028	4	XP_002281735.1	O64635	Cytochrome P450 76C4	3e-135		GO:0008152
twinscan.VV78X108337.9_3	2.93062	2.32145	0.887597	0.252983	8.74494	4.32297	9.94393	8.48002	-3.30175	2.98398	3.39311	11.2032	1.13711	4	XP_002268153.2	P0CH01	Putative RING-H2 finger protein ATL21A	1e-20							GO:0019538
fgenesh.VV78X189568.5_1	0.615432	0.148787	1.87227	0.49376	1.80847	0.670048	2.06013	0.20641	3.04221	2.93854	3.34745	1.10033	1.13915	4	CAN81010.1	Q67YU0	Cytokinin dehydrogenase 5	0		GO:0008152
fgenesh.VV78X097748.17_1	0.418239	0.139811	0.150157	0.0810367	1.22812	0.474897	0.937151	0.469174	-2.78534	2.93642	2.24071	6.24114	-1.31049	4	CBI15669.3	Q9VWA2	Probable deoxycytidylate deaminase	4e-46		GO:0008152
glimmer.VV78X032952.3_2	2.26308	0.549694	4.72501	0.520265	6.6117	1.51673	9.10625	1.05597	2.08786	2.92154	4.02383	1.92725	1.37729	4	XP_002274147.1	P0C897	Putative UPF0481 protein At3g02645	1e-135	GO:0008150
fgenesh.VV78X147924.11_1	0.427326	0.255451	0.951217	0.247277	1.24558	0.345847	1.85929	0.21308	2.22598	2.91482	4.35098	1.95464	1.49271	4	CBI29473.3	Q94AT1	Probable protein phosphatase 2C 76	2e-06	GO:0008150
fgenesh.VV78X070406.13_1	0.191447	0.053177	0.0645988	0.038583	0.557862	0.136281	0.592315	0.438801	-2.96362	2.91393	3.09389	9.16913	1.06176	4	CAN72530.1	Q9S7X6	Thermospermine synthase ACAULIS5	9e-99		GO:0008152
fgenesh.VV78X152685.13_2	0.213109	0.0951373	0.744713	0.241174	0.606184	0.274781	0.689223	0.304758	3.49452	2.84448	3.23414	-1.08051	1.13699	4	CAN71465.1		no hit		GO:0008150
fgenesh.VV78X117124.8_1	3.58966	1.01166	10.4005	0.438406	10.1876	1.52729	14.9804	1.16232	2.89734	2.83804	4.1732	1.44035	1.47045	4	XP_002264113.1	Q9SDZ9	Purple acid phosphatase 2	1e-97	GO:0008150
glimmer.VV78X206189.13_5	6.85526	0.168167	14.0807	1.89393	19.4406	3.8769	22.3457	0.401745	2.054	2.83586	3.25963	1.58697	1.14943	4	XP_003631940.1	P24068	Ocs element-binding factor 1	3e-09	GO:0008150
glimmer.VV78X104977.5_1	0.0305292	0.0155609	0.000617584	0.000486574	0.0864901	0.057779	0.0808196	0.0646768	-49.4333	2.83303	2.64729	130.864	-1.07016	4	XP_002285778.1	Q9SK82	UDP-glycosyltransferase 85A1	0		GO:0008152
fgenesh.VV78X141954.24_3	40.8863	7.9615	87.394	30.3884	114.286	46.3641	86.9833	8.25173	2.13749	2.79521	2.12744	-1.00472	-1.31388	4	CBI30494.3	Q0PGJ6	Aldo-keto reductase family 4 member C9	1e-102	GO:0008150
glimmer.VV78X140573.10_2	0.350866	0.0868979	0.134581	0.0107766	0.970089	0.229716	1.0342	0.0788942	-2.6071	2.76484	2.94756	7.68458	1.06608	4	XP_002274172.1	Q9STF3	Pentatricopeptide repeat-containing protein At3g46790, chloroplastic	3e-59	GO:0008150
glimmer.VV78X092830.2_5	3.37734	0.564625	7.37871	1.35378	9.28486	1.41198	10.8763	1.855	2.18477	2.74917	3.22039	1.47402	1.17141	4			no hit		GO:0008150
fgenesh.VV78X263205.9_2	0.380816	0.084237	0.814389	0.356823	1.04377	0.208206	1.40282	0.338736	2.13853	2.74088	3.68371	1.72254	1.34399	4	CAN69754.1	P08548	LINE-1 reverse transcriptase homolog	8e-28												GO:0006259
glimmer.VV78X236844.6_1	0.859674	0.163603	1.73571	0.385947	2.3107	0.316986	3.22571	0.182117	2.01903	2.68788	3.75225	1.85844	1.39599	4	XP_003635307.1	Q8RX80	Cysteine-rich receptor-like protein kinase 18	8e-17	GO:0008150
fgenesh.VV78X078912.20_1	0.581715	0.389136	1.34484	0.202328	1.5598	0.457769	1.25472	0.217526	2.31185	2.68139	2.15693	-1.07182	-1.24315	4	CAN64738.1	Q94ID2	Adenylate isopentenyltransferase 5, chloroplastic	5e-96											GO:0006350
fgenesh.VV78X048019.12_3	2.56482	0.427827	6.07945	0.537647	6.82313	1.28375	9.72903	1.49623	2.37032	2.66027	3.79325	1.60031	1.42589	4	CAN83821.1	P0C8Q4	Uncharacterized protein At4g19900	1e-33								GO:0006629
glimmer.VV78X196884.34_2	2.094	0.394075	7.60392	1.20907	5.53408	2.13994	6.75854	0.921007	3.63129	2.64283	3.22758	-1.12508	1.22126	4	XP_002283811.1	Q9FLJ2	NAC domain-containing protein 100	2e-109											GO:0006350
sim4.VV78X267140.38_2	6.33901	0.736166	0	0	16.7497	4.27353	13.7787	2.72371	-5.22439e+07	2.64233	2.17364	1.13559e+08	-1.21562	4	CBI24934.3	Q9LM02	Cycloartenol-C-24-methyltransferase	2e-171								GO:0006629
glimmer.VV78X084497.4_1	0.0306894	0.0306894	0.0979551	0.0147363	0.0801746	0.0175555	0	0	3.19183	2.61246	-252931	-807312	-660771	4	XP_002274235.1	P92976	Strictosidine synthase 3	2e-64		GO:0008152
glimmer.VV78X268844.26_1	0.75215	0.561304	0.104621	0.0528172	1.9581	1.75383	0.227377	0.153853	-7.18925	2.60334	-3.30795	2.17333	-8.61171	4	XP_003631716.1	Q9S7V4	HVA22-like protein a	4e-16							GO:0019538
fgenesh.VV78X267626.5_2	0.125429	0.125429	0	0	0.325446	0.200649	0	0	-1.03375e+06	2.59466	-1.03375e+06	1	-2.68221e+06	4	CAN64680.1	P08548	LINE-1 reverse transcriptase homolog	5e-38												GO:0006259
glimmer.VV78X218879.9_2	0.771512	0.205514	1.64972	0.3551	1.99695	1.34803	2.70324	0.747885	2.1383	2.58836	3.50382	1.63861	1.35368	4	XP_002280446.1	O04887	Pectinesterase 2	0			GO:0016043
fgenesh.VV78X166192.13_2	12.9447	1.1069	31.0728	3.01845	33.1032	3.01766	34.7552	2.18758	2.40042	2.55727	2.6849	1.11851	1.04991	4	ADP37173.1	P93051	Sugar transporter ERD6-like 7	2e-167				GO:0006810
fgenesh.VV78X140441.5_1	0.131364	0.0559243	0.544106	0.162841	0.332514	0.151096	0.449762	0.103642	4.14196	2.53123	3.42378	-1.20976	1.35261	4	CAN74194.1		no hit													GO:0006259
fgenesh.VV78X235017.4_1	0.624047	0.00806611	1.25439	0.0522054	1.57734	0.116441	2.22798	0.174322	2.01009	2.52759	3.57021	1.77615	1.41249	4	XP_002272080.1	Q9FFR9	Cation/H(+) antiporter 18	0				GO:0006810
fgenesh.VV78X067298.60_2	0.0615857	0.0164905	0.00917132	0.00917132	0.154897	0.0396129	0.218574	0.0474728	-6.71504	2.51515	3.5491	23.8324	1.41109	4	XP_002274598.1	Q42290	Probable mitochondrial-processing peptidase subunit beta	0							GO:0019538
fgenesh.VV78X059988.18_5	2.13651	0.383038	4.62454	0.66292	5.31941	0.543104	7.28871	0.890656	2.16453	2.48977	3.41151	1.57609	1.37021	4	CBI38472.3	Q9SX98	Lysine histidine transporter-like 8	2e-156				GO:0006810
glimmer.VV78X219446.15_2	6.63899	3.87506	17.0937	2.56529	16.5198	2.15753	19.5385	0.474953	2.57475	2.4883	2.943	1.14302	1.18273	4	CBI18720.3	Q8VXX9	Bet1-like protein At4g14600	5e-17	GO:0008150
fgenesh.VV78X213409.10_1	0.739106	0.252644	1.8617	0.647621	1.83581	0.28231	2.60891	0.244282	2.51886	2.48382	3.52982	1.40136	1.42113	4	CBI29449.3	Q8L5U0	COP9 signalosome complex subunit 4	7e-61							GO:0019538
glimmer.VV78X033284.4_2	0.0136213	0.0136213	0.174475	0.174475	0.0334349	0.0334349	0.000547028	0.000547028	12.809	2.4546	-24.9006	-318.952	-61.1211	4	CAN83555.1	Q06942	Naringenin,2-oxoglutarate 3-dioxygenase	1e-46	GO:0008150
fgenesh.VV78X065078.7_4	0.271958	0.105515	0.993149	0.372606	0.667091	0.0775316	0.573575	0.338225	3.65185	2.45292	2.10906	-1.73151	-1.16304	4	XP_003632506.1	P93147	Isoflavone 2'-hydroxylase	1e-133	GO:0008150
fgenesh.VV78X046267.9_2	0.250113	0.11387	0.725675	0.337408	0.61331	0.322978	0.561966	0.165645	2.90139	2.45213	2.24685	-1.29132	-1.09136	4	CAN72054.1		no hit		GO:0008150
glimmer.VV78X028930.54_5	1.43262	0.199967	0.624872	0.0983086	3.46102	2.42043	3.70524	1.4886	-2.29266	2.41587	2.58634	5.9296	1.07056	4	CBI26648.3	A7P0P3	CASP-like protein VIT_19s0090g00570	1e-103															GO:0050896
fgenesh.VV78X134902.8_1	13.3985	2.70736	28.1929	3.30841	32.2958	2.08811	42.671	8.1287	2.10418	2.4104	3.18476	1.51354	1.32126	4	CBI38022.3	Q9SDZ9	Purple acid phosphatase 2	0														GO:0006950	GO:0050896
glimmer.VV78X243961.6_1	9.86131	3.25701	4.10653	1.6308	23.7035	6.81346	24.0682	7.8782	-2.40137	2.40369	2.44067	5.86095	1.01539	4	CAN61642.1	P33050	Pollen-specific protein C13	2e-35	GO:0008150
fgenesh.VV78X051051.14_4	1.14064	0.581027	0	0	2.72232	0.525516	2.36162	1.26978	-9.40074e+06	2.38666	2.07044	1.94637e+07	-1.15273	4	XP_002270567.2		no hit		GO:0008150
glimmer.VV78X021393.26_3	1.26075	0.794936	2.59593	0.545312	2.97134	0.895154	3.51571	0.845658	2.05904	2.35681	2.7886	1.35432	1.18321	4	CAN68886.1	Q89MZ0	GTPase Der	3e-08		GO:0008152
twinscan.VV78X096618.37_10	18.391	5.38267	46.2302	5.97812	43.1662	6.73973	44.1102	14.2054	2.51374	2.34714	2.39847	-1.04806	1.02187	4			no hit					GO:0006810
fgenesh.VV78X178178.39_3	0.594752	0.29738	0.261881	0.0860653	1.3906	0.365285	1.88452	0.425238	-2.27108	2.33812	3.16858	7.19608	1.35518	4	CAN76536.1	Q99091	Light-inducible protein CPRF3	1e-08	GO:0008150
glimmer.VV78X120395.27_8	0.628178	0.199942	0.0906691	0.023787	1.464	0.276509	0.143861	0.0424672	-6.92825	2.33056	-4.36655	1.58667	-10.1765	4	CAN63501.1		no hit		GO:0008150
twinscan.VV78X056739.3_4	0.290374	0.00837995	0.130836	0.022648	0.674286	0.161806	0.603306	0.420525	-2.21938	2.32213	2.07768	4.61118	-1.11765	4	XP_002285119.1	P0C7P8	Uncharacterized basic helix-loop-helix protein At1g06150	3e-16	GO:0008150
glimmer.VV78X211082.15_1	0.0675614	0.0675614	0	0	0.155349	0.0876048	0.214611	0.214611	-556817	2.29938	3.17653	1.76875e+06	1.38147	4			no hit		GO:0008150
fgenesh.VV78X225495.6_2	7.58564	1.31064	16.8261	3.98948	17.2939	4.3179	19.6261	3.85786	2.21816	2.27982	2.58727	1.16641	1.13486	4	CBI30380.3		no hit		GO:0008150
glimmer.VV78X267550.21_2	0.404164	0.221319	0.104799	0.0547131	0.900511	0.379479	1.19165	0.281006	-3.85654	2.22808	2.94843	11.3708	1.3233	4	CAN65732.1		no hit		GO:0008150
fgenesh.VV78X030710.34_2	3.86246	0.144375	22.5059	8.70953	8.55797	0.633703	9.00999	0.425932	5.82682	2.21568	2.33271	-2.49788	1.05282	4	CAN81351.1	Q6H9I1	Serine/threonine-protein kinase ATG1	4e-60							GO:0019538
glimmer.VV78X122160.4_1	1.55074	1.34103	0.145841	0.0809806	3.41417	3.13641	3.45794	3.34459	-10.633	2.20164	2.22987	23.7103	1.01282	4	XP_003632143.1	Q9ASX2	Tropinone reductase homolog At1g07440	7e-54	GO:0008150
fgenesh.VV78X166400.20_1	0.383101	0.13556	4.04095	3.44256	0.842882	0.142704	1.15139	0.0755591	10.548	2.20016	3.00544	-3.50964	1.36601	4	XP_002270783.2	P34914	Epoxide hydrolase 2	5e-50	GO:0008150
fgenesh.VV78X011652.21_6	3.25966	2.05882	7.23895	1.04657	7.17037	1.49893	9.65824	3.09841	2.22077	2.19973	2.96296	1.33421	1.34697	4	CAN77167.1		no hit		GO:0008150
sim4.VV78X188335.4_1	2.58724	1.63668	6.93829	0.652512	5.68167	1.69852	7.41638	0.358703	2.68174	2.19604	2.86653	1.06891	1.30532	4			no hit		GO:0008150
glimmer.VV78X270940.4_1	28.3669	6.36461	5.68455	2.33625	61.9356	35.9775	13.0287	3.31477	-4.99018	2.18337	-2.17726	2.29196	-4.75377	4	CBI18043.3	P85105	Non-specific lipid-transfer protein P5	1e-44				GO:0006810
fgenesh.VV78X222691.5_2	4.23875	0.234255	1.66702	0.413197	9.09916	8.83417	0.37225	0.0342004	-2.54272	2.14666	-11.3868	-4.47822	-24.4437	4	CBI39497.3		no hit		GO:0008150
twinscan.VV78X133539.50_5	1.4431	0.910222	0.269505	0.269505	3.0955	0.939144	3.20034	0.248356	-5.35465	2.14503	2.21768	11.8749	1.03387	4	CAN74795.1	O13861	Uncharacterized protein C1A6.10	3e-16	GO:0008150
glimmer.VV78X271153.8_4	0.261348	0.174764	0.0414775	0.0214082	0.556798	0.23908	0.0801423	0.0540592	-6.30095	2.13049	-3.26105	1.93219	-6.94762	4	CBI36203.3	P93771	Gibberellin 20 oxidase 1	2e-18	GO:0008150
fgenesh.VV78X267844.31_1	0.263862	0.016933	0.0397008	0.0141668	0.557537	0.128104	0.0410899	0.0296907	-6.64627	2.11298	-6.42158	1.03499	-13.5687	4	CAN68620.1	Q6Q3H3	(-)-germacrene D synthase	0		GO:0008152
sim4.VV78X114766.7_6	1.78346	1.06511	0.438263	0.168269	3.76331	0.275935	4.31813	0.81949	-4.06938	2.11012	2.42121	9.85283	1.14743	4	XP_002267144.1	Q3ZC22	Heat shock factor-binding protein 1	4e-08														GO:0006950	GO:0050896
glimmer.VV78X206991.6_1	0.625489	0.181971	1.86434	0.255305	1.31606	0.462104	1.90436	0.124919	2.98061	2.10405	3.04459	1.02147	1.44701	4	XP_003633200.1	Q9SUM5	Uncharacterized protein At4g30180	2e-17											GO:0006350
fgenesh.VV78X276971.7_1	0.0402788	0.0201602	0.00784304	0.00784304	0.0845516	0.0340764	0.0880926	0.0319341	-5.13561	2.09916	2.18707	11.2319	1.04188	4	CAN70691.1	Q8I7P9	Retrovirus-related Pol polyprotein from transposon opus	2e-22												GO:0006259
glimmer.VV78X197053.6_8	23.0062	4.17897	10.8246	4.54614	47.2677	7.81594	58.3984	1.89651	-2.12536	2.05456	2.53838	5.39498	1.23548	4	CAN66332.1		no hit		GO:0008150
fgenesh.VV78X075292.8_2	0.287098	0.14435	0.822087	0.341589	0.583907	0.200891	0.721926	0.202346	2.86343	2.03382	2.51456	-1.13874	1.23637	4	CAN75784.1	P14381	Transposon TX1 uncharacterized 149 kDa protein	9e-17												GO:0006259
fgenesh.VV78X197053.6_4	23.4429	4.53372	10.2919	4.96611	47.0789	8.00349	58.3984	1.89651	-2.27781	2.00823	2.49109	5.67423	1.24044	4	CAN66330.1		no hit							GO:0006519
glimmer.VV78X196834.11_1	6.89154	0.797603	3.39406	0.489476	3.41448	0.60499	2.53733	0.522507	-2.03047	-2.01833	-2.71606	-1.33765	-1.3457	4	CAN63524.1	Q6YZE8	Squamosa promoter-binding-like protein 16	3e-53											GO:0006350
fgenesh.VV78X005894.8_3	0.70619	0.328539	0.100292	0.0111614	0.348132	0.101952	0.312575	0.207139	-7.04133	-2.02851	-2.25927	3.11664	-1.11376	4	CAN80883.1		no hit		GO:0008150
fgenesh.VV78X118216.6_5	0.671639	0.111982	0.259264	0.0651534	0.330955	0.057885	0.222124	0.015202	-2.59056	-2.0294	-3.02371	-1.1672	-1.48995	4	XP_003634081.1	Q0WV12	Homeobox-leucine zipper protein ANTHOCYANINLESS 2	0											GO:0006350
glimmer.VV78X015037.17_9	0.825208	0.0187773	0.218076	0.0792251	0.404927	0.0238639	0.399323	0.107841	-3.78405	-2.03792	-2.06652	1.83112	-1.01403	4	CBI21905.3	Q6NQK2	NAC domain-containing protein 8	7e-55											GO:0006350
sim4.VV78X180461.16_1	297.518	78.8571	135.856	43.907	145.392	26.4876	117.695	18.822	-2.18995	-2.04631	-2.52788	-1.15431	-1.23533	4	CAN70428.1		no hit		GO:0008150
glimmer.VV78X098690.3_3	0.536648	0.115024	1.29773	0.415923	0.26222	0.098402	2.54047	0.574778	2.41822	-2.04656	4.73396	1.95763	9.68833	4	XP_002284307.1	Q08CY9	Uncharacterized glycosyltransferase AER61	8e-10	GO:0008150
glimmer.VV78X266416.4_1	19.9158	3.10623	9.45681	0.388226	9.66786	0.765102	8.85744	0.14667	-2.10597	-2.06	-2.24848	-1.06767	-1.0915	4	CBI34027.3	P47924	Riboflavin biosynthesis protein ribBA, chloroplastic	5e-142		GO:0008152
glimmer.VV78X261425.36_2	6.58561	1.11777	2.90299	0.412973	3.18992	0.846926	2.77891	0.526794	-2.26856	-2.06451	-2.36985	-1.04465	-1.1479	4	XP_002273918.1		no hit		GO:0008150
fgenesh.VV78X014788.6_2	1.75705	0.365528	0.488732	0.188889	0.836172	0.266749	0.77959	0.623995	-3.59511	-2.1013	-2.25381	1.59513	-1.07258	4	CAN64229.1		no hit		GO:0008150
glimmer.VV78X204484.5_2	0.146919	0.0527908	0	0	0.0695389	0.0501025	1.6811	1.6811	-1.21086e+06	-2.11276	11.4423	1.3855e+07	24.1749	4	XP_002276880.1	Q9CAN3	Scarecrow-like protein 28	3e-108											GO:0006350
twinscan.VV78X088374.9_1	26.5599	2.8026	12.9167	1.15495	12.5493	0.541307	12.0703	1.59558	-2.05625	-2.11645	-2.20043	-1.07012	-1.03968	4	CBI34027.3	P47924	Riboflavin biosynthesis protein ribBA, chloroplastic	4e-84		GO:0008152
fgenesh.VV78X121249.10_2	1.3065	0.0475491	0.294767	0.112388	0.616654	0.149361	0.520159	0.260545	-4.43231	-2.11869	-2.51173	1.76464	-1.18551	4	XP_003633822.1	Q0JIL1	Probable nucleoredoxin 2	4e-06	GO:0008150
fgenesh.VV78X060321.12_1	0.0294418	0.0189678	0.00469745	0.00469745	0.0137799	0.00691564	0.0923823	0.0817843	-6.26763	-2.13659	3.13779	19.6665	6.70415	4	XP_002264504.2	Q9LMP1	Wall-associated receptor kinase 2	2e-141							GO:0019538
fgenesh.VV78X091771.8_1	0.155567	0.11149	1.61883	0.411475	0.0727964	0.044642	1.72238	0.319671	10.406	-2.13702	11.0716	1.06397	23.6603	4	CAN78457.1	Q8RWZ5	G-type lectin S-receptor-like serine/threonine-protein kinase SD2-5	4e-24	GO:0008150
fgenesh.VV78X013968.4_1	7.15109	1.09269	2.62585	0.384394	3.32546	0.416465	2.36091	0.131472	-2.72334	-2.15041	-3.02896	-1.11222	-1.40855	4	CAN69230.1	Q84TI7	Sodium transporter HKT1	3e-105				GO:0006810
glimmer.VV78X049211.8_1	41.7377	7.84393	14.0243	2.83513	19.3248	1.99574	18.7873	1.72486	-2.97609	-2.1598	-2.22159	1.33962	-1.02861	4	CBI37473.3	Q8LEE7	Alternative oxidase 3, mitochondrial	5e-116		GO:0008152
fgenesh.VV78X173878.33_1	0.496843	0.107323	0.199766	0.0657703	0.230007	0.0460128	0.165419	0.0777171	-2.48712	-2.16012	-3.00354	-1.20764	-1.39045	4	CAN77512.1	Q9C7A2	Ankyrin repeat-containing protein At3g12360	5e-08	GO:0008150
twinscan.VV78X168903.5_1	60.8269	10.798	28.8461	8.54214	27.8504	1.2868	25.643	2.39861	-2.10867	-2.18405	-2.37207	-1.12491	-1.08608	4	XP_002275401.1	Q9LY00	Probable WRKY transcription factor 70	6e-37											GO:0006350
glimmer.VV78X222566.49_2	2.95452	0.0931393	1.33361	0.0865306	1.35069	0.400842	1.16323	0.113148	-2.21543	-2.18743	-2.53994	-1.14648	-1.16115	4	CBI37637.3	P42734	Probable cinnamyl alcohol dehydrogenase 9	2e-163									GO:0019748
fgenesh.VV78X202759.12_3	1.25897	0.0622201	0.490947	0.0957937	0.572455	0.270342	0.564176	0.207148	-2.56436	-2.19924	-2.23151	1.14916	-1.01467	4	CAN75323.1		no hit		GO:0008150
glimmer.VV78X255915.8_11	10.9404	3.30854	4.73019	0.305665	4.95582	0.176426	4.77551	0.3227	-2.3129	-2.2076	-2.29095	1.00958	-1.03776	4	XP_002270342.1	Q9H8Y5	Ankyrin repeat and zinc finger domain-containing protein 1	2e-42	GO:0008150
glimmer.VV78X255915.8_12	10.9404	3.30854	4.73019	0.305665	4.95582	0.176426	4.04264	0.559579	-2.3129	-2.2076	-2.70626	-1.17007	-1.22589	4	XP_002270426.2	Q9LZX4	Fasciclin-like arabinogalactan protein 10	4e-153	GO:0008150
fgenesh.VV78X110639.6_2	1.69383	0.548586	0.553836	0.0853831	0.765421	0.380666	0.543082	0.0792235	-3.05837	-2.21294	-3.11893	-1.0198	-1.4094	4	CAN74291.1	Q02166	Anthranilate phosphoribosyltransferase, chloroplastic	1e-122						GO:0006519
glimmer.VV78X207603.10_2	0.611312	0.118509	0.154018	0.0401944	0.274731	0.0707128	0.302292	0.0403772	-3.96908	-2.22513	-2.02226	1.9627	1.10032	4	CBI23992.3	Q9C5V5	Glutamate receptor 2.8	0				GO:0006810									GO:0007165		GO:0050896
glimmer.VV78X059571.10_3	4.3265	0.993288	1.06436	0.170446	1.93883	0.294938	1.95681	0.395262	-4.06489	-2.2315	-2.21099	1.83849	1.00927	4	CAN75545.1	Q9C5V5	Glutamate receptor 2.8	0				GO:0006810									GO:0007165		GO:0050896
fgenesh.VV78X057667.3_4	12.1089	2.81106	4.29572	0.382328	5.41527	0.80346	5.2409	1.67923	-2.81884	-2.23607	-2.31046	1.22003	-1.03327	4	CBI25978.3	Q9M1P7	Probable boron transporter 2	0				GO:0006810
twinscan.VV78X150244.4_1	15.7854	3.08273	7.27679	0.36181	7.00258	0.681562	5.2342	1.19069	-2.16929	-2.25423	-3.01583	-1.39024	-1.33785	4	CBI30891.3	Q8W3Z2	Lupeol synthase	3e-19	GO:0008150
sim4.VV78X205388.8_1	70.7457	4.35737	34.6588	3.48935	31.2373	6.37982	25.049	3.77641	-2.0412	-2.26478	-2.82429	-1.38364	-1.24705	4	XP_003632286.1	Q94A68	Uncharacterized oxidoreductase At1g06690, chloroplastic	1e-14	GO:0008150
twinscan.VV78X215973.15_8	13.123	1.18235	5.9596	0.791627	5.73168	1.39822	4.78528	0.0425982	-2.202	-2.28956	-2.74237	-1.2454	-1.19777	4	CBI27054.3	Q9C6M2	Lysine histidine transporter-like 6	0				GO:0006810
twinscan.VV78X239409.11_3	7.22227	1.25558	2.8775	0.553005	3.10401	0.132448	3.46742	0.407383	-2.50991	-2.32676	-2.0829	1.20501	1.11708	4			no hit		GO:0008150
fgenesh.VV78X254326.5_1	23.9425	6.72367	11.4734	3.76136	10.1292	3.23301	7.84566	1.99595	-2.08678	-2.36371	-3.05168	-1.46239	-1.29105	4	CAN63029.1	O22609	Protease Do-like 1, chloroplastic	2e-33												GO:0006259
glimmer.VV78X178254.4_1	10.5626	3.18057	3.20842	1.08861	4.44943	1.83341	3.54425	0.229127	-3.29215	-2.37393	-2.98021	1.10467	-1.25539	4	CAN67243.1	P17772	Organ-specific protein S2	4e-16	GO:0008150
twinscan.VV78X144045.3_2	4.21282	1.00815	1.12893	0.0192486	1.75248	0.629304	1.38315	0.176343	-3.7317	-2.40392	-3.04581	1.22519	-1.26702	4	CBI32283.3	O70576	Cohesin subunit SA-3	5e-15	GO:0008150
twinscan.VV78X181814.9_4	8.02946	1.96378	3.74552	0.338065	3.33383	0.534666	2.66643	0.483335	-2.14375	-2.40848	-3.01132	-1.4047	-1.2503	4	XP_002278729.1	Q2V9B0	Transcription factor MYB1R1	1e-21											GO:0006350
glimmer.VV78X130871.8_5	0.159855	0.0582368	0.0681842	0.0376208	0.0660158	0.0374384	0.499327	0.249108	-2.34445	-2.42146	3.12363	7.32321	7.56375	4	XP_002263234.2	Q9C8Y3	DELLA protein RGL1	8e-71											GO:0006350		GO:0007165		GO:0050896
glimmer.VV78X240384.7_1	37.6025	10.7365	17.7401	1.19952	15.4665	4.57362	14.8442	3.32192	-2.11963	-2.43123	-2.53314	-1.19508	-1.04192	4	CBI30906.3	A8CDT2	Beta-amyrin synthase	4e-61								GO:0006629
fgenesh.VV78X148385.77_8	0.439094	0.121014	0.172823	0.0173415	0.179507	0.0409199	0.145647	0.0646891	-2.54072	-2.44612	-3.01479	-1.18659	-1.23248	4	XP_002269758.2	Q9SH30	Putative copper-transporting ATPase 3	0				GO:0006810
fgenesh.VV78X197097.16_1	0.782749	0.419333	0.164985	0.0509457	0.31551	0.0984555	0.327769	0.229277	-4.74436	-2.4809	-2.38811	1.98666	1.03885	4	CAN70902.1	Q9T012	High mobility group B protein 13	7e-130	GO:0008150
fgenesh.VV78X161821.7_4	0.0875609	0.0456917	0.0157056	0.0157056	0.03495	0.03495	0.437081	0.437081	-5.57512	-2.50532	4.99174	27.8296	12.5059	4	XP_002279499.2	Q39173	NADP-dependent alkenal double bond reductase P2	2e-134														GO:0006950	GO:0050896
glimmer.VV78X110724.12_6	26.0975	5.95213	7.2896	1.35749	10.3909	3.41866	7.64711	2.74706	-3.5801	-2.51156	-3.41272	1.04904	-1.35881	4	XP_002285664.1	Q55C17	Trans-2,3-enoyl-CoA reductase	2e-08								GO:0006629
twinscan.VV78X076658.7_2	0.837128	0.687532	0.197325	0.0548231	0.332252	0.0974768	0.224049	0.0791191	-4.24238	-2.51956	-3.73636	1.13543	-1.48294	4	CAN79835.1	Q9P6Q3	Probable mitochondrial chaperone bcs1	1e-27	GO:0008150
fgenesh.VV78X216058.20_2	0.953461	0.403877	0.119783	0.0529974	0.375977	0.213563	0.251419	0.180428	-7.95993	-2.53596	-3.79232	2.09896	-1.49542	4	XP_002264565.1	Q9SCT4	Probably inactive leucine-rich repeat receptor-like protein kinase IMK2	0							GO:0019538
twinscan.VV78X152226.17_8	22.3191	6.14048	7.7585	1.94202	8.79826	4.39925	9.04607	1.35257	-2.87673	-2.53676	-2.46727	1.16596	1.02817	4	CAN71680.1	O81078	Glutamate receptor 2.9	1e-09	GO:0008150
twinscan.VV78X168975.10_9	29.0882	17.7383	4.21202	2.49106	11.4251	3.31219	71.2733	34.6273	-6.906	-2.54598	2.45025	16.9214	6.23829	4	CBI19768.3	Q43636	Thioredoxin H-type	5e-33	GO:0008150
glimmer.VV78X134347.28_14	5.4062	1.25993	2.11298	0.434374	2.10721	0.334894	1.55426	0.172997	-2.55856	-2.56557	-3.4783	-1.35948	-1.35576	4	XP_002279546.1	Q681N2	U-box domain-containing protein 15	0	GO:0008150
fgenesh.VV78X040874.19_2	0.046964	0.0242697	0.0166832	0.0166832	0.0179589	0.0179589	0.339084	0.195719	-2.81504	-2.61509	7.2201	20.3249	18.8812	4	CBI19678.3	Q9SMY8	F-box/LRR-repeat protein 15	1e-10		GO:0008152
fgenesh.VV78X023297.5_2	0.63474	0.157329	0.297645	0.139676	0.241858	0.117694	0.209607	0.13136	-2.13254	-2.62443	-3.02824	-1.42001	-1.15386	4	CAN81092.1	O49394	Cytochrome P450 82C2	1e-75	GO:0008150
glimmer.VV78X225742.7_4	0.202419	0.193182	0.00829664	0.00599064	0.0769312	0.00205545	0.0523665	0.034666	-24.3977	-2.63116	-3.86542	6.31177	-1.46909	4	XP_002281187.1	Q9SGA8	UDP-glycosyltransferase 83A1	4e-97		GO:0008152
fgenesh.VV78X125421.34_5	5.851	4.82573	1.82781	1.04851	2.22314	1.58078	2.16972	1.61186	-3.20111	-2.63186	-2.69666	1.18706	-1.02462	4	XP_002265110.1	Q03666	Probable glutathione S-transferase	2e-94															GO:0050896
glimmer.VV78X070500.9_1	0.248796	0.0989115	0.0438275	0.0262153	0.094244	0.033636	0.103967	0.0887952	-5.67671	-2.63991	-2.39303	2.37219	1.10317	4	CAN77808.1	Q9SD53	UPF0481 protein At3g47200	4e-32	GO:0008150
fgenesh.VV78X180615.11_3	9.32176	0.7164	4.16973	0.754234	3.51239	0.847238	3.64183	0.687004	-2.23558	-2.65396	-2.55964	-1.14496	1.03685	4	CAN75463.1	Q6NMR9	GDSL esterase/lipase At5g45920	4e-65								GO:0006629
fgenesh.VV78X271656.5_3	0.21371	0.0529165	0.475007	0.43682	0.0797585	0.0649287	0.0825867	0.0720866	2.22267	-2.67947	-2.58771	-5.75162	1.03546	4	XP_002276880.1	Q9CAN3	Scarecrow-like protein 28	0											GO:0006350
twinscan.VV78X011847.10_6	0.754585	0.223927	0.210361	0.0583129	0.281477	0.100146	0.280958	0.116545	-3.58709	-2.6808	-2.68575	1.3356	-1.00185	4	XP_002265618.1		no hit		GO:0008150
fgenesh.VV78X019958.11_4	2.0262	0.642453	0.303649	0.0619172	0.746325	0.501654	0.901864	0.495566	-6.67283	-2.7149	-2.24668	2.97008	1.20841	4	CBI15256.3		no hit		GO:0008150
glimmer.VV78X105456.15_7	11.2201	11.2201	5.08615	5.08615	4.12492	4.12492	3.70182	3.70182	-2.20602	-2.72009	-3.03098	-1.37396	-1.11429	4	XP_003633136.1		no hit		GO:0008150
glimmer.VV78X117948.48_3	4.43556	1.18863	0.55879	0.154832	1.63034	0.934809	1.91484	1.41021	-7.9378	-2.72064	-2.31641	3.42677	1.17451	4	CBI18793.3		no hit		GO:0008150
glimmer.VV78X270685.5_1	23.6779	3.59445	11.7619	1.60112	8.55867	0.7395	8.88417	0.322269	-2.01311	-2.76654	-2.66518	-1.32391	1.03803	4	CAN83385.1	Q40392	TMV resistance protein N	7e-40													GO:0007165		GO:0050896
glimmer.VV78X272655.1_1	14.9382	2.14466	6.80474	0.430968	5.38126	0.485131	4.53563	1.11505	-2.19527	-2.77597	-3.29353	-1.50029	-1.18644	4	CBI33931.3	Q9X0Y1	Phosphorylated carbohydrates phosphatase TM_1254	9e-14	GO:0008150
fgenesh.VV78X218047.27_4	1.84468	0.267506	0.863171	0.200537	0.663645	0.085472	0.901466	0.3518	-2.1371	-2.77962	-2.04632	1.04437	1.35836	4	CBI30622.3	O80961	MLO-like protein 12	2e-126														GO:0006950	GO:0050896
fgenesh.VV78X217214.31_1	0.282362	0.156845	0.0423211	0.0212998	0.101395	0.0528007	0.0696428	0.0539655	-6.67189	-2.78477	-4.05443	1.64558	-1.45593	4	CBI24878.3		no hit		GO:0008150
fgenesh.VV78X213479.11_1	4.08639	1.83543	1.45925	0.349626	1.46731	0.473776	1.43998	0.413879	-2.80033	-2.78496	-2.83782	-1.01339	-1.01898	4	CAN69710.1	P14381	Transposon TX1 uncharacterized 149 kDa protein	9e-19												GO:0006259
fgenesh.VV78X175356.12_5	11.6844	1.43956	3.03637	0.592	4.11142	2.25009	4.01691	1.24069	-3.84816	-2.84194	-2.90881	1.32293	-1.02353	4	XP_002284458.1	Q6J163	Auxin-induced protein 5NG4	2e-49	GO:0008150
glimmer.VV78X230734.6_1	1.65186	0.332895	0.642544	0.229057	0.58031	0.197123	0.566008	0.135045	-2.57081	-2.84651	-2.91844	-1.13522	-1.02527	4	XP_002281394.1	P27880	18.2 kDa class I heat shock protein	8e-62														GO:0006950	GO:0050896
sim4.VV78X187112.9_2	0.932202	0.360911	0.190411	0.190411	0.32748	0.32748	0.230102	0.230102	-4.89573	-2.8466	-4.05125	1.20845	-1.42319	4			no hit		GO:0008150
fgenesh.VV78X035159.17_7	1.87416	0.502258	0.847995	0.130482	0.657095	0.129042	0.569048	0.0449706	-2.21011	-2.85219	-3.2935	-1.4902	-1.15473	4	CAN59940.1	Q00874	DNA-damage-repair/toleration protein DRT100	1e-42	GO:0008150
glimmer.VV78X255064.47_2	1.15278	0.321013	3.06718	0.606066	0.402753	0.102499	0.348905	0.116374	2.66069	-2.86224	-3.30398	-8.79087	-1.15433	4	CBI30536.3	Q9FHR7	Probable WRKY transcription factor 49	3e-40											GO:0006350
sim4.VV78X001301.9_9	35.7244	3.12413	16.8564	6.44098	12.4319	2.61117	13.4212	4.7574	-2.11934	-2.87361	-2.6618	-1.25596	1.07957	4			no hit		GO:0008150
glimmer.VV78X125421.34_4	5.10198	5.0202	1.22667	1.19106	1.73321	1.69658	1.62853	1.58915	-4.15922	-2.94365	-3.13288	1.3276	-1.06428	4	XP_003634749.1	Q03666	Probable glutathione S-transferase	1e-80															GO:0050896
twinscan.VV78X130362.5_1	3.4385	1.06023	0.585142	0.0375878	1.16806	0.475553	1.25475	0.814645	-5.87635	-2.94376	-2.74039	2.14435	1.07421	4	XP_002281289.1	P18025	Tubulin beta-1 chain	0		GO:0008152
fgenesh.VV78X148554.10_2	0.528962	0.118451	1.83131	0.66931	0.179454	0.0685162	0.242503	0.0694239	3.46208	-2.94761	-2.18126	-7.55171	1.35133	4	CBI18392.3	Q8W3Z1	Beta-amyrin synthase	0								GO:0006629
fgenesh.VV78X188142.5_4	0.237448	0.0783741	0.0850617	0.0525059	0.080449	0.080449	0.106112	0.0319008	-2.79148	-2.95153	-2.23771	1.24747	1.31899	4	CAN69430.1	P14381	Transposon TX1 uncharacterized 149 kDa protein	9e-46												GO:0006259
fgenesh.VV78X121417.16_1	1.89004	0.528483	0.643314	0.0789802	0.630782	0.164022	0.785937	0.656083	-2.93798	-2.99635	-2.40483	1.2217	1.24597	4	CBI15267.3		no hit		GO:0008150
sim4.VV78X236088.7_1	30.367	5.27483	11.6176	6.34941	10.1109	1.41609	8.87886	4.59788	-2.61388	-3.0034	-3.42015	-1.30845	-1.13876	4		Q9XGH7	Serine/threonine-protein phosphatase PP2A catalytic subunit	1e-06	GO:0008150
sim4.VV78X042595.30_4	105.085	5.24762	48.2809	5.28042	34.6841	4.34019	34.1403	6.52294	-2.17653	-3.02978	-3.07804	-1.41419	-1.01593	4	CAN83268.1	Q38879	Thioredoxin H2	5e-38	GO:0008150
glimmer.VV78X078840.15_2	0.438028	0.22295	3.96631	3.80782	0.144535	0.0454758	0.185639	0.0548649	9.05492	-3.03061	-2.35957	-21.3657	1.28439	4	CBI18953.3		no hit		GO:0008150
fgenesh.VV78X116320.11_1	0.269072	0.107922	0.0455572	0.0251699	0.0882865	0.0249783	0.105336	0.024461	-5.90624	-3.04771	-2.55442	2.31216	1.19311	4	XP_002272003.1	Q5REP4	Kinesin-like protein KIF22	3e-43		GO:0008152
glimmer.VV78X123056.8_3	1.4143	0.456648	0.35004	0.168296	0.463947	0.142499	0.350642	0.165661	-4.04039	-3.04841	-4.03347	1.00172	-1.32314	4	CBI38679.3	Q9LNK1	Ras-related protein RABA3	3e-92				GO:0006810									GO:0007165		GO:0050896
twinscan.VV78X115655.5_4	0.51114	0.51114	0	0	0.166841	0.166841	0.224958	0.17598	-4.21263e+06	-3.06363	-2.27216	1.85402e+06	1.34833	4	CAN60248.1	P25848	Light-sensor Protein kinase	7e-45							GO:0019538
fgenesh.VV78X105631.8_1	22.4501	3.54937	10.9508	0.620421	7.31841	2.10303	7.41537	1.62128	-2.05009	-3.06761	-3.02751	-1.47677	1.01325	4	CBI36588.3	Q12288	Putative glutamine amidotransferase YLR126C	4e-16						GO:0006519
twinscan.VV78X115091.18_11	2.67155	1.55256	0.62274	0.0683235	0.866519	0.505724	1.02751	0.144392	-4.29	-3.08308	-2.60002	1.64998	1.18579	4	CBI22941.3	O50001	Major allergen Pru ar 1	2e-51														GO:0006950	GO:0050896
fgenesh.VV78X160322.12_2	0.161446	0.0959107	0.0550944	0.0242139	0.0520893	0.0196724	0.0362333	0.0196007	-2.93036	-3.09941	-4.45574	-1.52055	-1.43761	4	XP_002267338.2	Q7KZ85	Transcription elongation factor SPT6	6e-117											GO:0006350
glimmer.VV78X180524.9_3	0.42774	0.17729	0.168937	0.0393576	0.136367	0.0277239	0.189766	0.122073	-2.53195	-3.13667	-2.25404	1.1233	1.39158	4	CAN75075.1	Q9C9H7	Receptor-like protein 12	5e-71	GO:0008150
glimmer.VV78X154954.28_9	0.193357	0.0617505	0	0	0.0612764	0.0132371	0.0846589	0.042285	-1.59358e+06	-3.15549	-2.28395	697729	1.38159	4	XP_003633433.1	Q9LYL9	BTB/POZ domain-containing protein At3g56230	4e-79	GO:0008150
glimmer.VV78X279028.29_3	3.6265	0.825291	1.55806	0.828747	1.13798	0.428526	1.43133	0.328065	-2.32757	-3.1868	-2.53365	-1.08854	1.25779	4	BAE47007.1	P48419	Flavonoid 3',5'-hydroxylase 2	0		GO:0008152
twinscan.VV78X213549.13_2	0.24671	0.115786	0.0425976	0.0126946	0.0773225	0.0677961	0.101937	0.0247845	-5.79165	-3.19067	-2.42021	2.39303	1.31834	4	CAN70538.1	P14381	Transposon TX1 uncharacterized 149 kDa protein	4e-09												GO:0006259
fgenesh.VV78X048061.8_2	7.75966	1.16193	3.27084	0.407559	2.40452	0.274276	2.28117	0.0960964	-2.37238	-3.22712	-3.40161	-1.43384	-1.05407	4	XP_002281658.1	Q0V7R1	Probable galacturonosyltransferase-like 3	9e-147			GO:0016043
glimmer.VV78X252755.16_1	1.53866	0.71438	0.336413	0.092053	0.476324	0.214916	0.36899	0.10006	-4.57372	-3.23028	-4.16993	1.09683	-1.29089	4	XP_002284806.1	Q9SZ46	Cytochrome P450 82C4	4e-158	GO:0008150
glimmer.VV78X069974.16_4	2.63254	0.63179	1.29585	0.552147	0.813839	0.41049	0.69716	0.344163	-2.03151	-3.23472	-3.77609	-1.85876	-1.16736	4	CBI38196.3	Q9FUY6	MADS-box protein JOINTLESS	2e-24											GO:0006350
glimmer.VV78X268410.12_2	0.755658	0.287059	0.26192	0.160665	0.232959	0.065615	0.19153	0.0412769	-2.88507	-3.24373	-3.94538	-1.36752	-1.21631	4	XP_002277129.1	O81117	Cytochrome P450 94A1	2e-98	GO:0008150
fgenesh.VV78X219870.12_3	4.43018	0.331683	1.69186	0.228995	1.35454	0.173771	0.957387	0.157993	-2.61853	-3.27062	-4.62737	-1.76716	-1.41483	4	CAN62333.1	Q84K00	NAC domain-containing protein 78	9e-30											GO:0006350
fgenesh.VV78X257203.12_3	1.40626	0.303205	0.341466	0.0984833	0.427367	0.142531	0.468427	0.198255	-4.11829	-3.29051	-3.00208	1.37181	1.09608	4	CBI27022.3	A4ZGQ8	Homocysteine S-methyltransferase 1	1e-126						GO:0006519
fgenesh.VV78X206466.5_1	35.1334	1.89928	0	0	10.6564	6.98027	12.1566	2.43816	-2.89557e+08	-3.29693	-2.89007	1.0019e+08	1.14078	4	CBI24305.3	P0AAD5	Tyrosine-specific transport protein	2e-31				GO:0006810
fgenesh.VV78X229922.9_1	0.687992	0.234154	0.125687	0.0111469	0.20545	0.103338	0.324349	0.260761	-5.47385	-3.34871	-2.12115	2.58061	1.57872	4	CAN75214.1	Q6P9L6	Kinesin-like protein KIF15	6e-64		GO:0008152
fgenesh.VV78X174366.15_1	0.207881	0.149413	0	0	0.0609605	0.0609605	0.0614287	0.0614287	-1.71328e+06	-3.41009	-3.3841	506274	1.00768	4	CAN60223.1		no hit		GO:0008150
fgenesh.VV78X089924.3_3	2.33295	0.410752	1.09741	0.301144	0.682623	0.0823043	0.529747	0.104639	-2.12588	-3.41763	-4.4039	-2.07157	-1.28858	4	CAN60044.1	O64411	Polyamine oxidase	4e-113	GO:0008150
glimmer.VV78X251950.19_3	2.04054	1.47527	5.47093	1.32341	0.595354	0.273977	4.84605	0.219667	2.68111	-3.42745	2.37488	-1.12895	8.13978	4	CAN64963.1	O65924	Putative leucine-rich repeat receptor-like protein kinase At2g19210	3e-17							GO:0019538
sim4.VV79X001963.3_1	9.74988	1.98171	4.48468	0.692871	2.81845	0.754539	2.19725	0.530022	-2.17404	-3.4593	-4.43732	-2.04104	-1.28272	4	XP_002272926.1	P45726	Phenylalanine ammonia-lyase	0						GO:0006519
glimmer.VV78X271371.3_1	1.17207	0.516305	0.342679	0.126998	0.338539	0.160037	0.291165	0.161218	-3.4203	-3.46212	-4.02543	-1.17692	-1.16271	4	XP_002274256.1	Q66PF4	Cinnamate beta-D-glucosyltransferase	0		GO:0008152
fgenesh.VV78X249214.9_3	10.1849	2.59996	3.98659	0.505284	2.93437	0.770977	2.04374	0.188297	-2.55479	-3.47091	-4.98346	-1.95063	-1.43578	4	XP_002282653.1	Q8VWZ8	Methylsterol monooxygenase 40576	3e-120								GO:0006629
fgenesh.VV78X233655.5_4	0.514453	0.120026	0.160479	0.0854981	0.146841	0.0198952	0.119469	0.0376402	-3.20574	-3.50347	-4.30617	-1.34327	-1.22911	4	CAN60298.1	C0LGQ4	Probable LRR receptor-like serine/threonine-protein kinase MRH1	8e-163							GO:0019538
glimmer.VV78X033188.19_1	9.19059	2.0157	3.94241	0.496827	2.57702	0.182158	2.54206	0.0296174	-2.33121	-3.56636	-3.61541	-1.55087	-1.01375	4	XP_002273284.1		no hit		GO:0008150
glimmer.VV78X118018.49_2	9.99954	1.21125	4.0773	0.275587	2.80229	0.730136	1.86969	0.116785	-2.45249	-3.56835	-5.34823	-2.18074	-1.4988	4	CBI34463.3	Q9AR73	Hydroquinone glucosyltransferase	0		GO:0008152
glimmer.VV78X153541.17_1	76.7525	3.56962	33.5549	6.24582	21.407	1.72601	18.5359	1.7941	-2.28737	-3.58539	-4.14075	-1.81027	-1.1549	4	CBI38611.3	Q40478	Ethylene-responsive transcription factor 5	3e-51											GO:0006350		GO:0007165		GO:0050896
glimmer.VV78X143603.3_2	0.793461	0.186184	0.085801	0.0062459	0.219785	0.0745497	0.316812	0.255461	-9.24769	-3.61018	-2.50452	3.69241	1.44147	4	XP_002283098.1	Q42374	Syntaxin-related protein KNOLLE	4e-118				GO:0006810
glimmer.VV78X015144.8_2	11.1584	4.04371	4.66128	0.28336	3.07931	0.617501	3.77114	0.421901	-2.39385	-3.62367	-2.95889	-1.23604	1.22467	4	CAN68781.1	O23969	Pollen-specific protein SF21	2e-31	GO:0008150
fgenesh.VV78X207172.29_5	0.366459	0.231002	0.101755	0.0274855	0.100941	0.026306	0.100118	0.0188677	-3.60139	-3.63044	-3.66027	-1.01635	-1.00822	4	CAN72893.1		no hit		GO:0008150
glimmer.VV78X210484.6_1	0.478262	0.157922	0.0512856	0.0512856	0.131563	0.0674473	0.229523	0.0918651	-9.32546	-3.63523	-2.08372	4.47539	1.74459	4	CBI34139.3		no hit		GO:0008150
glimmer.VV78X191346.19_2	10.2484	3.66777	4.27317	0.16706	2.80487	0.699599	4.58429	1.72088	-2.39831	-3.65378	-2.23555	1.07281	1.6344	4	XP_003631558.1		no hit		GO:0008150
glimmer.VV78X113340.17_3	44.9108	37.2668	12.36	1.93919	12.2168	4.81314	17.984	2.37413	-3.63357	-3.67614	-2.49727	1.45502	1.47207	4	ABX79344.1	O24058	Metallothionein-like protein type 2	2e-19	GO:0008150
glimmer.VV78X109221.7_2	15.6386	1.11063	6.99635	0.228862	4.24916	0.115413	3.8143	0.381812	-2.23525	-3.68039	-4.09999	-1.83424	-1.11401	4	XP_002281088.1	Q9SMZ3	F-box only protein 13	2e-115	GO:0008150
fgenesh.VV78X211069.12_5	0.656449	0.173837	0.265567	0.0284595	0.17821	0.0341233	0.252311	0.0323865	-2.47187	-3.68356	-2.60174	-1.05254	1.41581	4	XP_002265921.2	Q0WP01	Probable peptide/nitrate transporter At1g22540	2e-168				GO:0006810
glimmer.VV78X151637.12_4	3.64801	0.854781	1.05965	0.303072	0.985007	0.0984171	0.953555	0.150172	-3.44266	-3.70354	-3.8257	-1.11126	-1.03298	4	XP_002274634.1		no hit																GO:0050896
fgenesh.VV78X015273.20_2	7.33658	2.8266	3.21919	0.181849	1.97994	0.205319	2.32267	0.4214	-2.27902	-3.70546	-3.15868	-1.38598	1.1731	4	XP_002283391.1		no hit		GO:0008150
glimmer.VV78X131666.7_1	13.6537	6.8453	3.85655	1.26598	3.67464	1.27139	2.81024	0.770701	-3.54038	-3.71565	-4.85855	-1.37232	-1.30759	4	XP_003632220.1	P48419	Flavonoid 3',5'-hydroxylase 2	0		GO:0008152
fgenesh.VV78X112489.51_1	0.241742	0.0968344	1.79273	0.826763	0.0648673	0.00561945	2.03643	1.67391	7.41588	-3.72672	8.42398	1.13594	31.3938	4	CAN70177.1	O81832	G-type lectin S-receptor-like serine/threonine-protein kinase At4g27290	0							GO:0019538
glimmer.VV78X079754.9_2	1.17482	0.355566	2.70603	0.665679	0.310275	0.110479	0.311462	0.164832	2.30336	-3.78638	-3.77195	-8.68814	1.00383	4	XP_002265439.2	Q84TG3	E3 ubiquitin-protein ligase PUB23	7e-137							GO:0019538							GO:0006950	GO:0050896
fgenesh.VV78X020910.25_1	0.803735	0.541209	0	0	0.210486	0.210486	0.389503	0.229976	-6.6241e+06	-3.81848	-2.06349	3.21015e+06	1.8505	4	CAN60933.1	Q8LEJ6	Fasciclin-like arabinogalactan protein 11	4e-39	GO:0008150
twinscan.VV78X136483.4_14	0.895242	0.552309	0.0800885	0.0402129	0.233974	0.0615674	0.316123	0.233546	-11.1782	-3.82624	-2.83194	3.94717	1.3511	4	CBI21208.3		no hit		GO:0008150
twinscan.VV78X153392.6_9	23.1642	20.8162	2.66631	0.273193	5.98164	0.37891	4.75134	0.28671	-8.68774	-3.87255	-4.87529	1.78199	-1.25894	4	CBI34580.3	Q6R3L0	Metal-nicotianamine transporter YSL1	0				GO:0006810
fgenesh.VV78X128086.8_1	33.9371	7.45248	15.1198	1.37983	8.6559	2.06579	5.91963	0.600837	-2.24455	-3.92069	-5.73298	-2.55418	-1.46224	4	XP_002274994.1	P31687	4-coumarate--CoA ligase 2	0		GO:0008152
glimmer.VV78X163354.7_2	47.7771	8.97537	22.328	2.99035	12.159	2.53719	10.0142	1.53575	-2.13979	-3.92935	-4.77092	-2.22962	-1.21418	4	XP_002269835.1		no hit		GO:0008150
twinscan.VV78X170080.15_6	0.88266	0.135343	0.107753	0.0131563	0.224344	0.0867043	0.353764	0.28829	-8.19153	-3.93441	-2.49505	3.28311	1.57689	4	XP_002275156.2	Q6DR04	Reticulon-like protein B17	4e-99	GO:0008150
fgenesh.VV78X038088.29_1	11.049	1.64582	5.15211	0.275627	2.80809	0.388143	2.21862	0.4178	-2.14455	-3.93469	-4.98012	-2.32222	-1.2657	4	XP_002279306.1	Q8VZ13	Uncharacterized protein At1g08160	2e-06	GO:0008150
twinscan.VV78X074123.31_3	0.11772	0.093088	0	0	0.0297465	0.0149244	0.032081	0.0160421	-970208	-3.95745	-3.66946	264401	1.07848	4	XP_002283648.1	P52581	Isoflavone reductase homolog	2e-131		GO:0008152
glimmer.VV78X191733.8_2	3.88469	2.01377	1.00695	0.413631	0.97988	0.284648	1.15821	0.489428	-3.85788	-3.96446	-3.35406	1.15021	1.18199	4	BAE47007.1	P48419	Flavonoid 3',5'-hydroxylase 2	0		GO:0008152
fgenesh.VV79X002290.6_5	23.2356	18.2383	5.09694	0.0487619	5.85182	0.233641	6.6676	0.352297	-4.55874	-3.97067	-3.48486	1.30816	1.13941	4	CAN74432.1		no hit		GO:0008150
fgenesh.VV78X032305.36_1	2.84277	1.62269	0.761949	0.158659	0.714341	0.367962	0.650414	0.204078	-3.73092	-3.97957	-4.37072	-1.17148	-1.09829	4	XP_002264642.2	C0LGE0	Probable LRR receptor-like serine/threonine-protein kinase At1g07650	0							GO:0019538
glimmer.VV78X027622.5_3	0.360414	0.360414	0	0	0.0893916	0.0553189	2.17628	1.86183	-2.97041e+06	-4.03185	6.03829	1.79362e+07	24.3455	4	CAN80761.1		no hit			GO:0008152
fgenesh.VV78X275387.7_4	2.68244	0.160343	0.947042	0.925728	0.65903	0.640113	0.567497	0.55791	-2.83244	-4.07029	-4.7268	-1.66881	-1.16129	4	CBI28828.3	Q8RX83	Cellulose synthase-like protein B3	1e-106			GO:0016043		GO:0005975
sim4.VV78X272109.31_1	48.0322	2.61799	20.3858	4.72266	11.6587	4.05319	8.58652	1.904	-2.35616	-4.11986	-5.59391	-2.37416	-1.35779	4	XP_002278709.1	P41152	Heat shock factor protein HSF30	9e-104											GO:0006350			GO:0006950	GO:0050896
glimmer.VV78X167362.5_1	1.05947	0.138624	0.38544	0.0347163	0.2535	0.0828755	0.200893	0.0411935	-2.74874	-4.17939	-5.27382	-1.91863	-1.26187	4	CBI32376.3	Q8W3M4	Uncharacterized protein At4g06744	9e-108	GO:0008150
fgenesh.VV78X047040.4_2	1.04382	1.04382	3.25894	0.641215	0.248517	0.0842317	2.54596	0.177131	3.12215	-4.20018	2.43909	-1.28004	10.2446	4	CAN72497.1	C0LGT6	LRR receptor-like serine/threonine-protein kinase EFR	7e-25	GO:0008150
fgenesh.VV78X021255.14_2	0.173233	0.0367124	0.449836	0.319394	0.0409923	0.0206204	0.0854758	0.0281225	2.5967	-4.226	-2.0267	-5.26273	2.08517	4	CAN68496.1	P10978	Retrovirus-related Pol polyprotein from transposon TNT 34335	5e-39												GO:0006259
glimmer.VV78X194489.27_1	0.105259	0.0381143	0.0476484	0.0082698	0.0248736	0.0159224	0.0213427	0.00515175	-2.20908	-4.23175	-4.93185	-2.23254	-1.16544	4	CAN77122.1	P10978	Retrovirus-related Pol polyprotein from transposon TNT 34335	2e-110												GO:0006259
glimmer.VV78X025133.4_1	1.07177	0.633246	0.236972	0.0615471	0.252851	0.139937	0.250311	0.250311	-4.52277	-4.23876	-4.28177	1.05629	-1.01015	4	CAN66886.1	Q9M373	Arabinogalactan peptide 20	4e-19	GO:0008150
glimmer.VV78X031878.8_2	119.262	37.3465	24.8116	3.34629	27.7208	4.42506	21.3468	3.23454	-4.80671	-4.30227	-5.5869	-1.16231	-1.2986	4	CBI17161.3		no hit					GO:0006810
fgenesh.VV78X165120.3_1	78.3063	22.3	32.1079	7.82454	18.1855	6.13298	26.7707	11.1725	-2.43885	-4.30599	-2.92508	-1.19937	1.47209	4	BAB84111.1	P48387	Chalcone synthase 2	0									GO:0019748
twinscan.VV78X263060.3_1	0.333563	0.0815567	0.156325	0.0657437	0.0774459	0.0350625	0.0794994	0.0345943	-2.13378	-4.30704	-4.19579	-1.96636	1.02651	4	CAN78931.1	O23530	Protein SUPPRESSOR OF npr1-1, CONSTITUTIVE 1	2e-30	GO:0008150
glimmer.VV78X056528.16_1	3.52887	0.697907	0.999721	0.166014	0.817558	0.0830642	1.00723	0.545458	-3.52985	-4.31635	-3.50353	1.00751	1.232	4	XP_003634821.1	O81123	Zinc transporter 1	5e-119				GO:0006810
glimmer.VV78X189942.9_5	0.896269	0.896269	0	0	0.206004	0.128642	0.372137	0.214095	-7.38673e+06	-4.35073	-2.40844	3.06702e+06	1.80645	4	CAN64696.1		no hit		GO:0008150
glimmer.VV78X013187.8_1	1.18802	0.465093	0.341422	0.0825845	0.272192	0.175602	0.371755	0.126292	-3.47963	-4.36465	-3.19572	1.08884	1.36578	4	XP_002262761.1	P35694	Brassinosteroid-regulated protein BRU1	3e-129					GO:0005975
glimmer.VV78X016981.6_2	122.449	13.6165	56.9912	1.91322	27.8929	6.06407	21.2044	5.10352	-2.14855	-4.38995	-5.77469	-2.68771	-1.31543	4	XP_002284441.1	Q570R7	Transcription factor PIF7	4e-29	GO:0008150
glimmer.VV78X135478.5_1	0.99391	0.99391	0.210973	0.210973	0.225987	0.113806	0.255131	0.162569	-4.71108	-4.39809	-3.89569	1.20931	1.12896	4	XP_002272614.1	P33083	Auxin-induced protein 6B	2e-09													GO:0007165		GO:0050896
glimmer.VV78X149288.6_4	36.055	4.7719	16.6429	2.74252	8.183	1.48026	6.36919	0.38127	-2.16639	-4.40608	-5.66084	-2.61303	-1.28478	4	CAN79700.1	Q54DY9	Probable mitochondrial chaperone BCS1-B	3e-29	GO:0008150
fgenesh.VV78X122360.22_2	0.022406	0.022406	0.125716	0.0245578	0.00507629	0.00254036	0.265227	0.165489	5.61081	-4.41385	11.8373	2.10973	52.2481	4	XP_002264079.2	A6YIH8	Premnaspirodiene oxygenase	4e-130		GO:0008152
glimmer.VV78X260808.8_1	42.533	8.39111	21.1054	1.68104	9.63417	2.52803	7.42779	0.766821	-2.01526	-4.4148	-5.72619	-2.84141	-1.29704	4	XP_002273502.1	Q9SV30	GATA transcription factor 8	1e-35											GO:0006350
fgenesh.VV78X050655.3_2	17.3222	11.0929	5.05043	0.228807	3.91616	0.294806	4.41912	0.326682	-3.42984	-4.42325	-3.91982	-1.14286	1.12843	4	CAN72173.1	Q9CAL3	Cysteine-rich receptor-like protein kinase 2	2e-140							GO:0019538
fgenesh.VV78X219870.4_3	2.67497	0.267889	1.22437	0.151292	0.603319	0.121695	0.471996	0.137642	-2.18477	-4.43375	-5.66735	-2.59402	-1.27823	4	CAN80540.1	Q7GCL7	NAC domain-containing protein 74	7e-37											GO:0006350
glimmer.VV78X222701.5_6	49.1845	7.6191	18.7392	5.15996	11.0711	0.391213	13.1083	3.01989	-2.62469	-4.4426	-3.75217	-1.42957	1.18401	4	XP_002283570.1	Q8L3R2	Probable calcium-binding protein CML41	2e-49	GO:0008150
fgenesh.VV78X083383.30_2	28.4007	4.7513	11.2724	1.71874	6.38399	0.717191	6.02519	1.343	-2.5195	-4.44873	-4.71365	-1.87087	-1.05955	4	CAN79420.1	Q9SVE5	Expansin-like A2	9e-82			GO:0016043
fgenesh.VV78X241438.7_1	25.2169	6.3428	9.39839	1.57421	5.64547	1.68872	8.74804	3.87606	-2.68311	-4.46675	-2.88258	-1.07434	1.54957	4	CAN80262.1	Q7XZQ7	Flavanone 3-dioxygenase	0									GO:0019748
fgenesh.VV78X275549.6_2	9.38092	3.43784	3.64806	0.0698877	2.09868	0.165119	2.12693	0.0583479	-2.57148	-4.46992	-4.41054	-1.71517	1.01346	4	CAN72707.1	P08548	LINE-1 reverse transcriptase homolog	1e-45												GO:0006259
fgenesh.VV78X192168.10_1	1.0001	0.343844	0.465836	0.0626126	0.223351	0.0427656	0.321803	0.0254743	-2.1469	-4.47771	-3.1078	-1.44758	1.4408	4	CAN68736.1	P13917	Basic 7S globulin	1e-68							GO:0019538
sim4.VV78X134800.3_1	14.7842	5.02192	6.43696	2.1442	3.19479	1.43586	4.21426	2.06528	-2.29677	-4.62759	-3.50814	-1.52742	1.3191	4	XP_002269439.1	Q9C7Z9	Serine carboxypeptidase-like 18	7e-104							GO:0019538
sim4.VV78X141012.31_3	86.9517	19.6881	42.4311	4.87484	18.7847	5.36961	17.2204	4.7028	-2.04924	-4.62886	-5.04935	-2.46401	-1.09084	4	AAZ82409.1	Q9SEV0	Anthocyanidin reductase	1e-121		GO:0008152
glimmer.VV78X154236.5_2	0.776731	0.0346472	0.379839	0.171818	0.167554	0.0547377	0.112985	0.0183595	-2.0449	-4.6357	-6.87467	-3.36187	-1.48299	4	CBI26816.3	Q9LS10	Probable S-adenosylmethionine-dependent methyltransferase At5g38100	2e-49		GO:0008152
glimmer.VV78X131468.10_2	0.891308	0.370705	0.0954998	0.0500221	0.191722	0.191722	0.137084	0.069912	-9.33309	-4.64895	-6.50192	1.43544	-1.39858	4	XP_002277500.2	Q40392	TMV resistance protein N	9e-11													GO:0007165		GO:0050896
fgenesh.VV78X197312.13_2	0.804542	0.553553	0.152303	0.0626517	0.172587	0.0416927	0.179087	0.0991811	-5.28249	-4.66167	-4.49246	1.17586	1.03766	4	XP_002264390.2	Q9LTC5	Ethylene-responsive transcription factor ERF098	1e-32											GO:0006350		GO:0007165		GO:0050896
fgenesh.VV78X039931.5_3	16.5497	5.88342	6.46842	1.74873	3.54334	1.94465	4.16541	1.92316	-2.55854	-4.67065	-3.97313	-1.55289	1.17556	4	CAN63256.1	P49098	Cytochrome b5	2e-29	GO:0008150
fgenesh.VV78X203956.5_1	0.0605224	0.0334598	0	0	0.0126435	0.00635029	0.0184454	0.0115668	-498805	-4.78683	-3.28117	152020	1.45888	4	CAN60407.1		no hit		GO:0008150
glimmer.VV78X199843.12_1	1.10471	0.517001	0.177483	0.0446812	0.228155	0.116341	0.416054	0.245864	-6.22434	-4.84194	-2.65522	2.34419	1.82355	4	CAN83643.1	Q94C59	Patellin-4	2e-144				GO:0006810
fgenesh.VV78X042663.3_2	0.288397	0.172588	0.0818045	0.0163931	0.0593649	0.00769962	0.0424066	0.0424066	-3.52544	-4.85803	-6.80075	-1.92905	-1.3999	4	CAN65655.1	Q9T012	High mobility group B protein 13	7e-45	GO:0008150
twinscan.VV78X227584.12_5	13.4905	0.551258	5.18138	1.62739	2.77278	0.39652	3.63842	0.356133	-2.60365	-4.86533	-3.70779	-1.42407	1.31219	4	CBI29200.3	Q949P1	Abscisic acid 8'-hydroxylase 1	0														GO:0006950	GO:0050896
glimmer.VV78X023297.5_1	3.15682	1.35259	1.04045	0.268391	0.645056	0.334501	0.515817	0.0860952	-3.03408	-4.89386	-6.12004	-2.01709	-1.25055	4	XP_002284810.2	O49394	Cytochrome P450 82C2	8e-71	GO:0008150
glimmer.VV78X011032.7_1	0.0608068	0.0337408	0.000158265	8.43779e-05	0.0124151	0.011348	0.0134005	0.0131608	-384.21	-4.8978	-4.53763	84.6718	1.07937	4	XP_002266059.1	Q9LU77	Auxin efflux carrier component 2	0				GO:0006810									GO:0007165		GO:0050896
fgenesh.VV78X156061.11_3	0.0290256	0.0170337	0.00205146	0.00205146	0.00591712	0.00296065	0.00655628	0.00328304	-14.1487	-4.90535	-4.42714	3.19591	1.10802	4	CBI15866.3	Q9LMJ1	Cation/H(+) antiporter 14	0				GO:0006810
fgenesh.VV78X164177.27_2	0.781375	0.671341	0.141947	0.0244891	0.15897	0.0795437	0.201299	0.00702005	-5.5047	-4.91523	-3.88166	1.41813	1.26627	4	CAN69853.1	P0C2F6	Putative ribonuclease H protein At1g65750	2e-10												GO:0006259
glimmer.VV78X235689.7_2	0.345906	0.121915	0.0483736	0.0327704	0.0702733	0.0245014	0.060369	0.0232831	-7.15073	-4.9223	-5.72986	1.24798	-1.16406	4	XP_003632318.1	Q9SPL5	Vicilin-like antimicrobial peptides 40545	9e-106														GO:0006950	GO:0050896
glimmer.VV78X143624.4_8	0.201578	0.144856	0.0542328	0.0460253	0.0407659	0.0407659	0.0281058	0.0281058	-3.7169	-4.94477	-7.1721	-1.92959	-1.45044	4	CAN78050.1	Q7U9G9	Isoleucyl-tRNA synthetase	3e-25						GO:0006519	GO:0019538				GO:0006350
glimmer.VV78X260048.4_1	2.00404	0.427798	0.999302	0.385648	0.392907	0.112529	0.352434	0.096889	-2.00544	-5.10055	-5.68628	-2.83543	-1.11484	4	XP_002281285.1	P27880	18.2 kDa class I heat shock protein	1e-63														GO:0006950	GO:0050896
glimmer.VV78X000784.5_3	0.665329	0.119861	0.285696	0.112929	0.130295	0.0374473	0.20156	0.108365	-2.3288	-5.10633	-3.3009	-1.41743	1.54695	4	XP_002280485.1	P05477	17.9 kDa class II heat shock protein	5e-59														GO:0006950	GO:0050896
glimmer.VV78X125768.3_1	222.547	5.26705	110.355	24.1658	43.55	5.34604	30.0456	2.65807	-2.01665	-5.11014	-7.40696	-3.67291	-1.44946	4	CBI20461.3	Q9LSQ6	Calcium-binding protein PBP1	6e-36	GO:0008150
glimmer.VV78X166985.23_1	34.464	5.38469	16.4893	1.21977	6.68394	1.27404	6.83418	1.29061	-2.09008	-5.15623	-5.04288	-2.41277	1.02248	4	CAN82905.1	Q9SR77	Heme-binding-like protein At3g10130, chloroplastic	8e-18	GO:0008150
glimmer.VV78X170120.5_2	0.332034	0.104013	0.16122	0.0190621	0.0643348	0.0353043	0.0632609	0.0155986	-2.05951	-5.16104	-5.24865	-2.54849	-1.01698	4	CBI28980.3	Q93X23	Myrcene synthase, chloroplastic	5e-84		GO:0008152
fgenesh.VV78X206119.16_2	1.51377	0.331228	4.03087	1.11186	0.290349	0.0597207	0.702023	0.0620164	2.6628	-5.21362	-2.15629	-5.74178	2.41786	4	XP_003631331.1	Q9M2Z1	Leucine-rich repeat receptor-like serine/threonine-protein kinase BAM2	9e-38	GO:0008150
fgenesh.VV78X021188.7_1	6.70074	3.21165	2.07314	0.909154	1.28098	0.49856	2.27429	1.0341	-3.23217	-5.23096	-2.94629	1.09703	1.77544	4	ABH06585.1	P48419	Flavonoid 3',5'-hydroxylase 2	1e-138	GO:0008150
fgenesh.VV78X089690.8_5	6.79902	2.49348	3.15877	0.917369	1.28987	0.723759	1.31558	0.118682	-2.15243	-5.2711	-5.16809	-2.40105	1.01993	4	CBI32135.3	Q8LC45	Probable xyloglucan endotransglucosylase/hydrolase protein 33	4e-88					GO:0005975
fgenesh.VV78X189054.11_4	0.581322	0.384908	0.0428271	0.00797609	0.109893	0.0974877	0.099574	0.0708131	-13.5737	-5.2899	-5.83809	2.32502	-1.10363	4	XP_002265165.1		no hit		GO:0008150
twinscan.VV78X186357.3_1	15.3222	1.14891	5.31259	0.646637	2.87705	1.0116	2.36795	0.690507	-2.88413	-5.32566	-6.47066	-2.24354	-1.215	4	XP_002267371.1	Q6J163	Auxin-induced protein 5NG4	3e-56	GO:0008150
glimmer.VV78X247332.4_2	0.747933	0.301998	0.27968	0.0967718	0.139822	0.0263701	0.188638	0.0678675	-2.67424	-5.34918	-3.96492	-1.48263	1.34913	4	XP_003631597.1	O49394	Cytochrome P450 82C2	2e-104	GO:0008150
glimmer.VV78X090921.11_1	9.31294	2.29097	3.03928	0.469999	1.69011	0.377412	3.28447	1.22436	-3.06419	-5.51024	-2.83545	1.08067	1.94334	4	CAN68118.1	O22845	Calmodulin-like protein 5	3e-72	GO:0008150
fgenesh.VV78X171024.9_2	0.13326	0.0713257	1.61995	0.809602	0.0237283	0.0156414	0.0184284	0.00141045	12.1563	-5.6161	-7.23124	-87.9052	-1.28759	4	XP_002281600.1	Q9CR62	Mitochondrial 2-oxoglutarate/malate carrier protein	1e-19	GO:0008150
twinscan.VV78X222065.34_6	30.8666	3.90842	12.8078	1.79825	5.43649	1.73647	4.23649	0.361046	-2.40998	-5.67768	-7.28591	-3.02322	-1.28325	4	CAN61792.1	Q9SYG1	17.4 kDa class III heat shock protein	3e-36														GO:0006950	GO:0050896
sim4.VV78X000317.2_1	4.03566	1.38884	1.55862	0.505687	0.710235	0.270689	0.869732	0.580542	-2.58926	-5.68215	-4.64012	-1.79207	1.22457	4	CBI32135.3	Q8LC45	Probable xyloglucan endotransglucosylase/hydrolase protein 33	2e-51					GO:0005975
fgenesh.VV78X210146.11_3	179.443	25.1438	84.9492	19.8976	31.4508	4.96973	24.6053	2.77462	-2.11236	-5.70553	-7.29289	-3.45248	-1.27821	4	XP_002285693.1	Q54PY7	Probable mitochondrial 2-oxoglutarate/malate carrier protein	2e-66				GO:0006810
twinscan.VV78X008158.8_4	0.805603	0.361385	0.0563903	0.0356797	0.141104	0.0914167	0.107162	0.0298096	-14.2862	-5.7093	-7.51762	1.90036	-1.31673	4	XP_002268413.2	Q9XI33	Ethylene-responsive transcription factor WIN1	7e-61											GO:0006350		GO:0007165		GO:0050896
sim4.VV78X133676.14_1	2.66771	2.05852	0	0	0.465725	0.465725	0.785521	0.785521	-2.19863e+07	-5.72808	-3.3961	6.47399e+06	1.68666	4			no hit		GO:0008150
glimmer.VV78X220164.24_1	0.0814529	0.0181383	0	0	0.013987	0.013987	0.0193533	0.0193533	-671306	-5.82348	-4.20873	159503	1.38367	4	XP_002275702.1	Q8LEJ6	Fasciclin-like arabinogalactan protein 11	3e-49	GO:0008150
glimmer.VV78X068646.8_2	18.7583	7.66224	6.27681	2.05849	3.18009	1.40785	3.03834	1.5128	-2.98851	-5.89868	-6.17386	-2.06587	-1.04665	4	CAN74850.1	P45726	Phenylalanine ammonia-lyase	0						GO:0006519
glimmer.VV78X124218.5_1	0.139668	0.0524306	0.00814668	0.00814668	0.0236491	0.0236491	0.0206305	0.0206305	-17.1442	-5.90585	-6.76996	2.53239	-1.14631	4	XP_002282564.1	Q9SD53	UPF0481 protein At3g47200	6e-52	GO:0008150
glimmer.VV78X264037.7_1	0.257535	0.128377	0.062852	0.0154946	0.0436023	0.0436023	0.0447981	0.0235787	-4.09749	-5.90646	-5.7488	-1.403	1.02743	4	XP_003633039.1	O22309	Isoflavone-7-O-methyltransferase 9	3e-97		GO:0008152
fgenesh.VV78X185043.57_1	49.4309	12.8107	23.1368	7.75816	8.36711	2.13469	7.92152	1.72149	-2.13646	-5.90776	-6.24008	-2.92075	-1.05625	4			no hit		GO:0008150
glimmer.VV78X138892.5_2	18.2485	5.64783	41.3032	28.7644	3.07823	0.69425	3.92885	0.891423	2.26337	-5.92826	-4.64476	-10.5128	1.27633	4	CAN70418.1	Q9LIK5	Calmodulin-like protein 11	2e-45	GO:0008150
twinscan.VV78X029257.5_1	27.6265	4.09445	13.752	1.51163	4.60854	0.704876	3.25419	0.402062	-2.0089	-5.99463	-8.48952	-4.22594	-1.41619	4	CAN60269.1	Q5M755	Probable plastid-lipid-associated protein 7, chloroplastic	2e-34	GO:0008150
sim4.VV78X155059.6_5	1.74768	1.42722	0.544632	0.431122	0.289302	0.289302	0.712382	0.712382	-3.20892	-6.04103	-2.45329	1.30801	2.46242	4			no hit		GO:0008150
glimmer.VV78X145266.5_2	0.359012	0.297336	0.87056	0.163775	0.0582141	0.0314691	1.44682	0.768785	2.42488	-6.1671	4.03001	1.66195	24.8535	4	CAN72604.1	Q8VZG8	Probable LRR receptor-like serine/threonine-protein kinase At4g08850	7e-118							GO:0019538
twinscan.VV78X078650.7_27	52.7718	11.4367	23.1882	4.63101	8.49635	0.242123	9.69462	3.08291	-2.2758	-6.21112	-5.44341	-2.39187	1.14103	4	CAN77015.1		no hit		GO:0008150
sim4.VV78X266792.10_2	1.10018	0.44249	0	0	0.175837	0.175837	0.372609	0.15504	-9.06729e+06	-6.25681	-2.95264	3.07092e+06	2.11906	4			no hit		GO:0008150
glimmer.VV78X235668.5_1	2.27069	0.492038	0.741529	0.0620504	0.362532	0.0673988	0.37986	0.116757	-3.06217	-6.26343	-5.97771	-1.95211	1.0478	4	XP_002278137.2	Q40392	TMV resistance protein N	4e-41													GO:0007165		GO:0050896
fgenesh.VV78X116450.5_1	0.249758	0.0875812	0.121578	0.0387288	0.039582	0.039582	0.0660567	0.0354804	-2.0543	-6.30988	-3.78096	-1.84052	1.66886	4	CAN77904.1		no hit													GO:0006259
glimmer.VV78X266542.9_6	13.7353	6.62674	0.812577	0.0933601	2.1493	0.385102	1.67087	0.191712	-16.9034	-6.39059	-8.22045	2.05626	-1.28634	4	XP_002268763.2	Q66GQ2	Uncharacterized protein At5g41620	8e-15	GO:0008150
sim4.VV78X072414.31_3	17.0988	3.8337	5.48111	0.434051	2.6167	0.622628	2.52933	0.272577	-3.11958	-6.53448	-6.7602	-2.16702	-1.03454	4	XP_002284727.1		no hit								GO:0019538
sim4.VV78X233142.6_2	0.584214	0.48053	0.130042	0.0701595	0.0865175	0.0449434	0.15686	0.0726598	-4.49252	-6.75255	-3.72444	1.20623	1.81304	4			no hit		GO:0008150
fgenesh.VV78X191288.6_1	3.15772	1.3174	1.48074	0.141918	0.463942	0.268575	0.472785	0.228205	-2.13253	-6.80629	-6.67897	-3.13194	1.01906	4	CAN71785.1		no hit													GO:0006259
fgenesh.VV78X132511.10_1	0.232854	0.0867092	0.0751561	0.0584328	0.0342102	0.0171316	0.0812785	0.0250715	-3.09827	-6.80656	-2.86489	1.08146	2.37585	4	CAN74474.1		no hit													GO:0006259
glimmer.VV78X219446.15_3	39.1454	6.2193	18.6037	6.88721	5.68059	1.42582	4.44395	1.65534	-2.10417	-6.89107	-8.8087	-4.18631	-1.27828	4			no hit		GO:0008150
fgenesh.VV78X027885.8_1	0.0912871	0.0912871	0.0330492	0.0330492	0.0131928	0.00659951	0.0115077	0.0115077	-2.76216	-6.91946	-7.93274	-2.87193	-1.14644	4	CAN74365.1	Q7XA39	Putative disease resistance protein RGA4	1e-71														GO:0006950	GO:0050896
twinscan.VV78X027319.3_1	2.04972	0.354384	0.571878	0.102067	0.292832	0.110056	0.362848	0.265495	-3.58419	-6.99964	-5.64898	-1.57608	1.2391	4	XP_002265019.2	O82140	Beta-Amyrin Synthase 1	3e-42								GO:0006629
twinscan.VV78X047649.9_1	51.6684	13.5005	24.1977	4.28971	7.35165	2.27971	5.89119	0.90029	-2.13526	-7.02813	-8.77045	-4.10745	-1.24791	4	XP_002278894.1	P51819	Heat shock protein 83	0														GO:0006950	GO:0050896
sim4.VV78X188988.15_1	0.161749	0.0365922	0.0342838	0.0177485	0.0229203	0.0229203	0.383348	0.34974	-4.71794	-7.05704	2.37002	11.1816	16.7253	4	CBI20775.3	Q92373	Replication factor A protein 2	3e-21	GO:0008150
twinscan.VV78X117158.7_4	21.139	2.12947	9.40845	0.289175	2.98542	0.74544	2.237	0.470121	-2.24681	-7.08075	-9.44973	-4.20584	-1.33457	4	CBI37908.3	Q9URY4	Putative amidase C869.01	2e-32							GO:0019538
glimmer.VV78X147055.15_1	5.10729	1.34661	1.67127	0.145932	0.718755	0.216584	0.970182	0.379286	-3.05594	-7.10575	-5.26426	-1.72263	1.34981	4	CAN61497.1	Q8NE86	Calcium uniporter protein, mitochondrial	2e-12	GO:0008150
glimmer.VV78X029336.5_8	1.05996	0.405094	0.22945	0.0726417	0.147375	0.0535721	0.279588	0.116213	-4.61956	-7.19225	-3.79114	1.21852	1.89712	4	XP_002280994.2	O81312	UDP-glucuronate 4-epimerase 3	0					GO:0005975
glimmer.VV78X209532.4_1	14.1738	1.52843	6.65108	0.448454	1.95478	0.0263273	2.42152	0.58858	-2.13105	-7.25084	-5.85328	-2.74666	1.23876	4	XP_002281456.1	P27880	18.2 kDa class I heat shock protein	9e-62														GO:0006950	GO:0050896
glimmer.VV78X070605.7_2	0.382861	0.271435	0.140199	0.111444	0.0523988	0.0169751	0.0875043	0.0478533	-2.73083	-7.30667	-4.37534	-1.6022	1.66997	4	XP_002273901.2	Q9LYT3	Protein TRANSPARENT TESTA 12	7e-95				GO:0006810											GO:0050896
fgenesh.VV78X033053.12_3	0.206542	0.108479	0.0593766	0.0413302	0.0281612	0.0140822	0.0715603	0.0172106	-3.47851	-7.33427	-2.88626	1.20519	2.5411	4	XP_002277706.1	Q28CV2	Transmembrane protein 184C	7e-36				GO:0006810
glimmer.VV78X208400.5_1	1.57653	0.0745541	0.46813	0.0315524	0.21479	0.0620811	0.24623	0.0751382	-3.36772	-7.33985	-6.40265	-1.90118	1.14638	4	CBI35066.3	Q9FL42	Putative RING-H2 finger protein ATL69	9e-51	GO:0008150
glimmer.VV78X002223.5_1	25.2975	2.82359	8.6949	2.03388	3.43511	0.419914	3.28892	0.776699	-2.90947	-7.36441	-7.69174	-2.64369	-1.04445	4	CAN73059.1	Q40478	Ethylene-responsive transcription factor 5	4e-50											GO:0006350		GO:0007165		GO:0050896
fgenesh.VV78X204536.4_3	16.7007	11.2672	3.33985	0.108452	2.22522	0.0317837	2.32834	1.01599	-5.00044	-7.50521	-7.1728	-1.43443	1.04634	4	CBI15441.3		no hit		GO:0008150
fgenesh.VV78X174742.7_2	106.697	32.1885	40.0931	6.50504	13.9398	3.71545	15.3364	4.81796	-2.66124	-7.65413	-6.95713	-2.61424	1.10018	4	ABM67590.1	P51092	Leucoanthocyanidin dioxygenase	1e-176									GO:0019748
fgenesh.VV78X273045.11_3	0.238588	0.0775004	0.0971876	0.0409568	0.0311328	0.00508711	0.0317916	0.00676435	-2.45492	-7.66355	-7.50475	-3.05702	1.02116	4	CAN72053.1	P0C2F6	Putative ribonuclease H protein At1g65750	2e-27												GO:0006259
fgenesh.VV78X007458.6_1	194.757	17.1286	72.7814	19.4458	25.1491	7.59559	25.0493	5.57616	-2.67592	-7.7441	-7.77495	-2.90553	-1.00398	4	CAN70428.1	Q9S7X6	Thermospermine synthase ACAULIS5	2e-116		GO:0008152
fgenesh.VV78X010314.5_1	0.497466	0.32019	0.0611525	0.00768723	0.0637314	0.0334737	0.205811	0.176631	-8.13485	-7.80567	-2.4171	3.36554	3.22936	4	CBI18222.3		no hit		GO:0008150
fgenesh.VV78X258952.14_2	0.844039	0.55037	0.25136	0.0348966	0.107738	0.0629988	0.124502	0.0677275	-3.35788	-7.8342	-6.77933	-2.01893	1.1556	4	XP_002281171.2	Q9SGA8	UDP-glycosyltransferase 83A1	2e-100		GO:0008152
glimmer.VV78X157953.8_7	2.94582	2.94582	17.194	17.194	0.374019	0.336633	8.75414	8.75414	5.83674	-7.87612	2.97171	-1.9641	23.4056	4	XP_002285145.1	Q494P0	Probable inorganic phosphate transporter 40725	0				GO:0006810
fgenesh.VV78X025879.27_2	0.251961	0.0423336	0.0932379	0.0179779	0.0316414	0.0159702	0.0547034	0.0547034	-2.70235	-7.96302	-4.60595	-1.70443	1.72885	4			no hit		GO:0008150
twinscan.VV78X169298.24_3	34.4213	2.80143	14.9556	2.34462	4.20414	0.360671	4.45001	0.0604036	-2.30157	-8.18746	-7.73509	-3.36079	1.05848	4	CBI27418.3		no hit		GO:0008150
glimmer.VV78X211641.6_1	5.35326	1.30896	1.75495	0.324344	0.653148	0.244398	0.454075	0.148822	-3.05037	-8.19609	-11.7894	-3.8649	-1.43841	4	CAN68818.1	Q8GT20	Benzyl alcohol O-benzoyltransferase	1e-154								GO:0006629
twinscan.VV78X081651.3_1	0.510852	0.458229	0.0618162	0.0618162	0.0619862	0.031094	0.058175	0.0295291	-8.26405	-8.24139	-8.7813	-1.06259	-1.06551	4	XP_003633532.1	Q9ZVJ6	Annexin D4	2e-33	GO:0008150
glimmer.VV78X078020.7_1	0.0263217	0.0263217	0.00593199	0.00593199	0.00317476	0.00317476	0.119811	0.10903	-4.43725	-8.29094	4.55178	20.1974	37.7385	4	XP_002273140.1	Q9SZ30	Imidazole glycerol phosphate synthase hisHF, chloroplastic	1e-42						GO:0006519
glimmer.VV78X250909.7_6	47.248	24.4409	16.2225	3.04433	5.67784	1.74623	6.07192	1.55899	-2.91251	-8.32148	-7.78141	-2.67172	1.06941	4	XP_002283398.1	P11432	Early light-induced protein, chloroplastic	2e-46										GO:0006091
twinscan.VV78X044736.6_1	0.44711	0.122894	0.128751	0.0411759	0.0535805	0.0184484	0.0601106	0.0384771	-3.47269	-8.34464	-7.43813	-2.14189	1.12187	4	XP_003635323.1	Q9LRJ9	Cysteine-rich repeat secretory protein 38	1e-35							GO:0019538
glimmer.VV78X076937.20_1	0.43344	0.162643	0.111758	0.0187377	0.0517584	0.0324379	0.0679935	0.0340492	-3.87837	-8.37428	-6.37472	-1.64366	1.31367	4	XP_002283685.1		no hit											GO:0006091				GO:0006950	GO:0050896
glimmer.VV78X271720.2_1	0.451141	0.264499	0.142156	0.0713123	0.0538423	0.0419238	0.042719	0.042719	-3.17357	-8.37893	-10.5607	-3.32769	-1.26038	4	XP_002282552.2	Q9SD53	UPF0481 protein At3g47200	2e-44	GO:0008150
glimmer.VV78X059617.13_2	1.95593	0.459725	0.971942	0.166151	0.229312	0.0440713	0.172007	0.113428	-2.01239	-8.52955	-11.3712	-5.65061	-1.33316	4	CAN68083.1	Q40392	TMV resistance protein N	4e-37													GO:0007165		GO:0050896
glimmer.VV78X133466.7_1	1.30899	0.289544	0.5675	0.192038	0.152618	0.0519541	0.168261	0.0417185	-2.3066	-8.5769	-7.77954	-3.37274	1.10249	4	XP_002278929.1		no hit		GO:0008150
fgenesh.VV78X263622.19_2	236.722	21.5686	117.756	29.5245	27.0919	1.04746	22.3488	5.30516	-2.01028	-8.73774	-10.5922	-5.269	-1.21223	4	XP_002281878.1	Q9LSQ6	Calcium-binding protein PBP1	2e-31	GO:0008150
fgenesh.VV78X145416.3_1	0.096523	0.0573177	0.0278724	0.0193955	0.0110207	0.00569402	0.0089927	0.0089927	-3.46303	-8.75831	-10.7335	-3.09945	-1.22552	4	CBI29675.3	Q42484	Disease resistance protein RPS2	1e-77														GO:0006950	GO:0050896
twinscan.VV78X243015.39_1	0.954809	0.882845	0.4667	0.427906	0.108981	0.0250451	0.201368	0.0751961	-2.04587	-8.76122	-4.74161	-2.31765	1.84773	4	XP_002279975.1	Q43117	Pyruvate kinase isozyme A, chloroplastic	1e-90					GO:0005975					GO:0006091
glimmer.VV78X030056.8_1	14.8092	2.56753	7.18432	0.278503	1.68576	0.615317	1.50159	0.605188	-2.06132	-8.78487	-9.86235	-4.78448	-1.12265	4	XP_003635172.1		no hit		GO:0008150
glimmer.VV78X057671.32_3	16.571	3.73436	3.97164	1.16561	1.87359	0.953974	1.98041	0.543825	-4.17233	-8.84449	-8.36747	-2.00547	1.05701	4	CBI35974.3	Q9FZ62	Inorganic pyrophosphatase 2	2e-97		GO:0008152
glimmer.VV78X000334.8_1	35.0985	1.67348	14.3898	5.14416	3.88849	1.20748	5.29005	0.792835	-2.43912	-9.02626	-6.63482	-2.72017	1.36044	4	XP_002271138.1	Q58FX0	BON1-associated protein 2	7e-26	GO:0008150
glimmer.VV78X126200.2_1	49.0919	5.53434	22.2928	5.54018	5.38273	0.727204	5.9073	1.7385	-2.20215	-9.12027	-8.31038	-3.77376	1.09746	4	CBI38599.3	Q40478	Ethylene-responsive transcription factor 5	9e-53											GO:0006350		GO:0007165	GO:0006950	GO:0050896
glimmer.VV78X079268.19_7	1.62177	1.45884	0.117152	0.0354503	0.176178	0.0971204	0.252218	0.134515	-13.8433	-9.20529	-6.43002	2.15292	1.43161	4	CAN75965.1	Q9FJH0	Ras-related protein RABA1f	2e-117				GO:0006810									GO:0007165		GO:0050896
fgenesh.VV78X021043.9_2	0.541936	0.157759	0.20188	0.116385	0.0582281	0.0582281	0.149664	0.0834469	-2.68445	-9.30713	-3.62101	-1.34888	2.57031	4			no hit		GO:0008150
sim4.VV78X022173.12_6	9.94565	2.21293	3.07835	0.91158	1.06664	0.44935	0.991169	0.53888	-3.23084	-9.32429	-10.0343	-3.10578	-1.07614	4	XP_003632677.1		no hit		GO:0008150
fgenesh.VV78X260201.39_4	0.725313	0.0715419	0.156678	0.11154	0.0776239	0.0401341	0.0889766	0.0211448	-4.62934	-9.34394	-8.15173	-1.76088	1.14625	4	CAN79522.1		no hit		GO:0008150
glimmer.VV78X073177.9_2	55.7583	18.4448	17.2605	5.41604	5.95216	1.75421	9.45601	3.39426	-3.2304	-9.36774	-5.8966	-1.82535	1.58867	4	ABM67586.1	P51090	Chalcone synthase	0									GO:0019748
fgenesh.VV78X128269.11_2	0.723868	0.448205	0.304217	0.304217	0.0764989	0.0441818	0.0521305	0.0263022	-2.37944	-9.46246	-13.8857	-5.83569	-1.46745	4	CAN75048.1	Q2UGZ7	Serine/threonine-protein kinase atg1	3e-12	GO:0008150
glimmer.VV78X195981.16_1	53.9924	20.1003	16.1812	5.50962	5.57872	2.45429	5.07171	3.04261	-3.33674	-9.67828	-10.6458	-3.19048	-1.09997	4	BAB84112.1	P51090	Chalcone synthase	0									GO:0019748
glimmer.VV78X056528.16_6	0.181661	0.170314	0	0	0.0186401	0.0186401	0.0286813	0.0193435	-1.49719e+06	-9.74573	-6.33378	236382	1.53869	4	CAN61840.1	Q9SA32	Putative cyclin-B3-1	1e-46							GO:0019538
glimmer.VV78X223620.12_1	31.7948	7.4417	13.841	3.71642	3.23556	1.03118	2.44796	0.941443	-2.29715	-9.82668	-12.9883	-5.6541	-1.32174	4	CAN75722.1	P29516	Tubulin beta-8 chain	2e-21		GO:0008152
glimmer.VV78X014574.11_3	6.46727	1.76068	1.73618	0.32987	0.657508	0.156691	0.525075	0.0534147	-3.725	-9.83603	-12.3169	-3.30654	-1.25222	4	XP_002279173.2	Q9M9C5	Probable leucine-rich repeat receptor-like protein kinase At1g68400	3e-130							GO:0019538
fgenesh.VV78X259367.9_2	0.989416	0.178227	0.473656	0.094241	0.100446	0.0348201	0.136157	0.0396296	-2.08889	-9.85025	-7.26673	-3.47875	1.35553	4	CBI33379.3	O22213	Cytokinin dehydrogenase 1	0		GO:0008152
glimmer.VV78X184965.7_4	3.09652	0.764345	1.35991	0.132544	0.314175	0.0844394	0.261862	0.0926098	-2.27701	-9.85602	-11.825	-5.19322	-1.19977	4	CAN69916.1		no hit		GO:0008150
fgenesh.VV78X084771.5_8	9.46106	4.84314	2.39415	0.750778	0.945413	0.207796	2.44299	0.817284	-3.95174	-10.0073	-3.87274	1.0204	2.58404	4	XP_002280485.1	P05477	17.9 kDa class II heat shock protein	5e-63														GO:0006950	GO:0050896
fgenesh.VV78X124416.10_2	61.182	15.5651	19.7229	4.29525	5.93719	1.7755	4.36125	1.31289	-3.10208	-10.3049	-14.0286	-4.5223	-1.36135	4	XP_002280618.1	Q9LUH8	Heat stress transcription factor A-6b	9e-102											GO:0006350			GO:0006950	GO:0050896
glimmer.VV78X096343.6_1	32.2037	1.98536	13.3736	2.09038	3.10183	0.203807	2.94095	0.435545	-2.408	-10.3822	-10.9501	-4.54739	-1.0547	4	CBI38599.3	Q40478	Ethylene-responsive transcription factor 5	3e-38											GO:0006350		GO:0007165		GO:0050896
fgenesh.VV78X097971.15_2	4.90263	0.877528	0.922534	0.0725868	0.469972	0.291701	0.561085	0.278298	-5.31432	-10.4318	-8.73778	-1.6442	1.19387	4	XP_002280843.2	Q9LV40	Rho guanine nucleotide exchange factor 8	2e-160											GO:0006350
glimmer.VV78X006594.2_6	177.369	11.6675	79.1856	19.2525	16.8236	2.37657	22.6086	4.33045	-2.23991	-10.5428	-7.84518	-3.50245	1.34386	4	CBI22236.3	Q93Z27	Probable calcium-binding protein CML45	1e-29	GO:0008150
fgenesh.VV78X193990.6_2	2.3021	0.989649	1.07365	0.192179	0.217436	0.0624471	0.306289	0.137056	-2.14418	-10.5875	-7.51613	-3.50537	1.40864	4	CBI16754.3	Q9LQ95	BTB/POZ domain-containing protein At1g01640	1e-25	GO:0008150
glimmer.VV78X036608.11_3	1.26345	0.462368	0.470662	0.167296	0.119046	0.093638	0.204822	0.0712059	-2.68442	-10.6132	-6.16855	-2.29791	1.72053	4	XP_002266082.1	P35694	Brassinosteroid-regulated protein BRU1	3e-129					GO:0005975
glimmer.VV78X115679.5_1	3.52847	0.623738	1.21784	0.484253	0.330042	0.0478873	0.435995	0.159468	-2.89731	-10.691	-8.0929	-2.79324	1.32103	4	XP_002274842.2	O65351	Subtilisin-like protease	6e-51	GO:0008150
fgenesh.VV78X074616.8_1	0.108838	0.0482404	0.0482936	0.0481782	0.0100943	0.00843746	0.0471568	0.0124808	-2.25368	-10.7822	-2.30801	-1.02411	4.67165	4	CAN74228.1	P04146	Copia protein	2e-46												GO:0006259
glimmer.VV78X102184.21_1	2.72306	0.388135	0.480915	0.188003	0.250721	0.0625346	0.216222	0.0403246	-5.66224	-10.8609	-12.5938	-2.22417	-1.15955	4	CAN79151.1		no hit		GO:0008150
glimmer.VV78X279028.29_2	1.45632	1.19492	0.243996	0.1327	0.129263	0.0366992	0.249376	0.0326088	-5.96864	-11.2664	-5.83987	1.02205	1.92922	4	CAN82591.1	Q43135	Tyrosine N-monooxygenase	6e-28	GO:0008150
glimmer.VV78X077500.11_2	51.4497	11.7846	24.1724	6.99847	4.52314	1.70452	3.39616	0.728058	-2.12844	-11.3748	-15.1494	-7.11759	-1.33184	4	CAN74998.1	Q40478	Ethylene-responsive transcription factor 5	2e-47											GO:0006350		GO:0007165		GO:0050896
glimmer.VV78X200353.11_10	0.26261	0.0263603	0.0291589	0.0291589	0.0226389	0.0226389	0.100023	0.0504123	-9.00616	-11.5999	-2.6255	3.43027	4.41818	4	XP_002282833.1	O65351	Subtilisin-like protease	1e-18							GO:0019538
fgenesh.VV78X077808.5_1	0.133655	0.0665371	0.0200478	0.0191308	0.0114897	0.00640148	0.0239062	0.0109788	-6.66682	-11.6326	-5.59082	1.19246	2.08067	4	CAN63433.1	P10978	Retrovirus-related Pol polyprotein from transposon TNT 34335	2e-31												GO:0006259
twinscan.VV78X159865.4_1	1.25452	0.379942	0.231533	0.165374	0.107313	0.107313	0.571044	0.40436	-5.4183	-11.6903	-2.19688	2.46636	5.32129	4	XP_002267923.1	Q9LYT3	Protein TRANSPARENT TESTA 12	7e-24				GO:0006810											GO:0050896
glimmer.VV78X068226.6_1	33.1948	13.3541	14.8758	1.04735	2.833	0.584064	2.85472	0.899832	-2.23146	-11.7172	-11.628	-5.21096	1.00767	4	XP_002281394.1	P27880	18.2 kDa class I heat shock protein	2e-60														GO:0006950	GO:0050896
glimmer.VV78X175298.6_1	1.62866	0.868127	0.191485	0.0669927	0.133975	0.0178981	0.212737	0.212737	-8.50538	-12.1565	-7.65573	1.11098	1.58789	4	CAN78836.1		no hit															GO:0006950	GO:0050896
glimmer.VV78X124416.10_5	61.182	15.5651	19.7229	4.29525	4.9294	1.27379	3.32542	1.82811	-3.10208	-12.4117	-18.3983	-5.93095	-1.48234	4	XP_002274683.2	Q9ZWA6	Zinc finger protein MAGPIE	3e-89											GO:0006350
fgenesh.VV78X224755.21_2	0.153998	0.0168582	0.0435515	0.01482	0.011884	0.011884	0.0198855	0.0198855	-3.53599	-12.9584	-7.74422	-2.19011	1.6733	4	CBI20012.3	Q9C9H7	Receptor-like protein 12	6e-46	GO:0008150
fgenesh.VV78X027833.9_1	45.0408	5.32896	20.988	5.46493	3.4492	0.332028	5.20516	1.73981	-2.14603	-13.0583	-8.6531	-4.03215	1.50909	4	XP_002281931.1	Q40478	Ethylene-responsive transcription factor 5	2e-51											GO:0006350		GO:0007165	GO:0006950	GO:0050896
fgenesh.VV78X249114.22_2	1.85174	0.757527	0.32396	0.1877	0.139508	0.0698047	0.186182	0.108988	-5.71596	-13.2733	-9.94585	-1.74001	1.33456	4	CAN67481.1	P05477	17.9 kDa class II heat shock protein	1e-51														GO:0006950	GO:0050896
fgenesh.VV78X230868.5_5	3.77197	1.563	1.04724	0.211504	0.283687	0.121624	0.332323	0.0967272	-3.60182	-13.2962	-11.3503	-3.15127	1.17144	4	XP_002264427.1	Q0WVN5	Cellulose synthase-like protein G3	0			GO:0016043		GO:0005975
fgenesh.VV78X034523.16_9	20.5078	1.13082	6.79295	1.43531	1.53036	0.173823	2.03191	0.200922	-3.01898	-13.4006	-10.0929	-3.34313	1.32773	4	CAN72579.1	Q8W486	DUF246 domain-containing protein At1g04910	6e-54	GO:0008150
glimmer.VV78X045699.17_5	0.246815	0.135921	0.0550174	0.0340174	0.0183233	0.0183233	0.0735975	0.0735975	-4.48613	-13.47	-3.35357	1.33771	4.0166	4	XP_003631624.1		no hit																GO:0050896
glimmer.VV78X015432.3_2	21.9719	4.00974	6.86638	2.08601	1.6082	0.133257	1.57698	0.309285	-3.19993	-13.6624	-13.9329	-4.35414	-1.0198	4	CAN67525.1	Q40478	Ethylene-responsive transcription factor 5	5e-50											GO:0006350		GO:0007165		GO:0050896
glimmer.VV78X072496.9_2	121.222	30.4116	32.9718	7.13063	8.67992	1.08091	6.02882	1.11274	-3.67653	-13.9658	-20.1071	-5.46903	-1.43974	4	CAN75940.1	Q6GMF8	Inactive rhomboid protein 1	2e-23	GO:0008150
glimmer.VV78X096065.4_2	2.43213	0.471457	0.980706	0.436776	0.172974	0.0369213	0.127624	0.0134882	-2.47998	-14.0606	-19.057	-7.68432	-1.35534	4	XP_002264177.1	Q8RYK0	Probable calcium-binding protein CML31	2e-33	GO:0008150
glimmer.VV78X151044.11_1	0.310639	0.202305	0.0226531	0.00410879	0.0214346	0.0107529	0.0215868	0.00629706	-13.7129	-14.4924	-14.3902	-1.04939	1.0071	4	CAN78184.1	Q940D0	Two-component response regulator ARR1	1e-33											GO:0006350		GO:0007165		GO:0050896
fgenesh.VV78X014102.6_4	13.4133	13.2677	0.391663	0.216274	0.915505	0.198439	0.837145	0.271145	-34.2469	-14.6512	-16.0226	2.13741	-1.0936	4	CAN63833.1	Q8L608	Heparanase-like protein 2	7e-119					GO:0005975
sim4.VV78X042695.5_1	0.839552	0.839552	3.73126	2.06716	0.0564899	0.0516862	3.92388	0.296777	4.44435	-14.862	4.67378	1.05162	69.4616	4			no hit		GO:0008150
glimmer.VV78X213398.2_1	1.86004	0.979293	0.581851	0.161757	0.12511	0.0644026	0.127069	0.0885966	-3.19677	-14.8672	-14.6381	-4.57902	1.01565	4	XP_002267461.2	Q93X23	Myrcene synthase, chloroplastic	2e-127		GO:0008152
glimmer.VV78X138978.6_1	41.2461	9.58164	13.7815	2.94106	2.76451	0.929025	2.02863	0.657899	-2.99285	-14.9199	-20.3319	-6.7935	-1.36274	4	XP_002281220.1	P27880	18.2 kDa class I heat shock protein	2e-65														GO:0006950	GO:0050896
glimmer.VV78X269695.4_2	52.7207	4.4496	18.7792	2.136	3.53255	0.620032	3.80784	0.837435	-2.80739	-14.9242	-13.8453	-4.93172	1.07793	4	CAN60949.1	Q40478	Ethylene-responsive transcription factor 5	1e-48											GO:0006350		GO:0007165		GO:0050896
fgenesh.VV78X123575.3_2	8.3469	1.30975	2.23162	0.622513	0.557464	0.238805	0.749989	0.516679	-3.74028	-14.973	-11.1294	-2.97554	1.34536	4	CBI31950.3	P80022	Extracellular ribonuclease LE	4e-93														GO:0006950	GO:0050896
fgenesh.VV78X194357.5_2	0.415952	0.39632	0.0214783	0.0111449	0.0276857	0.0126533	0.0937725	0.0137425	-19.3662	-15.0241	-4.43576	4.36592	3.38704	4	XP_002281387.1	Q01745	Galactose oxidase	2e-07	GO:0008150
glimmer.VV78X209729.3_1	0.728584	0.334614	0.335617	0.0525943	0.0476746	0.0244544	0.0984894	0.0386946	-2.17088	-15.2824	-7.39758	-3.40764	2.06587	4	XP_002273188.1	Q6X7J4	WUSCHEL-related homeobox 9	7e-72											GO:0006350
glimmer.VV78X073542.6_1	115.42	32.9954	40.9691	10.0496	7.38377	1.45443	7.38746	0.744942	-2.81724	-15.6316	-15.6238	-5.54576	1.0005	4	CAN68978.1		no hit		GO:0008150
fgenesh.VV78X189462.14_2	1.2211	0.466167	0.335696	0.268138	0.0770389	0.00852765	0.0769671	0.0277649	-3.63753	-15.8505	-15.8653	-4.36156	-1.00093	4	CBI25147.3	Q9C7Z9	Serine carboxypeptidase-like 18	2e-95							GO:0019538
glimmer.VV78X269695.4_1	40.8298	5.14854	16.8535	1.79595	2.51326	0.480813	3.05101	0.306073	-2.42263	-16.2458	-13.3824	-5.52391	1.21397	4	CBI38599.3	Q40478	Ethylene-responsive transcription factor 5	1e-49											GO:0006350		GO:0007165		GO:0050896
glimmer.VV78X209159.4_5	1.68393	1.4326	0.59503	0.59503	0.102463	0.102463	0.138444	0.0717456	-2.83	-16.4346	-12.1633	-4.29797	1.35117	4			no hit			GO:0008152
glimmer.VV78X097068.12_1	0.0638787	0.04466	0	0	0.0037982	0.0037982	0.0225785	0.0142575	-526466	-16.8181	-2.82918	186084	5.94453	4	XP_003633309.1	Q9LYT3	Protein TRANSPARENT TESTA 12	2e-94				GO:0006810											GO:0050896
glimmer.VV78X110173.16_4	0.424912	0.248236	0.117618	0.0863824	0.0252308	0.0252308	0.0310637	0.0310637	-3.61266	-16.841	-13.6787	-3.78633	1.23118	4	CAN73141.1		no hit		GO:0008150
fgenesh.VV78X161821.7_3	51.0259	26.5409	0.009391	0.009391	3.02235	1.22188	23.3777	13.0093	-5433.49	-16.8829	-2.18267	2489.37	7.73495	4	CAN61472.1	Q39173	NADP-dependent alkenal double bond reductase P2	6e-137														GO:0006950	GO:0050896
glimmer.VV78X182114.5_1	1.6409	1.57378	0.435546	0.368942	0.096723	0.0267312	0.0829346	0.0609	-3.76746	-16.965	-19.7855	-5.25169	-1.16626	4	CBI33198.3	Q9ZRF1	Probable mannitol dehydrogenase	1e-143									GO:0019748
twinscan.VV78X096505.22_6	13.2853	12.3554	1.6492	0.123381	0.722971	0.0683749	0.66713	0.0619914	-8.0556	-18.376	-19.9141	-2.47208	-1.0837	4	XP_002264076.2		no hit		GO:0008150
glimmer.VV78X247314.6_1	5.97768	5.1544	0.516471	0.17366	0.298335	0.125503	1.20524	0.934494	-11.5741	-20.0368	-4.95974	2.33361	4.0399	4	CBI33950.3	Q9SLH7	Peroxidase 20	2e-92														GO:0006950	GO:0050896
fgenesh.VV78X088655.3_1	0.810138	0.772317	0.0552447	0.00457231	0.0393665	0.0215567	0.0279237	0.0143589	-14.6645	-20.5794	-29.0126	-1.97842	-1.40979	4	XP_002281326.2	Q9SGA8	UDP-glycosyltransferase 83A1	8e-87		GO:0008152
glimmer.VV78X230734.6_5	34.4853	16.5248	16.5523	2.97193	1.61984	0.404212	1.15031	0.307887	-2.08341	-21.2893	-29.979	-14.3894	-1.40817	4	XP_002281354.1	P27880	18.2 kDa class I heat shock protein	1e-65														GO:0006950	GO:0050896
twinscan.VV78X004026.4_2	4.30821	0.560604	1.82074	0.658421	0.170554	0.0876724	0.128933	0.0226764	-2.36618	-25.2601	-33.4144	-14.1217	-1.32281	4	CAN67190.1		no hit		GO:0008150
glimmer.VV78X224108.7_2	0.36046	0.146386	0.0678858	0.0343722	0.0141506	0.0141506	0.0538217	0.0370289	-5.3098	-25.4731	-6.69729	-1.26131	3.8035	4	CBI31921.3	P46254	Heat shock 22 kDa protein, mitochondrial	2e-49														GO:0006950	GO:0050896
glimmer.VV78X184989.5_2	0.177917	0.056438	0.0572438	0.0103433	0.00691946	0.00691946	0.0077789	0.0077789	-3.10805	-25.7125	-22.8717	-7.35886	1.12421	4	CAN66715.1	P09189	Heat shock cognate 70 kDa protein	0														GO:0006950	GO:0050896
fgenesh.VV78X249114.44_7	23.3406	3.50549	5.44982	0.791091	0.9024	0.449358	0.61621	0.229595	-4.28283	-25.8651	-37.8777	-8.84409	-1.46444	4	CAN68692.1	P05477	17.9 kDa class II heat shock protein	1e-53														GO:0006950	GO:0050896
glimmer.VV78X047040.4_3	0.868785	0.546043	0.415868	0.130895	0.0332919	0.0216484	0.0536608	0.00987854	-2.08909	-26.096	-16.1903	-7.74994	1.61183	4	CAN68496.1	P10978	Retrovirus-related Pol polyprotein from transposon TNT 34335	2e-82												GO:0006259
glimmer.VV78X045459.8_4	24.5406	4.86773	6.20048	1.41621	0.894589	0.4343	0.718282	0.242594	-3.95785	-27.4322	-34.1656	-8.63237	-1.24546	4	XP_002274552.1	Q38910	Probable xyloglucan endotransglucosylase/hydrolase protein 23	8e-122					GO:0005975
glimmer.VV78X185772.13_2	34.4913	6.75154	9.22468	2.69182	1.25439	0.924598	1.15428	0.270716	-3.73902	-27.4965	-29.8811	-7.9917	-1.08673	4	CAN77531.1	Q38910	Probable xyloglucan endotransglucosylase/hydrolase protein 23	5e-123					GO:0005975
glimmer.VV78X155704.12_8	15.971	14.4803	0.955011	0.527506	0.559749	0.0342617	3.67616	1.76628	-16.7234	-28.5325	-4.34449	3.84934	6.56752	4	CBI23075.3	P30222	Small heat shock protein, chloroplastic	2e-73														GO:0006950	GO:0050896
fgenesh.VV78X221793.14_2	0.904752	0.416739	0.164638	0.0929739	0.0310733	0.0155603	0.0430086	0.0100282	-5.49539	-29.1167	-21.0365	-3.82803	1.3841	4	CAN68235.1	P10978	Retrovirus-related Pol polyprotein from transposon TNT 34335	3e-92												GO:0006259
fgenesh.VV78X229239.6_3	1.81482	0.49329	0.341198	0.113079	0.0616186	0.012594	0.0525382	0.016012	-5.31898	-29.4525	-34.5429	-6.49428	-1.17283	4	XP_002285579.1	P54697	Myosin-J heavy chain	8e-67	GO:0008150
glimmer.VV78X178844.5_1	93.1961	46.9092	19.4253	5.56952	3.13417	0.614182	3.60604	0.77311	-4.79766	-29.7355	-25.8444	-5.38688	1.15056	4	CAN65671.1	Q40478	Ethylene-responsive transcription factor 5	2e-44											GO:0006350		GO:0007165		GO:0050896
glimmer.VV78X104658.7_4	2.09346	0.736369	1.01769	0.458893	0.0638371	0.0159864	0.100291	0.0279826	-2.05707	-32.7938	-20.8738	-10.1473	1.57105	4	XP_002274824.1		no hit		GO:0008150
fgenesh.VV78X112751.14_1	4.89044	1.47601	1.80798	0.454922	0.128467	0.0671081	0.224278	0.112569	-2.70491	-38.0676	-21.8053	-8.06136	1.7458	4	CBI23607.3	Q6J163	Auxin-induced protein 5NG4	5e-53	GO:0008150
fgenesh.VV78X097305.13_3	0.0786005	0.0402227	0.0189023	0.0189023	0.0019691	0.0019691	0.00775111	0.00775111	-4.15825	-39.917	-10.1405	-2.43866	3.93637	4	CAN72285.1	P0C8L4	Uncharacterized protein At4g26485	1e-26												GO:0006259
glimmer.VV78X045459.8_5	6.24966	5.21926	0.860477	0.616076	0.154987	0.0632993	0.111686	0.0161642	-7.26302	-40.3237	-55.9575	-7.70445	-1.38771	4	XP_002274601.1	Q38910	Probable xyloglucan endotransglucosylase/hydrolase protein 23	5e-121					GO:0005975
fgenesh.VV78X225256.24_1	0.422697	0.373793	0.0406283	0.0204514	0.0103738	0.0103738	0.016934	0.00983235	-10.404	-40.7467	-24.9614	-2.39922	1.63239	4	XP_002267461.2	Q93X23	Myrcene synthase, chloroplastic	0								GO:0006629
glimmer.VV78X060741.13_2	77.3659	3.75411	34.2948	3.63511	1.71578	0.629436	1.85764	0.175505	-2.25591	-45.0909	-41.6474	-18.4615	1.08268	4	XP_002280983.1	A6QLM0	Transmembrane protein 189	1e-13	GO:0008150
glimmer.VV78X232895.6_1	4.31096	3.42421	0.855581	0.0229348	0.0937709	0.0147771	0.220772	0.119183	-5.03863	-45.9733	-19.5267	-3.8754	2.35438	4	CBI37103.3	Q9LTC5	Ethylene-responsive transcription factor ERF098	5e-31											GO:0006350		GO:0007165		GO:0050896
glimmer.VV78X017918.4_1	0.151338	0.102298	0.0117902	0.0117902	0.00300554	0.00300554	0.015021	0.015021	-12.8359	-50.3531	-10.0751	1.27402	4.99777	4	CAN67933.1		no hit					GO:0006810
glimmer.VV78X040961.35_2	4.70302	0.960617	1.41279	0.522387	0.0654966	0.0336914	0.132524	0.053961	-3.3289	-71.8056	-35.488	-10.6606	2.02337	4			no hit		GO:0008150
glimmer.VV78X208927.6_1	1.76236	0.650209	0.497624	0.293754	0.0181854	0.0181854	0.0242367	0.0242367	-3.54156	-96.9111	-72.7148	-20.5319	1.33276	4	XP_003633212.1	Q38910	Probable xyloglucan endotransglucosylase/hydrolase protein 23	9e-123					GO:0005975
glimmer.VV78X069637.42_4	7.34371	7.22065	3.20938	3.02096	0.0459685	0.0459685	0.162115	0.0863225	-2.2882	-159.755	-45.2994	-19.7969	3.52665	4	CAN78588.1	P20825	Retrovirus-related Pol polyprotein from transposon 297	9e-44												GO:0006259
glimmer.VV78X101899.12_2	3.74735	3.71592	0	0	0.022834	0.022834	0.0370667	0.0370667	-3.08843e+07	-164.113	-101.097	305491	1.62332	4	CAN67932.1		no hit													GO:0006259
fgenesh.VV78X219975.6_7	30.1855	30.0043	0.131885	0.0179556	0.143365	0.0308806	0.190566	0.0830102	-228.877	-210.55	-158.399	1.44494	1.32924	4	CAN79789.1		no hit		GO:0008150
fgenesh.VV78X060648.8_1	0.146887	0.097755	0.0155727	0.00799348	0.000268382	0.000268382	0.0399539	0.0399539	-9.43237	-547.307	-3.67642	2.56564	148.87	4	CAN81810.1	O23372	Probable histone-lysine N-methyltransferase ATXR3	5e-08			GO:0016043				GO:0019538
fgenesh.VV78X059706.32_2	3.76744	3.75132	0.0187815	0.011085	0.00638261	0.00638261	0.0177382	0.00925506	-200.594	-590.266	-212.391	-1.05881	2.77915	4	CBI38446.3		no hit		GO:0008150
fgenesh.VV78X255783.11_9	62.6153	20.5712	20.4583	3.67816	0.0535209	0.0267605	0.0985621	0.0416444	-3.06062	-1169.92	-635.287	-207.568	1.84156	4	CBI38710.3	Q43784	Granule-bound starch synthase 1, chloroplastic/amyloplastic	0					GO:0005975
glimmer.VV78X259338.19_1	0.00272345	0.00136567	0	0	0	0	0.545961	0.522182	-22445.7	-22445.7	200.467	4.49962e+06	4.49962e+06	4	XP_002270137.2		no hit		GO:0008150
glimmer.VV78X079104.4_1	0.00836149	0.00836149	0	0	0	0	0.114016	0.114016	-68912.5	-68912.5	13.6358	939676	939676	4	XP_002263026.2	Q9SE93	Polyneuridine-aldehyde esterase	9e-41	GO:0008150
fgenesh.VV78X113069.4_1	0.0132423	0.0132423	0.749011	0.749011	0	0	0.494676	0.494676	56.5618	-109139	37.3557	-1.51414	4.07695e+06	4	CBI40705.3	Q7XU38	Cytochrome P450 87A3	4e-124	GO:0008150
fgenesh.VV78X021198.30_6	0.0162598	0.0162598	0.064964	0.0336977	0	0	0	0	3.99537	-134008	-134008	-535411	1	4	CAN78844.1	Q39110	Gibberellin 20 oxidase 1	1e-99	GO:0008150
glimmer.VV79X003560.6_3	0.0200463	0.0200463	0.0685137	0.0685137	0	0	0	0	3.41778	-165214	-165214	-564666	1	4	XP_002271532.2	Q54MZ3	Anaphase-promoting complex subunit cdc20	2e-99	GO:0008150
glimmer.VV78X191486.10_1	0.0210329	0.0210329	0	0	0	0	0.0061286	0.0061286	-173346	-173346	-3.43193	50509.8	50509.8	4	XP_002265750.1	Q9FIZ3	LRR receptor-like serine/threonine-protein kinase GSO2	2e-82	GO:0008150
fgenesh.VV78X075937.6_2	0.0217586	0.0217586	0	0	0	0	0.0697142	0.0303528	-179326	-179326	3.20399	574560	574560	4	CAN78898.1	Q03194	Plasma membrane ATPase 4	2e-44		GO:0008152
glimmer.VV78X187438.73_3	0.0241633	0.0241633	0	0	0	0	0.0711852	0.0711852	-199145	-199145	2.946	586683	586683	4	XP_003632123.1	P22195	Cationic peroxidase 1	1e-120														GO:0006950	GO:0050896
glimmer.VV79X001316.3_1	0.025295	0.025295	0.156082	0.156082	0	0	0.00510605	0.00334269	6.17049	-208472	-4.95392	-30.5681	42082.3	4	CAN59774.1		no hit		GO:0008150
glimmer.VV78X249052.7_11	0.0296607	0.00372849	0.0140478	0.00842906	0	0	0	0	-2.11141	-244453	-244453	-115777	1	4	XP_002280668.1	C0LGS2	Probable LRR receptor-like serine/threonine-protein kinase At4g36180	0							GO:0019538
fgenesh.VV78X201477.20_5	0.031291	0.031291	0	0	0	0	0	0	-257890	-257890	-257890	1	1	4	CAN79044.1	P14381	Transposon TX1 uncharacterized 149 kDa protein	4e-24												GO:0006259
glimmer.VV78X238323.32_5	0.0341754	0.0341754	0	0	0	0	0.855863	0.855863	-281662	-281662	25.0432	7.05372e+06	7.05372e+06	4	CAN71347.1	Q6YZA9	Germin-like protein 40582	9e-13														GO:0006950	GO:0050896
fgenesh.VV78X160404.18_3	0.0369697	0.0209055	0	0	0	0	0	0	-304692	-304692	-304692	1	1	4	CAN71636.1		no hit		GO:0008150
fgenesh.VV78X158735.8_1	0.043824	0.0233425	0.0118134	0.0118134	0	0	0	0	-3.70968	-361182	-361182	-97362.1	1	4	CAN80131.1	P10978	Retrovirus-related Pol polyprotein from transposon TNT 34335	1e-147												GO:0006259
sim4.VV78X260584.5_1	0.045525	0.045525	0	0	0	0	0.502283	0.148675	-375201	-375201	11.0331	4.13964e+06	4.13964e+06	4	XP_002282842.1	P51102	Dihydroflavonol-4-reductase	1e-17									GO:0019748
glimmer.VV78X229911.13_2	0.0456571	0.0228323	0.515031	0.172651	0	0	0.557764	0.0449741	11.2804	-376290	12.2164	1.08297	4.59689e+06	4			no hit		GO:0008150
fgenesh.VV78X048284.9_3	0.0570227	0.0333052	0.024764	0.024764	0	0	0.0156702	0.0156702	-2.30265	-469961	-3.63894	-1.58033	129148	4	CAN59824.1	P04146	Copia protein	1e-46												GO:0006259
glimmer.VV78X159786.3_1	0.0582275	0.0582275	0	0	0	0	0	0	-479891	-479891	-479891	1	1	4	XP_003632054.1	Q0WW21	UDP-glycosyltransferase 75C1	5e-13	GO:0008150
fgenesh.VV78X167753.7_1	0.0584094	0.0299465	0.0152568	0.0152568	0	0	1.68191	1.68191	-3.82841	-481390	28.7951	110.24	1.38617e+07	4	CBI28897.3	Q54YW1	ELMO domain-containing protein A	8e-11			GO:0016043	GO:0006810
sim4.VV78X108112.4_1	0.0600548	0.0600548	0.660345	0.592849	0	0	0.39623	0.298719	10.9957	-494951	6.59781	-1.66657	3.26559e+06	4	XP_002263252.1	Q93ZR6	O-acyltransferase WSD1	1e-43								GO:0006629
fgenesh.VV78X032051.43_4	0.060519	0.00718632	0.0173714	0.00845105	0	0	0	0	-3.48383	-498776	-498776	-143169	1	4	CAN80287.1	Q9LNG5	Serine/threonine-protein phosphatase 7 long form homolog	2e-80	GO:0008150
glimmer.VV78X206502.8_1	0.0637606	0.0332859	0.582415	0.341463	0	0	0.377774	0.241096	9.13441	-525492	5.92489	-1.5417	3.11348e+06	4	CBI18395.3	O82140	Beta-Amyrin Synthase 1	1e-79								GO:0006629
glimmer.VV78X064012.19_2	0.0637709	0.0412123	0.00679356	0.00679356	0	0	0.0121577	0.00608954	-9.38697	-525578	-5.24532	1.78959	100199	4	XP_002269169.1	Q02200	Lignin-forming anionic peroxidase	3e-129														GO:0006950	GO:0050896
glimmer.VV78X072712.12_1	0.0649828	0.0509906	0.0218263	0.0142179	0	0	0	0	-2.97727	-535566	-535566	-179885	1	4	XP_002265938.1	Q9CAL2	Cysteine-rich receptor-like protein kinase 3	2e-106							GO:0019538
fgenesh.VV78X001696.8_3	0.0741822	0.0741822	0.0108689	0.0108689	0	0	0	0	-6.8252	-611383	-611383	-89577.3	1	4	CAN74743.1		no hit		GO:0008150
glimmer.VV78X020770.15_2	0.0755504	0.0380035	0	0	0	0	0	0	-622660	-622660	-622660	1	1	4	CAN71728.1	Q9SZ06	Ethylene-responsive transcription factor ERF109	1e-22											GO:0006350		GO:0007165		GO:0050896
glimmer.VV78X053392.2_1	0.0770786	0.039676	0.0181274	0.0181274	0	0	0	0	-4.25204	-635254	-635254	-149400	1	4	CAN70559.1	O65039	Vignain	3e-103							GO:0019538
fgenesh.VV78X229757.3_1	0.07804	0.0630503	0.0209575	0.0209575	0	0	0.0249323	0.0249323	-3.72373	-643178	-3.13008	1.18966	205483	4	CAN67156.1		no hit		GO:0008150
glimmer.VV78X089919.16_1	0.0793594	0.0451492	0.0113839	0.0113839	0	0	0	0	-6.97121	-654052	-654052	-93821.9	1	4	CAN82380.1	P10978	Retrovirus-related Pol polyprotein from transposon TNT 34335	1e-67												GO:0006259
glimmer.VV78X166267.15_9	0.0801557	0.0801557	0	0	0	0	0	0	-660615	-660615	-660615	1	1	4	XP_002278169.1	Q9FJY7	Pentatricopeptide repeat-containing protein At5g66520	3e-148	GO:0008150
fgenesh.VV78X176633.8_2	0.0804426	0.0716073	0	0	0	0	0.0233576	0.0233576	-662979	-662979	-3.44396	192505	192505	4	CAN63335.1	P42753	Cyclin-D3-1	6e-13	GO:0008150
fgenesh.VV78X258255.16_1	0.0837805	0.0247477	0.00537304	0.00537304	0	0	0.0394538	0.0394538	-15.5928	-690490	-2.12351	7.34293	325165	4	CAN75891.1	O81635	Kinesin-4	3e-159		GO:0008152
fgenesh.VV78X015011.7_2	0.0961342	0.0489288	0.0329481	0.0173311	0	0	0	0	-2.91775	-792304	-792304	-271546	1	4	CAN68480.1	P10978	Retrovirus-related Pol polyprotein from transposon TNT 34335	3e-46												GO:0006259
twinscan.VV78X037055.5_1	0.103798	0.0369636	0	0	0	0	0.0132031	0.0132031	-855463	-855463	-7.86158	108816	108816	4	CAN63337.1		no hit					GO:0006810								GO:0006259
glimmer.VV78X046906.12_2	0.106948	0.106948	0	0	0	0	0	0	-881430	-881430	-881430	1	1	4	CAN74183.1	P14381	Transposon TX1 uncharacterized 149 kDa protein	5e-32												GO:0006259
fgenesh.VV78X040164.7_1	0.109544	0.109544	0.0201641	0.0201641	0	0	0.0186406	0.0186406	-5.43263	-902824	-5.87664	-1.08173	153629	4	CAN63974.1	Q9SX33	Putative phospholipid-transporting ATPase 9	9e-19	GO:0008150
glimmer.VV78X079612.6_1	0.12776	0.0235064	0.0160222	0.0160222	0	0	2.44181	1.22741	-7.97399	-1.05296e+06	19.1124	152.402	2.01245e+07	4	CBI17021.3	Q40392	TMV resistance protein N	3e-37													GO:0007165		GO:0050896
glimmer.VV78X272144.7_3	0.133958	0.0852242	0.0630385	0.0347657	0	0	0.0341598	0.0341598	-2.12503	-1.10404e+06	-3.92153	-1.8454	281533	4			no hit		GO:0008150
twinscan.VV78X169467.3_1	0.13487	0.0969107	0.0257831	0.0128936	0	0	0.0152727	0.0152727	-5.23093	-1.11155e+06	-8.83073	-1.68818	125873	4	CAN65591.1	P10978	Retrovirus-related Pol polyprotein from transposon TNT 34335	4e-65												GO:0006259
glimmer.VV78X092609.47_3	0.139885	0.0699951	0	0	0	0	0.587351	0.587351	-1.15288e+06	-1.15288e+06	4.19882	4.84074e+06	4.84074e+06	4	XP_002273340.1		no hit												GO:0006350
fgenesh.VV79X003560.6_4	0.140043	0.0929325	0.0373978	0.0373978	0	0	0	0	-3.74468	-1.15418e+06	-1.15418e+06	-308220	1	4	CAN80784.1		no hit					GO:0006810			GO:0019538
glimmer.VV78X260470.8_1	0.144109	0.10643	0	0	0	0	0	0	-1.1877e+06	-1.1877e+06	-1.1877e+06	1	1	4	XP_002264556.1	Q0H904	Endo-1,4-beta-xylanase C	5e-24					GO:0005975
fgenesh.VV78X141856.4_1	0.145118	0.0755527	0.0568903	0.0327489	0	0	0	0	-2.55085	-1.19601e+06	-1.19601e+06	-468870	1	4	CAN71802.1	Q6J163	Auxin-induced protein 5NG4	6e-20	GO:0008150
glimmer.VV78X176420.3_3	0.147201	0.085579	0.0511155	0.0271474	0	0	0.0536507	0.0300135	-2.87978	-1.21318e+06	-2.7437	1.0496	442170	4	CAN68485.1		no hit													GO:0006259
sim4.VV78X235961.2_1	0.150577	0.150577	0	0	0	0	0.626475	0.626475	-1.24101e+06	-1.24101e+06	4.16048	5.16319e+06	5.16319e+06	4			no hit		GO:0008150
glimmer.VV78X061157.4_1	0.154372	0.129029	0.0168077	0.0168077	0	0	0.056759	0.0561528	-9.1846	-1.27228e+06	-2.71978	3.37697	467788	4	XP_003632886.1	Q940K0	Probable disease resistance protein At1g61180	2e-70														GO:0006950	GO:0050896
glimmer.VV78X111510.5_1	0.168848	0.0867914	0.0225523	0.0225523	0	0	0.0454602	0.0236222	-7.48695	-1.39158e+06	-3.71418	2.01577	374667	4	CAN73909.1	P04146	Copia protein	3e-29							GO:0019538					GO:0006259
fgenesh.VV78X252302.11_1	0.169905	0.143488	0.0543492	0.0543492	0	0	0	0	-3.12618	-1.4003e+06	-1.4003e+06	-447927	1	4	XP_002277375.1	Q9CAI3	Probable cinnamyl alcohol dehydrogenase 1	3e-70									GO:0019748
sim4.VV78X130171.4_3	0.171546	0.091799	0.371287	0.229441	0	0	0	0	2.16436	-1.41382e+06	-1.41382e+06	-3.06001e+06	1	4			no hit		GO:0008150
sim4.VV78X070152.6_1	0.196056	0.196056	0.0324801	0.0324801	0	0	2.77954	2.77954	-6.03618	-1.61582e+06	14.1773	85.5768	2.2908e+07	4			no hit		GO:0008150
sim4.VV78X125026.21_3	0.197313	0.197313	0.626317	0.626317	0	0	0	0	3.17422	-1.62619e+06	-1.62619e+06	-5.16188e+06	1	4			no hit		GO:0008150
fgenesh.VV78X108864.8_1	0.197654	0.197654	0	0	0	0	0	0	-1.629e+06	-1.629e+06	-1.629e+06	1	1	4	CBI20966.3	Q9M0C2	Putative EG45-like domain containing protein 1	4e-08												GO:0006259
twinscan.VV78X172340.8_7	0.205375	0.0725479	0.0748102	0.0204793	0	0	0.0172293	0.0172293	-2.74528	-1.69263e+06	-11.9201	-4.34205	141997	4	CAN68146.1	Q39172	NADP-dependent alkenal double bond reductase P1	7e-115														GO:0006950	GO:0050896
twinscan.VV78X000317.2_2	0.207544	0.181202	0.00988247	0.00988247	0	0	0	0	-21.0012	-1.7105e+06	-1.7105e+06	-81447.8	1	4	CBI32134.3	Q8S528	Aldehyde dehydrogenase family 2 member B7, mitochondrial	0								GO:0006629
fgenesh.VV78X170080.15_5	0.209081	0.209081	0	0	0	0	0	0	-1.72317e+06	-1.72317e+06	-1.72317e+06	1	1	4			no hit		GO:0008150
fgenesh.VV78X266048.15_1	0.214993	0.214993	0	0	0	0	0	0	-1.7719e+06	-1.7719e+06	-1.7719e+06	1	1	4	CAN73959.1	Q9FID6	Probable receptor-like protein kinase At5g39020	6e-62							GO:0019538
twinscan.VV78X248140.2_2	0.220996	0.220996	0	0	0	0	0.784894	0.784894	-1.82137e+06	-1.82137e+06	3.55162	6.46882e+06	6.46882e+06	4	CBI18615.3	Q604D9	Glycogen synthase 2	3e-07					GO:0005975					GO:0006091
twinscan.VV78X086379.2_1	0.253303	0.132129	0	0	0	0	0.0753799	0.0753799	-2.08764e+06	-2.08764e+06	-3.36036	621255	621255	4			no hit		GO:0008150
glimmer.VV78X117933.21_3	0.257702	0.257702	0.648374	0.369765	0	0	0.0327454	0.0327454	2.51598	-2.12389e+06	-7.86988	-19.8005	269876	4			no hit		GO:0008150
fgenesh.VV78X021166.20_1	0.259042	0.0137823	0.0661421	0.0267767	0	0	0	0	-3.91644	-2.13493e+06	-2.13493e+06	-545120	1	4	CBI38548.3	Q84WM7	Pectinesterase PPME1	4e-110			GO:0016043
sim4.VV78X127544.10_13	0.264187	0.264187	0	0	0	0	0.123125	0.123125	-2.17733e+06	-2.17733e+06	-2.14568	1.01475e+06	1.01475e+06	4			no hit		GO:0008150
[truncated: 5,086 more rows]
