# Supplementary material for: Downy mildew resistance induced by Trichoderma harzianum T39 in susceptible grapevines partially mimics transcriptional changes of resistant genotypes
Source: BMC Genomics. 2012 Nov 22;13:660. doi: 10.1186/1471-2164-13-660 (PMC3551682; doi:10.1186/1471-2164-13-660)
Supplement: Additional file 11 — Primer sequences of the grapevine genes analysed by real-time RT-PCR. Forward and reverse primer sequences of real-time RT-PCR analysis are reported for 24 selected grapevine genes. Grapevine Actin (TC81781) [4, 52] and VATP16 (XM_002269086.1) [94] were used as constitutive genes for normalising the real-time RT-PCR data. [file 1471-2164-13-660-S11.xls]

## Sheet: AF10
Primer sequences of the grapevine genes analysed by real-time RT-PCR.
Genes of the Pinot Noir grapevine genome (Velasco et al., 2007) Release 3 (http://genomics.research.iasma.it) selected for real-time RT-PCR experiments (Column A). Descriptions (column B) and abbreviations (column C) of the selected grapevine genes based on annotation of the homologous protein by blastp search against the Swiss Prot database. Expression values (bold) and standard errors, expresse…
Grapevine gene	Gene Name	Abbreviation	C		T39		C+P.v.		T39+P.v.		Cluster	Primer Forward	Primer Reverse
twinscan.VV78X098456.11_12	Transcription factor FAMA	FAMA	1.10424	0.545145	4.49838	0.729263	1.28259	0.313482	3.0043	0.282703	1	AGACTGTTAGGGTTTGATGCC	GATGTTGGTGTGGAGGATGT
fgenesh.VV78X075443.24_1	Trichoderma-induced osmotin	OSM2	29.7362	10.7927	158.189	21.7283	29.3064	1.8376	108.568	26.8009	1	AGTGCTCCGCTGACATCAAT	CACAGCTTCCAGGTCCATC
fgenesh.VV78X255341.2_1	Serine/threonine kinase receptor	STKR	112.81	45.4991	246.766	50.9793	76.4605	22.2332	268.074	13.6936	1	ACGCTTCCACCCCTTATCAA	TGCCAGTGTCTTGTCAGTCG
twinscan.VV78X010174.28_7	Hypothetical protein	HP	1.87153	0.53482	5.37169	3.39978	2.95617	0.265708	22.9119	13.8142	2	ATAAGCATGGCAAGAAAACGTA	AGTCCTTTGCTGATTCTCTTTC
sim4.VV78X041500.13_2	WRKY transcription factor	WRKY-CL2	3.99146	2.21172	0	0	6.94092	1.49649	12.2938	3.79456	2	CGAGTGGAGAGGTGTTTCAA	CAGCAAAGGTGGTGGCAAT
sim4.VV78X132881.3_1	WRKY transcription factor	WRKY1	1.05365	0.647576	2.41361	0.226655	3.79698	1.11955	5.08177	0.948661	4	AATCCTTTTCCACCAAACATG	TTGACCTTCCTTTTTACCTGG
fgenesh.VV78X165120.3_1	Chalcone synthase 3	CHS3	78.3063	22.3	32.1079	7.82454	18.1855	6.13298	26.7707	11.1725	4	AGAAGTTACGCTCCACACGA	TCTTCAGCCCTTCCTCGG
fgenesh.VV78X218047.27_3	Auxin response factor	ARF	14.2778	3.75489	10.9589	2.1939	36.3063	6.03583	33.1388	4.1421	5	GGGAGTGTTGTAGACCAGGC	CCTCACCATGCAGAAGCC
glimmer.VV78X233243.5_1	Constans like protein	COL	1.44782	0.433692	1.60354	0.131333	9.01899	0.432956	9.57545	1.635	5	GAACAGCAGCAACAACGAAG	GCCTTCCTTGACTCATACCG
glimmer.VV78X150121.9_3	Mitogen-activated protein kinase	MAPK	7.04272	0.306178	6.77949	0.481493	17.3455	1.48466	14.8103	1.09755	5	TACAGAGGCACTTCAACATCC	ATCTCCCTAATCATCCGCAC
twinscan.VV78X222207.2_5	Protein phosphatase 2C	PP2C	53.9176	1.44512	49.0878	11.248	13.4164	1.65342	13.6709	1.89845	5	GAGAGAGGATGAAAAGAGCAGA	CCCACTGCTTAAGATGACGA
glimmer.VV78X187759.14_2	Polyphenol oxidase	PPO	1.38921	0.344827	1.8791	0.670647	16.6061	3.38851	16.8508	1.75793	5	GTCACCGTCACCACCTCC	AATTGCACGACACTTTACTAGGA
fgenesh.VV78X207753.10_1	Chlorophyll a-b binding protein	CAB	2220.14	422.197	1054.26	156.078	757.669	158.269	422.703	50.9174	6	GCTTGCTGATGACCCAGAA	AGCAAGGTTCTCCAAGGGT
glimmer.VV78X036668.3_2	Acidic endochitinase 3	CHIT3	70.9398	17.1532	183.586	29.1478	189.696	5.24072	421.557	78.5407	6	GTCCATTCCCAGATAAGTTCCT	CAGAAGGTTATTGGTGTTGCC
glimmer.VV78X132476.3_2	Trichoderma-induced osmotin	OSM1	43.5721	18.2207	194.601	29.1476	268.377	32.7549	522.1	142.01	6	CGCTGCGCTAAAGACTACC	AAAAACCTTGAGTAATCTGTAGCA
glimmer.VV78X085347.15_1	AP2-like ethylene-responsive transcription factor	AP2	1.41849	0.283826	1.95874	0.180638	3.38266	0.088087	5.98601	2.38	7	TGAGTAATGATAGCAACAACAACC	GCTGTAAGAGTAGGAGGAGGC
fgenesh.VV78X109126.4_1	Invertase	INV1	19.8794	2.91693	22.8255	2.69411	45.0626	3.18404	76.6763	8.52054	7	ACCTCCAAAATCAGTCTCCC	AATGGTAGAGCCCCTTGTAGAT
twinscan.VV78X006413.12_2	G-type lectin S-receptor-like serine/threonine-protein kinase	RLK	0.854262	0.218275	1.10873	0.168252	6.30167	0.151794	11.4235	1.84244	7	CTCCTGGCAAGTTACCCC	GGAGTTACCCCTTCTGGAC
glimmer.VV78X276976.28_2	Universal stress A-like protein	UspA	5.75764	2.18394	7.88428	0.981812	56.5697	14.5939	88.5167	14.2339	7	TTGACGTATAGGAGGATGAGG	GAGAAGAGGATAGTGGTGGC
fgenesh.VV78X224755.21_1	ATP-binding cassette transporter C family member 3	ABC-C	67.6716	11.191	79.3695	8.33664	23.0455	3.51556	56.4235	5.26057	9	TGAGGAATACGATACCCCAAC	TATCACCCGCATTTTCAAGAC
twinscan.VV78X051063.15_4	Sucrose synthase	SS	39.789	6.77212	24.7899	4.90121	84.6758	6.56493	59.8648	4.04871	9	GCCTGAAGCGTATTGAAGAG	CAAGGTAGCGGCGGGTC
glimmer.VV78X034923.15_2	Ethylene-responsive transcription factor ERF003	ERF	2.60606	0.384722	4.23373	0.607868	4.60181	0.463092	10.2356	2.7614	10	ACCAAACAATCCCTGCATGA	GGCTGCTGCACTGTCACC
twinscan.VV78X273975.11_1	LRR receptor-like serine/threonine-protein kinase FLS2	LK	39.8665	12.9369	68.6058	12.2627	35.4846	9.67965	121.5	6.09645	10	AAACCCTGATCTATGTGGAGC	ATAGCCACCATCATTTTTGTCA
fgenesh.VV78X255622.25_1	WRKY transcription factor 6	WRKY-CL10	4.82829	0.712831	7.34753	1.00223	7.25668	0.446556	13.1373	1.0773	10	CTCTCCTCTCTTCTTACTCGG	AAAGTCAGTTGCACGTTAGAAAA
glimmer.VV78X114914.6_2	Actin	Act	50.1997	5.05547	56.0462	2.13813	53.568	6.06884	54.7011	4.5945	-	ATTCCTCACCATCATCAGCA	GACCCCCTCCTACTAAAACT
glimmer.VV78X111633.6_1	V-type proton ATPase 16 kDa proteolipid subunit	VATP16	56.3666	5.56976	54.1439	5.62995	56.5109	8.25548	57.0667	0.682898	-	CTTCTCCTGTATGGGAGCTG	CCATAACAACTGGTACAATCGAC
